# Supplementary material for: FSC-certified forest management benefits large mammals compared to non-FSC
Source: Nature. 2024 Apr 10;628(8008):563–8. doi: 10.1038/s41586-024-07257-8 (PMC11023928; doi:10.1038/s41586-024-07257-8)
Supplement: Supplementary file 4 — Observation numbers calculated with different time thresholds between camera trap observations of the same species. [file 41586_2024_7257_MOESM4_ESM.xlsx]

## Sheet: Sheet1
							600 seconds	10 minutes
							Concession	Atherurus africanus	Cephalophus dorsalis	Cephalophus ogilbyi	Cephalophus unknown	Cricetomys emini	Loxodonta cyclotis	Nandinia binotata	Philantomba monticola	Potamochoerus porcus	Rats	Squirrels	Panthera pardus	Bdeogale nigripes	Hyemoschus aquaticus	Cephalophus silvicultor	Xenogale naso	Caracal aurata	Cephalophus callipygus	Gorilla gorilla	Cercocebus torquatus	Civettictis civetta	Pan troglodytes	Atilax paludinosus	Cephalophus leucogaster	Cercopithecus nictitans	Genetta servalina	Mice and shrews	Smutsia gigantea	Orycteropus afer	Cercopithecus cephus	Syncerus caffer	Phataginus tricuspis	Euoticus elegantulus	Mellivora capensis	Mandrillus sphinx	Crossarchus platycephalus	Phataginus tetradactyla	Cephalophus nigrifrons	Dendrohyrax dorsalis	Poiana richardsonii	Galagoides thomasi	Cercopithecus indet
							FSC1	126	145	229	162	35	145	14	427	177	43	278	2	30	19	214	25	17	530	39	0	9	107	16	48	2	23	71	6	9	1	2	1	3	1	1	1	0	0	0	0	0	0
							FSC2	255	106	17	104	476	42	14	522	37	3	584	11	68	39	34	3	5	305	1	0	0	48	19	25	0	45	91	1	0	0	0	18	2	0	139	1	0	8	1	2	0	0
							FSC3	20	53	43	74	19	62	0	384	395	5	182	13	21	5	31	5	1	520	3	0	0	4	4	12	0	36	122	2	0	0	2	15	1	0	83	0	6	46	0	0	0	0
							FSC4	131	169	3	103	25	154	16	354	95	379	407	14	30	135	51	14	24	608	6	0	1	26	27	68	3	48	320	10	0	0	0	2	0	0	227	11	7	9	1	1	0	1
							FSC5	462	77	825	346	75	190	3	262	43	77	481	12	34	126	54	6	5	3	44	48	1	75	19	1	1	39	6	4	0	0	0	0	0	0	0	0	0	0	0	0	0	0
							FSC6	694	91	0	40	649	315	31	1631	110	25	790	4	65	3	66	75	18	648	87	0	0	97	79	0	4	140	999	1	1	1	3	16	0	9	0	75	22	10	0	0	0	0
							FSC7	321	677	1	121	48	308	15	615	166	3	542	7	111	29	254	241	44	2771	20	0	0	2	117	44	15	141	184	5	0	0	7	6	0	1	0	16	6	26	0	0	0	7
							nonFSC1	430	233	280	270	211	52	30	267	80	138	386	3	27	148	25	20	2	368	5	0	0	48	8	19	0	58	41	3	0	2	1	5	0	0	109	4	1	0	0	0	0	0
							nonFSC2	291	20	2	27	66	14	7	425	30	71	131	2	1	10	16	7	2	36	6	0	0	7	2	1	0	19	98	2	0	0	3	3	0	0	13	6	9	0	0	0	1	0
							nonFSC3	79	33	0	23	54	47	4	328	22	7	382	4	9	9	9	1	2	225	1	0	0	36	2	3	0	64	283	3	0	1	3	5	0	0	29	1	12	0	0	0	0	0
							nonFSC4	297	121	2	33	692	31	9	976	2	570	438	12	33	0	15	19	2	26	0	0	0	27	13	4	0	76	686	7	0	3	1	10	1	0	203	18	2	0	0	0	1	2
							nonFSC5	321	27	140	162	41	46	7	526	10	297	460	7	25	14	17	11	0	1	11	25	0	10	21	1	0	23	7	5	0	1	1	5	6	0	0	0	0	0	0	0	0	0
							nonFSC6	662	105	0	51	338	66	44	2190	99	1	296	0	6	9	68	44	0	152	55	0	0	42	30	0	1	100	191	0	0	1	0	14	0	0	0	62	27	0	0	0	0	1
							nonFSC7	209	117	0	32	391	0	36	953	95	3	412	1	43	25	21	42	2	216	9	0	0	13	34	0	5	28	257	0	0	5	0	33	0	0	1	36	10	6	0	0	0	1
							Total	4298	1974	1542	1548	3120	1472	230	9860	1361	1622	5769	92	503	571	875	513	124	6409	287	73	11	542	391	226	31	840	3356	49	10	15	23	133	13	11	805	231	102	105	2	3	2	12
							1800 seconds	30 minutes
							Concession	Atherurus africanus	Cephalophus dorsalis	Cephalophus ogilbyi	Cephalophus unknown	Cricetomys emini	Loxodonta cyclotis	Nandinia binotata	Philantomba monticola	Potamochoerus porcus	Rats	Squirrels	Panthera pardus	Bdeogale nigripes	Hyemoschus aquaticus	Cephalophus silvicultor	Xenogale naso	Caracal aurata	Cephalophus callipygus	Gorilla gorilla	Cercocebus torquatus	Civettictis civetta	Pan troglodytes	Atilax paludinosus	Cephalophus leucogaster	Cercopithecus nictitans	Genetta servalina	Mice and shrews	Smutsia gigantea	Orycteropus afer	Cercopithecus cephus	Syncerus caffer	Phataginus tricuspis	Euoticus elegantulus	Mellivora capensis	Mandrillus sphinx	Crossarchus platycephalus	Phataginus tetradactyla	Cephalophus nigrifrons	Dendrohyrax dorsalis	Poiana richardsonii	Galagoides thomasi	Cercopithecus indet
							FSC1	124	143	219	160	34	144	14	404	171	43	253	2	27	19	211	25	17	526	39	0	9	106	16	48	2	23	67	6	8	1	2	1	3	1	1	1	0	0	0	0	0	0
							FSC2	238	104	17	103	448	41	14	510	36	3	545	11	68	39	34	3	5	300	1	0	0	45	18	25	0	45	87	1	0	0	0	18	2	0	125	1	0	8	1	2	0	0
							FSC3	20	51	39	73	19	46	0	340	373	5	176	12	19	5	31	5	1	473	2	0	0	4	4	11	0	36	118	2	0	0	2	15	1	0	80	0	6	41	0	0	0	0
							FSC4	128	164	3	101	24	149	14	341	85	369	386	11	30	125	49	14	24	587	6	0	1	24	27	68	3	48	305	10	0	0	0	2	0	0	223	11	7	7	1	1	0	1
							FSC5	433	75	777	327	73	178	3	253	43	76	448	12	34	125	54	6	5	3	44	47	1	70	19	1	1	38	5	4	0	0	0	0	0	0	0	0	0	0	0	0	0	0
							FSC6	647	90	0	40	619	295	31	1538	109	24	748	4	64	3	66	72	18	631	84	0	0	93	76	0	4	137	939	1	1	1	3	16	0	9	0	75	22	9	0	0	0	0
							FSC7	302	649	1	120	47	284	15	575	156	3	515	7	108	26	246	228	42	2575	20	0	0	2	115	43	15	141	180	5	0	0	7	6	0	1	0	16	6	25	0	0	0	6
							nonFSC1	416	228	271	268	203	50	29	258	78	134	364	3	27	144	25	20	2	361	5	0	0	46	8	19	0	57	41	3	0	2	1	5	0	0	103	4	1	0	0	0	0	0
							nonFSC2	277	20	2	26	66	13	7	410	30	70	128	2	1	10	15	7	2	36	6	0	0	7	2	1	0	19	95	2	0	0	2	3	0	0	11	6	8	0	0	0	1	0
							nonFSC3	78	33	0	23	54	44	4	314	22	7	356	4	8	7	9	1	2	217	1	0	0	35	2	3	0	61	267	3	0	1	3	5	0	0	29	1	12	0	0	0	0	0
							nonFSC4	286	116	2	33	654	29	9	949	2	534	401	12	32	0	15	19	2	26	0	0	0	25	13	4	0	75	661	7	0	3	1	10	1	0	201	18	2	0	0	0	1	2
							nonFSC5	305	27	138	158	40	44	7	509	10	285	420	6	24	14	17	11	0	1	11	24	0	10	21	1	0	23	7	5	0	1	1	5	6	0	0	0	0	0	0	0	0	0
							nonFSC6	635	101	0	50	315	63	44	2053	97	1	288	0	6	8	68	40	0	150	52	0	0	41	29	0	1	99	187	0	0	1	0	14	0	0	0	60	27	0	0	0	0	1
							nonFSC7	199	113	0	32	375	0	36	921	95	3	393	1	43	25	20	42	2	209	9	0	0	13	34	0	5	28	240	0	0	5	0	33	0	0	1	36	10	6	0	0	0	1
							Total	4088	1914	1469	1514	2971	1380	227	9375	1307	1557	5421	87	491	550	860	493	122	6095	280	71	11	521	384	224	31	830	3199	49	9	15	22	133	13	11	774	229	101	96	2	3	2	11
							3600 seconds	60 minutes
							Concession	Atherurus africanus	Cephalophus dorsalis	Cephalophus ogilbyi	Cephalophus unknown	Cricetomys emini	Loxodonta cyclotis	Nandinia binotata	Philantomba monticola	Potamochoerus porcus	Rats	Squirrels	Panthera pardus	Bdeogale nigripes	Hyemoschus aquaticus	Cephalophus silvicultor	Xenogale naso	Caracal aurata	Cephalophus callipygus	Gorilla gorilla	Cercocebus torquatus	Civettictis civetta	Pan troglodytes	Atilax paludinosus	Cephalophus leucogaster	Cercopithecus nictitans	Genetta servalina	Mice and shrews	Smutsia gigantea	Orycteropus afer	Cercopithecus cephus	Syncerus caffer	Phataginus tricuspis	Euoticus elegantulus	Mellivora capensis	Mandrillus sphinx	Crossarchus platycephalus	Phataginus tetradactyla	Cephalophus nigrifrons	Dendrohyrax dorsalis	Poiana richardsonii	Galagoides thomasi	Cercopithecus indet
							FSC1	120	141	217	159	34	143	14	398	163	43	247	2	27	19	209	25	16	515	38	0	9	106	16	48	2	23	62	6	8	1	2	1	3	1	1	1	0	0	0	0	0	0
							FSC2	222	103	17	101	423	41	14	504	36	2	524	11	67	39	34	3	5	296	1	0	0	45	17	24	0	45	77	1	0	0	0	17	2	0	124	1	0	8	1	2	0	0
							FSC3	20	51	32	69	19	30	0	313	323	4	161	12	19	5	28	5	1	445	2	0	0	4	4	11	0	35	115	2	0	0	2	14	1	0	63	0	6	41	0	0	0	0
							FSC4	124	162	3	101	24	149	14	337	84	355	374	10	30	122	46	14	23	567	6	0	1	23	27	67	3	48	297	10	0	0	0	2	0	0	223	11	7	7	1	1	0	1
							FSC5	409	72	751	310	67	174	3	251	43	75	426	12	34	124	54	6	5	3	44	46	1	69	19	1	1	38	5	4	0	0	0	0	0	0	0	0	0	0	0	0	0	0
							FSC6	609	86	0	39	595	284	31	1487	109	24	727	4	63	3	65	71	18	620	83	0	0	92	75	0	4	135	854	1	1	1	3	16	0	9	0	75	22	9	0	0	0	0
							FSC7	288	628	1	117	44	273	15	556	154	3	488	7	106	26	241	218	42	2405	20	0	0	2	114	43	14	135	175	5	0	0	7	6	0	1	0	16	6	24	0	0	0	6
							nonFSC1	407	223	264	266	197	50	29	256	77	129	350	3	27	143	25	19	2	352	5	0	0	45	8	19	0	57	40	3	0	2	1	5	0	0	103	4	1	0	0	0	0	0
							nonFSC2	270	19	2	26	64	13	7	400	30	70	122	2	1	10	15	7	2	36	6	0	0	7	2	1	0	19	93	2	0	0	2	3	0	0	11	6	8	0	0	0	1	0
							nonFSC3	76	32	0	23	53	43	4	301	22	7	335	4	8	7	9	1	2	216	1	0	0	33	2	3	0	60	240	3	0	1	3	5	0	0	29	1	12	0	0	0	0	0
							nonFSC4	273	115	2	33	625	29	9	925	2	509	389	11	32	0	15	19	2	26	0	0	0	25	13	4	0	74	629	7	0	3	1	10	1	0	199	18	2	0	0	0	1	2
							nonFSC5	290	27	136	157	40	43	7	496	10	268	400	6	24	14	17	11	0	1	10	24	0	10	21	1	0	23	7	5	0	1	1	5	6	0	0	0	0	0	0	0	0	0
							nonFSC6	614	99	0	49	299	59	44	1948	96	1	284	0	6	7	68	40	0	149	50	0	0	40	29	0	1	98	180	0	0	1	0	13	0	0	0	60	27	0	0	0	0	1
							nonFSC7	196	111	0	32	356	0	35	887	95	3	379	1	42	25	20	42	2	205	9	0	0	13	34	0	5	28	229	0	0	5	0	33	0	0	1	35	10	6	0	0	0	1
							Total	3918	1869	1425	1482	2840	1331	226	9059	1244	1493	5206	85	486	544	846	481	120	5836	275	70	11	514	381	222	30	818	3003	49	9	15	22	130	13	11	754	228	101	95	2	3	2	11
							86400 seconds	1440 minutes
							Concession	Atherurus africanus	Cephalophus dorsalis	Cephalophus ogilbyi	Cephalophus unknown	Cricetomys emini	Loxodonta cyclotis	Nandinia binotata	Philantomba monticola	Potamochoerus porcus	Rats	Squirrels	Panthera pardus	Bdeogale nigripes	Hyemoschus aquaticus	Cephalophus silvicultor	Xenogale naso	Caracal aurata	Cephalophus callipygus	Gorilla gorilla	Cercocebus torquatus	Civettictis civetta	Pan troglodytes	Atilax paludinosus	Cephalophus leucogaster	Cercopithecus nictitans	Genetta servalina	Mice and shrews	Smutsia gigantea	Orycteropus afer	Cercopithecus cephus	Syncerus caffer	Phataginus tricuspis	Euoticus elegantulus	Mellivora capensis	Mandrillus sphinx	Crossarchus platycephalus	Phataginus tetradactyla	Cephalophus nigrifrons	Dendrohyrax dorsalis	Poiana richardsonii	Galagoides thomasi	Cercopithecus indet
							FSC1	102	117	165	143	30	110	11	269	147	36	173	2	21	18	171	23	15	361	35	0	9	99	16	45	2	23	33	6	8	1	2	1	3	1	1	1	0	0	0	0	0	0
							FSC2	144	91	17	76	233	37	14	373	35	2	342	11	62	34	28	3	5	231	1	0	0	44	14	22	0	44	50	1	0	0	0	16	2	0	117	1	0	8	1	2	0	0
							FSC3	17	36	20	54	18	10	0	137	101	4	87	9	16	5	20	4	1	179	2	0	0	4	4	10	0	29	74	2	0	0	2	14	1	0	15	0	4	26	0	0	0	0
							FSC4	102	128	3	90	23	129	8	241	84	232	254	10	27	73	36	14	22	354	6	0	1	21	26	58	3	47	162	7	0	0	0	2	0	0	204	11	7	7	1	1	0	1
							FSC5	248	65	417	239	47	140	3	206	43	55	258	12	33	109	48	5	5	3	43	41	1	69	19	1	1	35	4	4	0	0	0	0	0	0	0	0	0	0	0	0	0	0
							FSC6	444	80	0	35	456	207	28	923	107	21	514	4	55	3	62	65	18	442	79	0	0	88	61	0	3	128	403	1	1	1	3	16	0	8	0	63	21	9	0	0	0	0
							FSC7	204	385	1	100	39	202	15	312	123	3	233	7	97	18	189	149	34	657	19	0	0	2	90	38	12	122	114	5	0	0	6	6	0	1	0	16	6	20	0	0	0	5
							nonFSC1	305	181	142	208	170	41	27	194	71	87	265	3	25	122	25	19	2	264	5	0	0	40	8	18	0	56	28	3	0	2	1	5	0	0	96	4	1	0	0	0	0	0
							nonFSC2	214	19	2	24	57	13	7	303	30	64	105	2	1	9	15	6	2	32	5	0	0	7	2	1	0	19	78	2	0	0	2	3	0	0	11	6	8	0	0	0	1	0
							nonFSC3	58	25	0	22	39	37	4	129	21	4	218	4	7	5	9	1	2	136	1	0	0	25	2	3	0	47	114	3	0	1	2	5	0	0	29	1	12	0	0	0	0	0
							nonFSC4	187	92	2	29	417	26	9	565	2	283	265	11	29	0	12	18	2	22	0	0	0	25	12	4	0	71	387	7	0	3	1	9	1	0	192	18	2	0	0	0	1	2
							nonFSC5	178	26	110	131	36	36	7	343	9	176	257	6	24	11	17	11	0	1	10	24	0	10	18	1	0	23	7	5	0	1	1	5	5	0	0	0	0	0	0	0	0	0
							nonFSC6	422	92	0	46	256	55	43	907	92	1	244	0	6	7	65	38	0	129	49	0	0	37	28	0	1	93	144	0	0	1	0	13	0	0	0	59	23	0	0	0	0	1
							nonFSC7	133	65	0	29	242	0	34	385	95	3	253	1	35	20	19	38	2	140	9	0	0	13	31	0	5	27	119	0	0	5	0	33	0	0	1	35	10	5	0	0	0	1
							Total	2758	1402	879	1226	2063	1043	210	5287	960	971	3468	82	438	434	716	394	110	2951	264	65	11	484	331	201	27	764	1717	46	9	15	20	128	12	10	666	215	94	75	2	3	2	10
[truncated: 14 more columns]
