# Supplementary material for: FSC-certified forest management benefits large mammals compared to non-FSC
Source: Nature. 2024 Apr 10;628(8008):563–8. doi: 10.1038/s41586-024-07257-8 (PMC11023928; doi:10.1038/s41586-024-07257-8)
Supplement: Supplementary file 5 — Source Data Figs. 2–5 and Extended Data Figs. 1–5 [file 41586_2024_7257_MOESM5_ESM.xlsx]

## Sheet: Figure 2A
site	Sitename	Type	Cluster	Visibility	Slope	FruitTrees	Water	Elevation	TypeOfSite	Hunting	DistRoads	DistRivers	DistSettlements	DistProtectedAreas	DistRoadsSettlements	Atherurus africanus	Cephalophus dorsalis	Cephalophus ogilbyi	Cephalophus unknown	Cricetomys emini	Loxodonta cyclotis	Nandinia binotata	Philantomba monticola	Potamochoerus porcus	Rats	Squirrels	Panthera pardus	Bdeogale nigripes	Hyemoschus aquaticus	Cephalophus silvicultor	Xenogale naso	Caracal aurata	Cephalophus callipygus	Gorilla gorilla	Cercocebus torquatus	Civettictis civetta	Pan troglodytes	Atilax paludinosus	Cephalophus leucogaster	Cercopithecus nictitans	Genetta servalina	Mice and shrews	Smutsia gigantea	Orycteropus afer	Cercopithecus cephus	Syncerus caffer	Phataginus tricuspis	Euoticus elegantulus	Mellivora capensis
FSC5-C01	FSC5	FSC	5	11-20M	5-20°	NON	OUI	209	SENTIER CEPHALOPHE	NON	3351.89	3459.25	14748.4	3459.25	3351.89	0.0131579	0.131579	0.223684	0.131579	0.131579	0.0131579	0.0131579	0.0657895	0.0131579	0.0526316	0.236842	0	0	0	0	0	0	0	0	0	0	0	0	0	0	0	0	0	0	0	0	0	0	0
FSC5-C02	FSC5	FSC	5	0-10M	0-5°	NON	OUI	193	SENTIER CEPHALOPHE	NON	2735.25	3161.93	14584.3	3161.93	2735.25	0.0865052	0.144175	0.0288351	0.0576701	0	0.11534	0	0.11534	0	0	0.346021	0.0288351	0.0288351	0.0288351	0	0	0	0	0	0	0	0	0	0	0	0	0	0	0	0	0	0	0	0
FSC5-C03	FSC5	FSC	5	0-10M	0-5°	OUI	OUI	191	SENTIER CEPHALOPHE	NON	2234.48	2846.96	14547.1	2846.96	2234.48	0	0	0	0.1	0	0	0	0	0	0	0	0	0	0	0	0	0	0	0	0	0	0	0	0	0	0	0	0	0	0	0	0	0	0
FSC5-C04	FSC5	FSC	5	0-10M	0-5°	OUI	OUI	176	SENTIER CEPHALOPHE	NON	2120.37	2585.09	14546.5	2585.09	2120.37	0	0.115942	0.985507	0.202899	0	0.304348	0	0.275362	0.0869565	0.0144928	0.173913	0	0	0.15942	0.115942	0.0144928	0.0144928	0.0289855	0.0144928	0.0144928	0	0	0	0	0	0	0	0	0	0	0	0	0	0
FSC5-C05	FSC5	FSC	5	0-10M	0-5°	OUI	OUI	181	PISTE D'ELEPHANT	NON	1746.32	2489.21	14636.6	2489.21	1746.32	0.36686	0.259859	0.336289	0.0764292	0.107001	0	0	0.0305717	0	0.428004	0.0305717	0	0	0	0.0764292	0	0	0	0.0152858	0.0611434	0.0152858	0.0152858	0	0	0	0	0	0	0	0	0	0	0	0
FSC5-C06	FSC5	FSC	5	0-10M	0-5°	OUI	NON	184	SENTIER CEPHALOPHE	NON	1288.01	2601.92	14799.7	2601.92	1288.01	0.101449	0.0144928	0.0724638	0.0869565	0.0289855	0	0	0.0144928	0	0.144928	0.0144928	0	0	0	0.0144928	0	0	0	0	0.057971	0	0.0869565	0.0144928	0	0	0	0	0	0	0	0	0	0	0
FSC5-C07	FSC5	FSC	5	0-10M	0-5°	OUI	OUI	149	DEBARDAGE	NON	813.686	3123.96	14932.1	3123.96	813.686	0.0350877	0.0175439	0.105263	0.0701754	0	0	0	0	0	0.0175439	0	0	0	0.0526316	0	0	0	0	0.0350877	0.0350877	0	0.0701754	0	0.0175439	0	0	0	0	0	0	0	0	0	0
FSC5-C08	FSC5	FSC	5	0-10M	0-5°	OUI	OUI	189	PISTE D'ELEPHANT	NON	349.388	2931.68	15262.2	2971.8	349.388	0.144928	0	0.217391	0.0289855	0	0	0	0.101449	0	0	0	0	0.0144928	0	0.0289855	0	0	0	0	0.0289855	0	0.0289855	0	0	0	0	0	0	0	0	0	0	0	0
FSC5-C09	FSC5	FSC	5	0-10M	0-5°	OUI	OUI	128	OUVERTURE	NON	196.715	2501.23	15474.6	2568.81	196.715	0.0724638	0	0.347826	0.057971	0	0.130435	0	0.0289855	0	0	0.0144928	0	0	0	0	0	0	0	0	0	0	0.0144928	0.0144928	0	0.0144928	0	0	0	0	0	0	0	0	0
FSC5-C10	FSC5	FSC	5	0-10M	5-20°	OUI	OUI	232	SENTIER CEPHALOPHE	NON	4037.03	4390.99	13781.7	4390.99	4037.03	0.138889	0	0.0555556	0	1.02778	0.0833333	0	0.138889	0	0.111111	1.02778	0	0	0	0.0277778	0	0	0	0.0555556	0.361111	0	0	0	0	0	0.0277778	0	0	0	0	0	0	0	0
FSC5-C11	FSC5	FSC	5	0-10M	0-5°	NON	OUI	245	SENTIER CEPHALOPHE	NON	3562.84	4073.74	13618.2	4073.73	3562.84	0.0136986	0	0.0547945	0.0273973	0	0.0136986	0	0.0958904	0	0.123288	0.136986	0	0.0136986	0	0.0136986	0	0.0136986	0	0	0	0	0	0.0136986	0	0	0.0273973	0.0273973	0	0	0	0	0	0	0
FSC5-C12	FSC5	FSC	5	0-10M	0-5°	OUI	OUI	198	PISTE D'ELEPHANT	NON	3159.24	3732.31	13609	3732.31	3159.24	0.291667	0	0.652778	0.180556	0	0.0555556	0	0.222222	0	0.0277778	0.208333	0.0138889	0	0.0138889	0	0	0.0138889	0	0	0	0	0	0	0	0	0.0833333	0	0.0138889	0	0	0	0	0	0
FSC5-C13	FSC5	FSC	5	0-10M	0-5°	OUI	NON	191	PISTE D'ELEPHANT	NON	3113.39	3620.09	13504.8	3620.09	3113.39	0.508475	0.0169492	0.101695	0.0338983	0	0.728814	0	0.118644	0.152542	0	0.0169492	0	0	0	0	0	0	0	0.0677966	0	0	0	0	0	0	0	0	0	0	0	0	0	0	0
FSC5-C14	FSC5	FSC	5	0-10M	0-5°	OUI	OUI	193	PISTE D'ELEPHANT	NON	2610.87	3488.6	13641.2	3488.6	2610.87	0.164384	0.0273973	0.39726	0.260274	0	0.0547945	0	0	0	0	0.342466	0	0	0.136986	0.0410959	0	0	0	0.0273973	0.0273973	0	0	0	0	0	0.0273973	0	0.0136986	0	0	0	0	0	0
FSC5-C15	FSC5	FSC	5	0-10M	0-5°	OUI	OUI	177	PISTE D'ELEPHANT	NON	2192.73	3595.3	13779	3595.3	2192.73	0.356164	0	0.643836	0.219178	0.0410959	0.0273973	0	0.109589	0	0	0.0547945	0.0136986	0	0.30137	0.0684932	0	0.0136986	0	0.0136986	0	0	0	0	0	0	0.0410959	0	0	0	0	0	0	0	0
FSC5-C16	FSC5	FSC	5	0-10M	5-20°	OUI	OUI	173	PISTE D'ELEPHANT	NON	1620.48	3908.04	14041.9	3908.04	1620.48	0.0273973	0.0136986	0.39726	0.123288	0.0136986	0.0684932	0	0.164384	0	0.0410959	0.136986	0	0	0	0.0547945	0	0	0	0.0273973	0.0410959	0	0.0136986	0	0	0	0.0136986	0	0	0	0	0	0	0	0
FSC5-C17	FSC5	FSC	5	0-10M	0-5°	OUI	OUI	161	PISTE D'ELEPHANT	NON	1333.95	3778.96	14286.5	3832.79	1333.95	0.130435	0.0144928	0.231884	0.0144928	0.057971	0	0	0.130435	0	0	0.0724638	0.0289855	0	0	0	0	0	0	0.0724638	0	0	0	0.0724638	0	0	0.0289855	0	0	0	0	0	0	0	0
FSC5-C18	FSC5	FSC	5	0-10M	0-5°	OUI	OUI	198	PISTE D'ELEPHANT	NON	1010.64	3349.75	14629.2	3430.23	1010.64	0.484375	0	0.21875	0.09375	0	0	0.015625	0.03125	0	0	0.0625	0	0	0	0	0	0	0	0	0	0	0.109375	0	0	0	0	0	0	0	0	0	0	0	0
FSC5-C19	FSC5	FSC	5	0-10M	0-5°	OUI	NON	232	SENTIER CEPHALOPHE	NON	4918.35	5363.3	12772.8	5363.3	4918.35	0.16	0.0266667	0.04	0.52	0.0133333	0	0	0.2	0.0933333	0	0.546667	0.0266667	0.0133333	0.0133333	0.04	0	0	0	0.0266667	0	0	0	0.08	0	0	0.0133333	0	0	0	0	0	0	0	0
FSC5-C20	FSC5	FSC	5	0-10M	0-5°	OUI	OUI	263	PISTE D'ELEPHANT	NON	4507.39	5066.87	12598.5	5066.87	4507.39	0.106383	0.0638298	0.531915	0.12766	0	0.0425532	0	0	0.0851064	0	0.0638298	0	0.0212766	0	0.0212766	0	0	0	0.0212766	0	0	0	0.0425532	0	0	0	0	0	0	0	0	0	0	0
FSC5-C21	FSC5	FSC	5	0-10M	0-5°	NON	OUI	259	PISTE D'ELEPHANT	NON	4198.03	4735.98	12552.7	4735.98	4198.03	0.0714286	0.0714286	0.5	0.214286	0	0	0	0.047619	0.0238095	0	0.047619	0	0	0	0.0238095	0	0	0	0.047619	0.0714286	0	0.261905	0.0238095	0	0	0	0	0	0	0	0	0	0	0
FSC5-C22	FSC5	FSC	5	0-10M	0-5°	NON	NON	226	DEBARDAGE	NON	3822.6	4414.44	12708.3	4414.44	3822.6	0.0958904	0.0136986	0.383562	0.205479	0	0.205479	0	0.0410959	0.0273973	0.0273973	0.273973	0.0273973	0	0.0821918	0	0	0	0	0.0410959	0.0273973	0	0.0821918	0.0136986	0	0	0.0136986	0	0.0136986	0	0	0	0	0	0
FSC5-C23	FSC5	FSC	5	0-10M	0-5°	OUI	OUI	212	SENTIER CEPHALOPHE	NON	3532.11	4486.13	12650.3	4486.13	3532.11	0.232877	0.0136986	0.136986	0.136986	0	0.410959	0	0.0547945	0.0273973	0	0.0547945	0.0136986	0.0273973	0	0	0	0	0	0.0136986	0	0	0	0.0136986	0	0	0.0136986	0	0	0	0	0	0	0	0
FSC5-C24	FSC5	FSC	5	0-10M	0-5°	OUI	OUI	183	PISTE D'ELEPHANT	NON	2960.06	4535.96	12842.1	4535.96	2960.06	0.135135	0.027027	0.527027	0.121622	0	0.0945946	0	0.202703	0	0	0.391892	0	0	0.0540541	0.0135135	0.0405405	0	0	0.027027	0	0	0.0135135	0	0	0	0.0405405	0	0	0	0	0	0	0	0
FSC5-C25	FSC5	FSC	5	0-10M	0-5°	OUI	OUI	187	DEBARDAGE	NON	2631.61	4874.52	13009.5	4874.52	2631.61	0	0	0.0263158	0	0	0.105263	0	0.0263158	0	0.0263158	0.105263	0	0	0.105263	0.0263158	0	0	0	0.0263158	0	0	0	0	0	0	0.0263158	0	0.0263158	0	0	0	0	0	0
FSC5-C26	FSC5	FSC	5	0-10M	0-5°	OUI	OUI	171	DEBARDAGE	NON	2336.4	4641.77	13343.7	4707.61	2336.4	0.0945946	0	0.27027	0.108108	0	0	0	0.0675676	0	0.0135135	0.27027	0.027027	0	0.108108	0.027027	0	0	0	0	0	0	0.0945946	0	0	0	0.0135135	0	0	0	0	0	0	0	0
FSC5-C27	FSC5	FSC	5	0-10M	0-5°	OUI	OUI	166	PISTE D'ELEPHANT	NON	1921.04	4290.77	13733.8	4370.5	1921.04	0.77027	0	0.189189	0	0.0135135	0.0810811	0.0135135	0.405405	0	0	0.175676	0	0.0540541	0.175676	0.0810811	0	0	0	0	0.0135135	0	0.108108	0	0	0	0.0135135	0	0	0	0	0	0	0	0
FSC5-C28	FSC5	FSC	5	0-10M	0-5°	OUI	OUI	254	PISTE D'ELEPHANT	NON	5773.2	6271.05	11808.5	6271.05	5773.2	0.864865	0.0540541	0.945946	0.135135	0	0.0540541	0	0	0	0.0675676	0.027027	0	0.0540541	0	0.0135135	0	0	0	0	0.0135135	0	0	0	0	0	0.0675676	0	0	0	0	0	0	0	0
FSC5-C29	FSC5	FSC	5	0-10M	0-5°	OUI	OUI	292	SENTIER CEPHALOPHE	NON	5422.24	6016.36	11607	6016.36	5422.24	0.391892	0	0.121622	0.0540541	0.0135135	0.0135135	0	0.0675676	0.0135135	0.0405405	0.189189	0	0	0	0	0	0	0	0.0810811	0	0	0	0	0	0	0.0135135	0	0	0	0	0	0	0	0
FSC5-C30	FSC5	FSC	5	0-10M	0-5°	OUI	OUI	260	PISTE D'ELEPHANT	NON	5210.09	5729.57	11537.3	5729.57	5210.09	0.445946	0.0945946	0.621622	0.581081	0.0540541	0.256757	0	0.351351	0.0540541	0	0.567568	0	0.175676	0.0810811	0.027027	0.027027	0	0.0135135	0.0540541	0.0135135	0	0	0	0	0	0.0405405	0	0	0	0	0	0	0	0
FSC5-C31	FSC5	FSC	5	0-10M	0-5°	OUI	OUI	247	PISTE D'ELEPHANT	NON	4870.89	5583.04	11539.7	5583.04	4870.89	0.245614	0.0175439	0.333333	0.0526316	0	0	0	0.0175439	0	0	1.42105	0	0.0701754	0.315789	0.0175439	0	0	0	0	0	0	0.175439	0	0	0	0.0175439	0	0	0	0	0	0	0	0
FSC5-C32	FSC5	FSC	5	0-10M	5-20°	OUI	OUI	246	DEBARDAGE	NON	4368.82	5494.84	11652.3	5494.84	4368.82	0.186047	0	1.51163	0.44186	0	0.0232558	0	0.0697674	0	0.0232558	0.0465116	0	0	0.0697674	0.0697674	0	0	0	0	0.0232558	0	0.0465116	0	0	0	0.0465116	0.0930233	0	0	0	0	0	0	0
FSC5-C33	FSC5	FSC	5	0-10M	5-20°	OUI	OUI	218	SENTIER CEPHALOPHE	NON	3894.52	5576.54	11813.2	5576.54	3894.52	0	0	0.944444	0.5	0.0138889	0	0	0.305556	0	0.0277778	0.152778	0	0.0138889	0.111111	0.0277778	0	0	0	0.0277778	0	0	0.111111	0	0	0	0.0138889	0	0	0	0	0	0	0	0
FSC5-C34	FSC5	FSC	5	0-10M	0-5°	OUI	OUI	187	PISTE D'ELEPHANT	NON	3518.98	5805.24	12092.7	5805.24	3518.98	0	0.0882353	0.676471	0.352941	0.0294118	0.0588235	0	0.176471	0	0	0.264706	0	0	0.0882353	0	0	0	0	0	0.0294118	0	0	0	0	0	0	0	0	0	0	0	0	0	0
FSC5-C35	FSC5	FSC	5	0-10M	5-20°	OUI	OUI	173	PISTE D'ELEPHANT	NON	3221.67	5546.79	12423	5620.55	3221.67	0.166667	0.111111	0.277778	0.166667	0.0555556	0.0555556	0	0.111111	0	0	0.722222	0	0	0.166667	0	0	0	0	0	0.277778	0	0	0	0	0	0	0	0	0	0	0	0	0	0
FSC5-C36	FSC5	FSC	5	0-10M	0-5°	OUI	NON	176	PISTE D'ELEPHANT	NON	2884.87	5263.74	12823.7	5339.45	2884.87	0.190476	0.047619	0.333333	0.190476	0.047619	0.047619	0	0.761905	0.285714	0	0.666667	0	0.047619	0.047619	0	0	0.047619	0	0	0.0952381	0	0	0	0	0	0	0	0	0	0	0	0	0	0
FSC1-C100	FSC1	FSC	1	0-10M	5-20°	NON	OUI	272	OUVERTURE	NON	8125.24	92.8157	9424.77	97859.8	8125.24	0.0795455	0.0113636	0	0.0227273	0	0.0227273	0	0.0454545	0.0568182	0.0113636	0.0340909	0	0	0.0568182	0.0454545	0.0227273	0	0.0681818	0.0113636	0	0	0.0568182	0.0227273	0.0113636	0	0.0113636	0	0	0	0	0	0	0	0
FSC1-C101	FSC1	FSC	1	0-10M	0-5°	NON	NON	314	PISTE D'ELEPHANT	NON	7171.87	904.113	8520.99	97700.1	7171.87	0	0	0	0	0.0277778	0	0	0	0	0	0.0277778	0	0	0	0	0	0	0	0	0	0	0	0	0	0	0	0	0	0.0277778	0	0	0	0	0
FSC1-C102	FSC1	FSC	1	0-10M	0-5°	NON	NON	368	PISTE D'ELEPHANT	NON	6254.57	1331.09	7662.85	97558	6254.57	0.04	0.04	0	0	0	0.64	0	0	0.16	0	0	0	0	0	0.08	0	0	0.04	0	0	0	0	0	0	0	0	0.08	0	0	0	0	0	0	0
FSC1-C103	FSC1	FSC	1	0-10M	5-20°	NON	OUI	346	OUVERTURE	NON	5331.21	2141.93	6814.08	97410.2	5331.21	0	0	0	0	0	0	0	0	0	0.4	0	0	0	0	0.2	0.2	0	0	0	0	0	0	0	0	0	0	0	0	0	0	0	0	0	0
FSC1-C104	FSC1	FSC	1	0-10M	0-5°	NON	NON	314	PISTE D'ELEPHANT	NON	4499.14	2679	6072.94	97329.4	4499.14	0	0.0786517	0.483146	0.213483	0.011236	0.0561798	0.011236	0.314607	0.213483	0	0.11236	0	0	0	0.0337079	0	0	0.359551	0	0	0.011236	0.0337079	0	0.0674157	0.011236	0.0224719	0	0	0	0.011236	0	0	0	0
FSC1-C105	FSC1	FSC	1	0-10M	0-5°	NON	OUI	300	OUVERTURE	NON	3669.83	3341.68	5343.81	97193	3669.83	0.0833333	0.177083	0.291667	0.0729167	0	0.0520833	0.0208333	0.208333	0.135417	0	0.25	0	0	0.09375	0.1875	0.0208333	0	0.145833	0.03125	0	0	0.0208333	0.0104167	0	0	0.0104167	0.0208333	0	0	0	0	0	0	0
FSC1-C107	FSC1	FSC	1	11-20M	0-5°	NON	NON	318	SENTIER CEPHALOPHE	NON	1958.43	2220.69	4296.44	96981.9	1958.43	0.0209512	0.0209512	0	0	0	0.188561	0	0.0209512	0	0	0.0419024	0	0	0	0.0419024	0	0.0209512	0.0838047	0	0	0	0.0209512	0	0	0	0	0	0	0	0	0.0419024	0	0	0
FSC1-C108	FSC1	FSC	1	11-20M	5-20°	NON	OUI	325	OUVERTURE	NON	944.358	2036.15	4042.94	96889.7	944.358	0	0.0208333	0.104167	0.177083	0	0.0104167	0	0.0416667	0.0104167	0	0	0	0	0	0.0729167	0	0	0.322917	0.03125	0	0	0.0625	0.0104167	0	0	0	0	0.0208333	0	0	0	0	0	0
FSC1-C82	FSC1	FSC	1	0-10M	0-5°	NON	NON	292	PISTE D'ELEPHANT	NON	7707.69	621.42	8734.38	95899.8	7707.69	0	0.0114943	0.0114943	0.0344828	0	0.045977	0	0.045977	0.045977	0	0	0	0	0.0574713	0.252874	0.045977	0.0114943	0.183908	0	0	0	0.0114943	0	0	0	0	0	0	0	0	0	0	0	0
FSC1-C83	FSC1	FSC	1	11-20M	0-5°	OUI	OUI	335	PISTE D'ELEPHANT	NON	6749.35	1564.38	7812	95796.3	6749.35	0	0.114943	0	0.114943	0	0.471264	0	0.0344828	0.37931	0	0	0	0.0689655	0	0.045977	0	0	0.275862	0	0	0.0344828	0.218391	0	0	0	0.0114943	0	0	0.0574713	0	0	0.0114943	0	0
FSC1-C84	FSC1	FSC	1	11-20M	0-5°	OUI	NON	369	PISTE D'ELEPHANT	NON	5743.53	2551.24	6831.45	95589.2	5743.53	0.010989	0	0.0769231	0.010989	0.010989	0.032967	0.010989	0.120879	0.043956	0	0.021978	0	0	0	0.0769231	0	0.010989	0.175824	0	0	0	0.0549451	0	0	0	0	0	0	0	0	0	0	0	0
FSC1-C85	FSC1	FSC	1	0-10M	0-5°	OUI	NON	341	SENTIER CEPHALOPHE	NON	4727.1	3548.61	5858.34	95427.4	4727.1	0.461538	0.142857	0.153846	0.10989	0.120879	0	0.021978	0.252747	0	0	0.0879121	0	0	0	0.0659341	0.0659341	0	0.505495	0	0	0	0	0	0.0659341	0	0	0	0	0	0	0	0	0	0
FSC1-C86	FSC1	FSC	1	11-20M	0-5°	OUI	NON	326	OUVERTURE	NON	3750.47	4162.4	4948.01	95311.6	3750.47	0.0988142	0.131752	0	0	0.0658762	0.131752	0.0658762	0.0988142	0	0	0.0329381	0.0329381	0	0	0.0658762	0	0	0.0988142	0	0	0	0.0329381	0	0	0	0.0329381	0	0	0	0	0	0	0.0988142	0
FSC1-C87	FSC1	FSC	1	0-10M	0-5°	OUI	NON	332	SENTIER CEPHALOPHE	NON	2755.67	4903.14	4056.48	95219	2755.67	0.103448	0	0	0	0	0	0	0.0172414	0	0.0344828	0.0862069	0	0	0	0.189655	0	0	0.0172414	0.0172414	0	0	0.0517241	0	0.0172414	0	0.0172414	0.12069	0	0	0	0	0	0	0
FSC1-C89	FSC1	FSC	1	11-20M	0-5°	NON	NON	315	OUVERTURE	OUI	853.081	4138.96	2507.59	94978.5	853.081	0.025	0	0.025	0	0	0.025	0	0.025	0.025	0	0	0	0	0	0.025	0	0	0	0.025	0	0	0	0	0.025	0	0	0	0	0	0	0	0	0	0
FSC1-C90	FSC1	FSC	1	11-20M	5-20°	OUI	OUI	312	SENTIER CEPHALOPHE	NON	316.717	4000.31	2110.29	94931.6	316.717	0	0.0217391	0.0434783	0.119565	0	0	0	0.0543478	0.119565	0	0.0326087	0	0	0	0.0434783	0	0	0.0978261	0.108696	0	0	0	0	0.0434783	0	0	0	0	0	0	0	0	0	0
FSC1-C91	FSC1	FSC	1	0-10M	5-20°	NON	NON	289	OUVERTURE	NON	7844.58	494.212	9009.41	96808.7	7844.58	0.0568182	0.0113636	0.0227273	0	0.0568182	0.0113636	0	0.0681818	0.0227273	0.0113636	0.193182	0	0.0113636	0	0	0.0340909	0.0113636	0	0	0	0.0454545	0.0227273	0	0.0340909	0.0113636	0	0	0	0	0	0	0	0	0
FSC1-C92	FSC1	FSC	1	0-10M	5-20°	NON	NON	335		NON	6883.88	1462.19	8094.43	96683.9	6883.88	0	0.0113636	0.0454545	0.0909091	0	0	0	0.0568182	0.0568182	0.0227273	0	0	0	0	0.0909091	0	0	0.0681818	0	0	0	0.0568182	0	0.0340909	0	0	0	0.0227273	0	0	0	0	0	0
FSC1-C93	FSC1	FSC	1	0-10M	0-5°	NON	NON	377			5880	2163.78	7153.54	96581.7	5880	0	0.0113636	0	0.102273	0.0113636	0.102273	0	0.0227273	0.0454545	0	0.125	0	0	0	0.0681818	0	0	0.136364	0	0	0	0	0.0113636	0.0909091	0	0	0.579545	0	0	0	0	0	0	0
FSC1-C94	FSC1	FSC	1	0-10M	0-5°	NON	NON	356	OUVERTURE	NON	4972.13	2712.26	6313.78	96479.9	4972.13	0.0344828	0.103448	0.482759	0.137931	0.0229885	0.045977	0	0.333333	0.0114943	0.0229885	0.0114943	0.0114943	0.0229885	0	0.114943	0	0	0.103448	0.0114943	0	0	0.0114943	0.045977	0.0114943	0	0.0114943	0.0114943	0	0	0	0	0	0	0.0114943
FSC1-C95	FSC1	FSC	1	11-20M	0-5°	NON	NON	340	OUVERTURE	NON	3992.57	3539.16	5403.86	96268.7	3992.57	0.0689655	0.195402	0.137931	0.16092	0.0114943	0	0	1.21839	0.0114943	0.0229885	0.367816	0	0.0344828	0	0.517241	0.0229885	0.0114943	0.344828	0	0	0	0.0344828	0.0229885	0.0114943	0	0.0114943	0.0689655	0	0	0	0	0	0	0
FSC1-C96	FSC1	FSC	1	11-20M	0-5°	NON	NON	316	DEBARDAGE	NON	3081.67	4136.81	4610.7	96172.2	3081.67	0	0	0.263158	0	0	0.0526316	0	0.315789	0	0	0	0	0	0	0.315789	0	0	0.157895	0.105263	0	0	0	0	0	0	0	0	0	0	0	0	0	0	0
FSC1-C97	FSC1	FSC	1	0-10M	5-20°	NON	OUI	309	PISTE D'ELEPHANT	NON	2266.9	3571.33	3935.48	96084.2	2266.9	0	0.0106383	0	0.0106383	0	0.0319149	0	0.0744681	0	0	0.0106383	0	0	0	0.0319149	0	0.0106383	0.531915	0.0212766	0	0	0	0.0212766	0	0	0.0106383	0.0106383	0	0	0	0	0	0	0
FSC1-C98	FSC1	FSC	1	0-10M	0-5°	NON	NON	307	OUVERTURE	NON	1594.94	3140.98	3399.29	96008.8	1594.94	0.0425532	0.0531915	0.37234	0.0531915	0	0.148936	0	0.0106383	0.0106383	0	0.0851064	0	0	0	0.0319149	0	0.0106383	0.531915	0.0212766	0	0	0.0638298	0.0212766	0	0	0.0212766	0.0106383	0	0	0	0	0	0	0
FSC1-C99	FSC1	FSC	1	0-10M	5-20°	NON	OUI	318	OUVERTURE	OUI	746.445	3027.84	3064.28	95901.8	746.445	0.0106383	0	0.0106383	0.0106383	0	0.0957447	0	0.0425532	0.0638298	0	0.0531915	0	0.0319149	0	0.0212766	0	0.0638298	0.265957	0	0	0	0.0531915	0	0	0	0.0319149	0	0.0106383	0	0	0	0	0	0
FSC1-C73	FSC1	FSC	1	11-20M	0-5°	OUI	NON	318	PISTE D'ELEPHANT	NON	7519.74	820.236	8595.55	94915.4	7519.74	0	0.340881	0.0486973	0.121743	0.0243487	0.121743	0	0.0486973	0	0	0	0	0	0	0.0486973	0	0	0.194789	0.0243487	0	0	0.194789	0	0	0	0	0	0	0.073046	0	0	0	0	0
FSC1-C74	FSC1	FSC	1	11-20M	0-5°	OUI	OUI	318	SENTIER CEPHALOPHE	NON	6599.57	1672.94	7613.97	94742.2	6599.57	0	0.0337079	0	0	0	0.0224719	0.011236	0.0561798	0.168539	0.011236	0.168539	0	0.0674157	0	0.0561798	0	0.0449438	0.325843	0.0224719	0	0.011236	0.011236	0	0	0	0.0337079	0	0.011236	0	0	0	0	0	0
FSC1-C75	FSC1	FSC	1	11-20M	0-5°	NON	NON	364	PISTE D'ELEPHANT	NON	5670.42	2639.1	6599.38	94572.8	5670.42	0	0	0	0	0	0.075188	0	0	0	0.075188	0.075188	0	0	0	0	0	0	0	0	0	0	0.075188	0	0	0	0	0	0	0	0	0	0	0	0
FSC1-C76	FSC1	FSC	1	0-10M	0-5°	OUI	NON	341	SENTIER CEPHALOPHE	NON	4755.52	3595.14	5628.92	94432.8	4755.52	0.139535	0.0813953	0.0116279	0.0232558	0	0.0116279	0.0116279	0.151163	0.0116279	0.0348837	0.116279	0	0.0232558	0	0.0581395	0.0465116	0	0.104651	0	0	0	0	0	0.0116279	0	0	0	0	0	0	0	0	0	0
FSC1-C77	FSC1	FSC	1	11-20M	0-5°	NON	NON	355	SENTIER CEPHALOPHE	NON	3740.51	4584.91	4645.64	94351.8	3740.51	0.0348837	0.116279	0.104651	0.116279	0.0232558	0.0465116	0.0465116	0.0930233	0.197674	0.162791	0.0697674	0	0.0232558	0	0.197674	0	0	0.476744	0	0	0	0	0	0.0581395	0	0.0232558	0	0	0	0	0	0	0	0
FSC1-C78	FSC1	FSC	1	11-20M	0-5°	OUI	NON	319	SENTIER CEPHALOPHE	NON	2738.69	5579.81	3660.7	94195.9	2738.69	0.0326087	0.0652174	0.0434783	0.0543478	0	0	0	0.206522	0.141304	0.0869565	0.826087	0	0.0326087	0	0.0434783	0	0	0.369565	0.0108696	0	0	0.0869565	0	0.0217391	0	0.0108696	0	0	0	0	0	0	0	0
FSC1-C80	FSC1	FSC	1	>20M	0-5°	OUI	OUI	331	SENTIER CEPHALOPHE	NON	752.658	5110.06	1821.68	93994.2	752.658	0.155556	0.0777778	0.0444444	0.0666667	0	0	0	0.4	0.0666667	0.0444444	0.0444444	0	0.0222222	0	0.0333333	0.0111111	0	0.177778	0.0555556	0	0	0.122222	0	0.0555556	0	0.0111111	0	0	0	0	0	0	0	0
FSC1-C81	FSC1	FSC	1	0-10M	5-20°	OUI	OUI	311	SENTIER CEPHALOPHE	NON	174.214	5075.34	1092.22	93858.9	174.214	0.0543478	0.0434783	0	0.0434783	0.076087	0	0	0.76087	0.108696	0	0.347826	0	0	0	0.0108696	0	0	0.0543478	0.0434783	0	0	0.108696	0.0108696	0	0	0.0108696	0	0	0	0	0	0	0	0
nonFSC1-C01	nonFSC1	Non FSC	1	>20M	5-20°	OUI	OUI	362	OUVERTURE	NON	2549.19	8216.64	11038.8	89627	2549.19	0.315789	0.336842	0.0210526	0.0526316	0.0631579	0	0.0421053	0.0210526	0.0842105	0.421053	0.210526	0	0	0.0842105	0.0210526	0	0	0.0315789	0	0	0	0.0736842	0	0	0	0	0	0	0	0	0	0	0	0
nonFSC1-C02	nonFSC1	Non FSC	1	>20M	5-20°	NON	NON	361	PISTE D'ELEPHANT	OUI	3416.46	8373.32	11044	89743.6	3416.46	0.0315789	0.136842	0.0842105	0.105263	0.0210526	0	0	0	0	0	0.0631579	0	0.0105263	0	0	0.0105263	0	0.0315789	0	0	0	0	0	0	0	0	0	0	0	0	0	0	0	0
nonFSC1-C03	nonFSC1	Non FSC	1	0-10M	0-5°	OUI	OUI	339	SENTIER CEPHALOPHE	NON	4365.63	8165.88	11112.3	89844	4365.63	0.178947	0.189474	0.157895	0.568421	0.0105263	0	0.0105263	0.178947	0.0210526	0	0.442105	0.0105263	0.0105263	0.210526	0	0.0105263	0	0.8	0	0	0	0	0.0105263	0	0	0	0	0	0	0	0	0	0	0
nonFSC1-C04	nonFSC1	Non FSC	1	11-20M	5-20°	NON	OUI	342	PISTE D'ELEPHANT	NON	5279.49	7539.05	11320.2	90009.3	5279.49	0.252632	0.0210526	0	0.0210526	0.0421053	0	0	0.0105263	0	0	0	0	0	0	0.0105263	0	0	0.0421053	0	0	0	0	0	0	0	0	0	0	0	0.0210526	0	0	0	0
nonFSC1-C05	nonFSC1	Non FSC	1	0-10M	0-5°	NON	NON	352	PISTE D'ELEPHANT	NON	6256.86	6971.36	11485.3	90154.5	6256.86	0.0315789	0.126316	0	0.0315789	0.0631579	0	0.0526316	0.0315789	0	0	0.157895	0	0	0.0842105	0.0105263	0.0105263	0	0.126316	0	0	0	0	0.0210526	0	0	0	0.0210526	0.0105263	0	0	0	0.0210526	0	0
nonFSC1-C06	nonFSC1	Non FSC	1	>20M	0-5°	OUI	OUI	364	OUVERTURE	NON	7219.19	6474.87	11040.3	90336.7	7219.19	0.0106383	0.0212766	0.0319149	0.117021	0.0212766	0.0106383	0.0106383	0.0744681	0	0	0.0425532	0	0.0106383	0.0851064	0.0106383	0	0	0.382979	0	0	0	0	0	0	0	0.0957447	0	0	0	0	0	0	0	0
nonFSC1-C07	nonFSC1	Non FSC	1	11-20M	0-5°	NON	NON	358	SENTIER CEPHALOPHE	NON	8247.52	5986.36	10604.9	90502.6	8247.52	0.0105263	0.0421053	0.105263	0.0947368	0	0	0	0.0526316	0	0	0	0	0.0210526	0	0.0105263	0	0	0.0421053	0	0	0	0	0	0	0	0.0105263	0	0	0	0	0	0	0	0
nonFSC1-C08	nonFSC1	Non FSC	1	11-20M	0-5°	OUI	OUI	350	OUVERTURE	NON	9212.28	5486.13	10349.3	90733.9	9212.28	0.389474	0.0631579	0	0.0421053	0.0947368	0.0210526	0.0105263	0.115789	0.115789	0.0105263	0.105263	0	0.0210526	0	0.0526316	0	0	0.136842	0	0	0	0.0210526	0	0	0	0.0315789	0	0	0	0	0	0	0	0
nonFSC1-C09	nonFSC1	Non FSC	1	0-10M	5-20°	NON	NON	337	SENTIER CEPHALOPHE	OUI	9241.3	4840.27	10113.2	90922.7	9241.3	0	0	0	0	0	0.0519481	0	0	0	0	0	0	0	0	0	0	0	0	0	0	0	0	0	0	0	0	0	0	0	0	0	0	0	0
nonFSC1-C10	nonFSC1	Non FSC	1	11-20M	5-20°	NON	OUI	347	OUVERTURE	NON	8945.88	4088.69	9910.85	91057.6	8945.88	0.0631579	0.0947368	0.0315789	0.0105263	0.105263	0	0.0105263	0.0315789	0.105263	0	0.0842105	0	0.0105263	0	0.0210526	0	0	0.0210526	0	0	0	0.0105263	0	0.0105263	0	0.0210526	0	0	0	0	0	0	0	0
nonFSC1-C11	nonFSC1	Non FSC	1	0-10M	>20°	NON	OUI	347	OUVERTURE	OUI	8875.76	3363.13	9934.54	91324.3	8875.76	0.0526316	0.0105263	0	0	0.0421053	0	0.0105263	0	0	0.0736842	0.0526316	0	0.0105263	0	0	0.0105263	0	0	0	0	0	0.0631579	0	0.0105263	0	0	0	0	0	0	0	0.0105263	0	0
nonFSC1-C12	nonFSC1	Non FSC	1	0-10M	5-20°	NON	OUI	352	SENTIER CEPHALOPHE	OUI	8727.64	2490.12	10018.4	91569.8	8727.64	0.0319149	0	0.0531915	0	0.287234	0	0.0319149	0	0.0212766	0.106383	0.351064	0	0	0.159574	0	0.0319149	0	0.0212766	0	0	0	0.0212766	0	0.0106383	0	0.0425532	0.0425532	0	0	0	0	0	0	0
nonFSC1-C13	nonFSC1	Non FSC	1	0-10M	0-5°	NON	OUI	344	SENTIER CEPHALOPHE	OUI	2729.59	8874.56	12015.8	90608.5	2729.59	0.189474	0.0210526	0.189474	0.0842105	0.0631579	0	0	0.105263	0.0736842	0	0.0421053	0	0	0	0	0	0	0.115789	0.0315789	0	0	0.168421	0.0105263	0.0315789	0	0.0105263	0	0	0	0	0	0	0	0
nonFSC1-C14	nonFSC1	Non FSC	1	0-10M	0-5°	NON	OUI	431	SENTIER CEPHALOPHE	NON	3713.47	8208.05	12041.9	90735.8	3713.47	0	0.0842105	0.0105263	0.368421	0.0105263	0	0	0.168421	0	0	0.0315789	0	0	0	0.0210526	0	0	0.547368	0	0	0	0	0.0105263	0.0315789	0	0.0105263	0	0	0	0	0	0	0	0
nonFSC1-C15	nonFSC1	Non FSC	1	0-10M	0-5°	NON	OUI	347	SENTIER CEPHALOPHE	OUI	4704.43	7448.32	12135.9	90868.1	4704.43	0.0210526	0.0105263	0	0.0105263	0.0736842	0	0	0.284211	0	0	0.210526	0	0.0105263	0.147368	0.0210526	0.0210526	0	0.0105263	0	0	0	0.0315789	0	0.0105263	0	0.0526316	0	0	0	0	0	0.0210526	0	0
nonFSC1-C16	nonFSC1	Non FSC	1	0-10M	5-20°	NON	OUI	359	SENTIER CEPHALOPHE	NON	5642.62	6766.98	12284	90985.2	5642.62	0.265957	0.0319149	0	0.0319149	0.0425532	0	0.0212766	0.0212766	0	0.276596	0.0957447	0	0.0106383	0	0.0106383	0	0	0.0425532	0	0	0	0	0.0106383	0	0	0.0425532	0	0	0	0	0	0	0	0
nonFSC1-C17	nonFSC1	Non FSC	1	0-10M	0-5°	OUI	NON	366	SENTIER CEPHALOPHE	NON	6576.34	6134.27	12341	91138.4	6576.34	0.0416667	0.0104167	0.0625	0.0833333	0.135417	0	0.0416667	0.229167	0	0.03125	0.21875	0	0.03125	0.0625	0	0	0	0.09375	0	0	0	0	0	0	0	0.0104167	0	0	0	0	0	0	0	0
nonFSC1-C18	nonFSC1	Non FSC	1	11-20M	0-5°	NON	NON	383	SENTIER CEPHALOPHE	OUI	7526.76	5579.53	11913.7	91315.1	7526.76	0.0105263	0.0947368	0	0.0526316	0	0.0105263	0	0.0105263	0.0105263	0.0210526	0.0526316	0	0.0105263	0	0.0105263	0	0	0.115789	0	0	0	0	0	0	0	0	0	0.0210526	0	0	0	0	0	0
nonFSC1-C20	nonFSC1	Non FSC	1	11-20M	0-5°	OUI	NON	357	PISTE D'ELEPHANT	OUI	9416.88	4669.35	11257.3	91657.9	9416.88	0	0	0	0	0	0.333333	0	0	0	0	0	0.111111	0	0	0	0	0	0	0	0	0	0	0	0	0	0	0	0	0	0	0.111111	0	0	0
nonFSC1-C21	nonFSC1	Non FSC	1	0-10M	0-5°	NON	OUI	342	PISTE D'ELEPHANT	OUI	10192.9	4085.98	11083.8	91890	10192.9	0.0319149	0.0106383	0.0212766	0.0425532	0.0106383	0.0425532	0	0.0425532	0	0	0	0	0	0.0106383	0	0	0.0106383	0.0851064	0	0	0	0	0	0.0106383	0	0	0.0106383	0	0	0	0	0	0	0
nonFSC1-C22	nonFSC1	Non FSC	1	11-20M	0-5°	NON	OUI	327	SENTIER CEPHALOPHE	OUI	9972.29	3482.31	10948.8	92075.3	9972.29	0	0.0315789	0	0.126316	0	0.0210526	0	0.0105263	0.0526316	0	0	0	0	0.0105263	0	0	0	0	0	0	0	0.0210526	0	0.0210526	0	0.0105263	0	0	0	0	0	0	0	0
nonFSC1-C23	nonFSC1	Non FSC	1	11-20M	>20°	OUI	OUI	329	SENTIER CEPHALOPHE	NON	9861.21	2674.46	10921.2	92283.4	9861.21	0.0210526	0.0210526	0.0210526	0.0526316	0	0.189474	0	0	0.0736842	0	0.157895	0	0	0	0	0	0	0.0315789	0	0	0	0.0105263	0	0	0	0.0210526	0.231579	0	0	0	0	0	0	0
nonFSC1-C24	nonFSC1	Non FSC	1	11-20M	0-5°	NON	NON	394	SENTIER CEPHALOPHE	OUI	9717.31	1959.6	10976.6	92527.5	9717.31	0.255319	0.212766	0	0.12766	0.0425532	0.0106383	0.0106383	0.255319	0.0212766	0.255319	0.43617	0	0.0212766	0	0	0.0106383	0	0.170213	0	0	0	0	0.0106383	0.0425532	0	0.0106383	0.12766	0	0	0	0	0	0	0
nonFSC1-C25	nonFSC1	Non FSC	1	11-20M	5-20°	OUI	NON	327	SENTIER CEPHALOPHE	NON	2740.46	8003.2	12715.1	91616.2	2740.46	0.0315789	0.252632	1.51579	0.336842	0.157895	0.0105263	0.0105263	0.157895	0	0.0842105	0.452632	0	0	0.0736842	0	0	0	0.2	0.0105263	0	0	0.0526316	0	0	0	0.0315789	0	0	0	0	0	0	0	0
nonFSC1-C26	nonFSC1	Non FSC	1	11-20M	5-20°	OUI	OUI	373	SENTIER CEPHALOPHE	NON	3755.66	7518.2	12947	91717.7	3755.66	0.404255	0.12766	0.106383	0.191489	0.106383	0	0	0.244681	0	0	0.0212766	0	0	0	0	0	0	0.0531915	0.0106383	0	0	0	0	0	0	0	0	0	0	0	0	0	0	0
nonFSC1-C27	nonFSC1	Non FSC	1	11-20M	0-5°	NON	OUI	370	SENTIER CEPHALOPHE	OUI	4756.64	6813.74	13123.1	91854.3	4756.64	0	0	0	0.0140845	0	0	0	0.0140845	0.0140845	0	0	0	0	0	0.0140845	0	0	0.028169	0	0	0	0.028169	0	0	0	0	0	0	0	0	0	0	0	0
nonFSC1-C28	nonFSC1	Non FSC	1	0-10M	5-20°	OUI	NON	333	OUVERTURE	OUI	5758.25	6032.88	13286.3	91997.5	5758.25	0.308511	0.0319149	0.159574	0.0531915	0.308511	0.0106383	0.0106383	0.191489	0.0106383	0	0.12766	0	0	0.361702	0.0319149	0.0744681	0.0106383	0.0425532	0	0	0	0	0	0	0	0.0319149	0	0	0	0	0	0	0	0
nonFSC1-C29	nonFSC1	Non FSC	1	0-10M	0-5°	NON	NON	338	OUVERTURE	OUI	6762.18	5325.52	13252.4	92149.8	6762.18	0.0549451	0.010989	0.021978	0.010989	0.0659341	0	0.010989	0.010989	0.010989	0.164835	0.0549451	0.010989	0	0.010989	0.010989	0	0	0.0549451	0	0	0	0	0	0	0	0.032967	0	0	0	0	0	0	0	0
nonFSC1-C30	nonFSC1	Non FSC	1	11-20M	5-20°	NON	NON	365	PISTE D'ELEPHANT	NON	7724.67	4753.57	12845.3	92291.2	7724.67	0.136842	0.0210526	0.0105263	0.0105263	0.0526316	0	0	0.0947368	0.0842105	0.0105263	0.0631579	0	0.0105263	0	0.0105263	0	0	0.0631579	0	0	0	0	0	0.0210526	0	0.0421053	0	0	0	0	0	0	0	0
nonFSC1-C31	nonFSC1	Non FSC	1	11-20M	0-5°	NON	NON	392	SENTIER CEPHALOPHE	NON	8722.55	4215.94	12542.8	92500.8	8722.55	0.221053	0.147368	0.0210526	0.0210526	0.0105263	0	0	0.0315789	0	0	0.0631579	0	0	0	0	0.0210526	0	0.189474	0	0	0	0	0	0	0	0.0421053	0	0	0	0	0	0	0	0
nonFSC1-C32	nonFSC1	Non FSC	1	0-10M	5-20°	NON	OUI	324	PISTE D'ELEPHANT	OUI	9746.04	3719.95	12275.1	92692.9	9746.04	0.265957	0.12766	0.308511	0.0638298	0.0106383	0	0.0106383	0.308511	0.0638298	0	0.0212766	0	0.0106383	0	0	0	0	0.0425532	0	0	0	0	0	0	0	0	0	0	0	0	0	0	0	0
nonFSC1-C33	nonFSC1	Non FSC	1	0-10M	0-5°	NON	OUI	299	PISTE D'ELEPHANT	NON	10673.5	3322.68	12097.2	92886.8	10673.5	0.553191	0.0851064	0.0212766	0.0531915	0.255319	0.0851064	0	0.0319149	0.0425532	0.0106383	0.510638	0	0	0.234043	0	0.0106383	0	0.0319149	0	0	0	0	0	0	0	0.0425532	0	0	0	0	0	0	0	0
nonFSC1-C34	nonFSC1	Non FSC	1	11-20M	0-5°	NON	OUI	315	OUVERTURE	OUI	10970.2	2699.15	11955.4	93061.2	10970.2	0.0957447	0.0319149	0	0.0212766	0.0106383	0.0106383	0.0106383	0.0319149	0	0	0.0106383	0	0.0744681	0.0319149	0	0	0	0.234043	0	0	0	0	0.0106383	0	0	0.0212766	0	0	0	0	0	0	0	0
nonFSC1-C35	nonFSC1	Non FSC	1	11-20M	5-20°	NON	OUI	333	OUVERTURE	NON	10880.3	2187.55	11945.1	93281.1	10880.3	0.221053	0.0315789	0	0.0105263	0.0210526	0.0842105	0	0.0526316	0.0210526	0	0	0	0	0	0	0	0	0.0631579	0	0	0	0	0	0	0	0	0	0	0	0	0	0	0	0
nonFSC1-C36	nonFSC1	Non FSC	1	0-10M	5-20°	OUI	OUI	337	OUVERTURE	OUI	10711.2	1233.28	11874.2	93511.3	10711.2	0.0531915	0.0212766	0	0.0425532	0.106383	0	0.0106383	0.0106383	0.0212766	0	0	0	0.0106383	0	0	0	0	0.0425532	0	0	0	0.0106383	0	0	0	0	0	0	0	0	0	0	0	0
nonFSC5-C01	nonFSC5	Non FSC	5	0-10M	0-5°	OUI	OUI	165	SENTIER CEPHALOPHE	NON	7176.64	8701.41	13522.4	23030.7	7176.64	0.363636	0	0.0454545	0.0454545	0.227273	0	0	0.0909091	0	0.272727	0.0454545	0	0.0454545	0	0	0	0	0	0	0	0	0.0454545	0	0	0	0	0	0	0	0	0	0	0	0
nonFSC5-C02	nonFSC5	Non FSC	5	0-10M	0-5°	OUI	OUI	151	SENTIER CEPHALOPHE	NON	6330.39	8505.79	14223.2	22033.5	6330.39	0	0	0	0	0	0	0	0.666667	0	0	0	0	0	0	0.333333	0	0	0	0	0	0	0	0	0	0	0	0	0	0	0	0	0	0	0
nonFSC5-C03	nonFSC5	Non FSC	5	0-10M	0-5°	OUI	NON	286	PISTE D'ELEPHANT	NON	5446.72	8403.19	14921.8	21070.4	5446.72	0	0	0	0.0769231	0	0	0	0.153846	0	0	0.0769231	0	0	0	0	0	0	0	0	0	0	0	0	0	0	0	0	0	0	0	0	0	0	0
nonFSC5-C04	nonFSC5	Non FSC	5	0-10M	0-5°	OUI	OUI	217	PISTE D'ELEPHANT	NON	4438.63	8365.98	15656.7	20057.5	4438.63	0.0151515	0	0.0909091	0.348485	0	0	0	0.257576	0	0	0.0151515	0	0	0	0.030303	0	0	0.0151515	0.0454545	0	0	0.0151515	0	0	0	0	0	0	0	0	0	0	0	0
nonFSC5-C05	nonFSC5	Non FSC	5	0-10M	5-20°	OUI	OUI	171	SENTIER CEPHALOPHE	NON	6641.75	9719.03	13789	23110.2	6641.75	0.285714	0.0285714	0.0571429	0.0285714	0	0.0142857	0	0.128571	0	0	0.214286	0	0.0285714	0	0	0	0	0	0	0	0	0	0	0	0	0	0	0	0	0	0	0	0	0
nonFSC5-C06	nonFSC5	Non FSC	5	0-10M	0-5°	OUI	NON	237	DEBARDAGE	OUI	5798.47	9494.6	14803.3	22095.1	5798.47	0.3125	0	0.0625	0.28125	0	0	0	0.21875	0	0	0.21875	0	0.0625	0	0	0.03125	0	0	0	0	0	0.03125	0	0	0	0	0	0	0	0	0	0	0	0
nonFSC5-C07	nonFSC5	Non FSC	5	0-10M	0-5°	OUI	OUI	271	PISTE D'ELEPHANT	OUI	4943.8	9382.72	15634	21075.5	4943.8	0	0.015625	0.03125	0.125	0.0625	0	0	0.0625	0	0.28125	0.0625	0	0.015625	0	0	0	0	0	0	0.015625	0	0	0	0	0	0.015625	0	0	0	0	0	0	0	0
nonFSC5-C08	nonFSC5	Non FSC	5	0-10M	0-5°	OUI	OUI	203	SENTIER CEPHALOPHE	NON	4153.77	9383.35	16336.2	20097.1	4153.77	0.0461538	0.0307692	0.246154	0.123077	0.0153846	0	0.0153846	0.138462	0.0307692	0.0153846	0.892308	0.0153846	0	0	0	0.0307692	0	0	0	0	0	0	0.107692	0	0	0.0153846	0.0153846	0	0	0	0	0	0	0
nonFSC5-C09	nonFSC5	Non FSC	5	0-10M	0-5°	OUI	OUI	164	SENTIER CEPHALOPHE	OUI	5978.34	10715.8	13916.7	23104.9	5978.34	0.304348	0	0.0144928	0.0289855	0.0434783	0	0	0.202899	0	0.304348	0.246377	0	0.0434783	0	0	0	0	0	0	0	0	0	0	0	0	0.0289855	0.0869565	0	0	0	0	0.0144928	0	0
nonFSC5-C10	nonFSC5	Non FSC	5	0-10M	0-5°	OUI	OUI	254	OUVERTURE	OUI	5272.4	10440.4	14880.9	22119.9	5272.4	0.476923	0.138462	0.0153846	0.169231	0.0615385	0.0153846	0	1.18462	0	0.0461538	0.507692	0	0	0	0	0.0153846	0	0	0.0153846	0.0615385	0	0.0461538	0	0	0	0	0	0	0	0	0	0	0.0769231	0
nonFSC5-C11	nonFSC5	Non FSC	5	0-10M	0-5°	OUI	OUI	417	PISTE D'ELEPHANT	NON	4371.93	10401.6	15916.3	21089.8	4371.93	0.25	0	0	0.25	0	0	0.25	0	0	0.25	0	0	0.25	0	0	0	0	0	0	0	0	0	0	0	0	0	0	0	0	0	0	0	0	0
nonFSC5-C12	nonFSC5	Non FSC	5	0-10M	0-5°	OUI	OUI	198	SENTIER CEPHALOPHE	NON	3538.02	10407.4	16903	20100.4	3538.02	0	0.0322581	0.0967742	0	0	0.322581	0	0.0967742	0	0	0.016129	0	0	0	0	0	0	0	0	0	0	0	0.016129	0	0	0	0	0	0	0	0	0	0	0
nonFSC5-C13	nonFSC5	Non FSC	5	0-10M	5-20°	OUI	NON	146	SENTIER CEPHALOPHE	NON	5397.79	11686.1	14055.7	23023.1	5397.79	0	0.0289855	0.0144928	0.0869565	0	0	0	0.478261	0	0	0	0	0.0144928	0.0434783	0	0	0	0	0	0.0434783	0	0	0	0	0	0	0	0	0	0	0	0	0	0
nonFSC5-C14	nonFSC5	Non FSC	5	0-10M	5-20°	OUI	OUI	237	SENTIER CEPHALOPHE	NON	4585.69	11478.2	15073.5	22023.7	4585.69	0	0	0.590909	0.30303	0	0.333333	0	0.590909	0.121212	0	0.409091	0.0454545	0	0	0.030303	0	0	0	0	0.030303	0	0	0	0	0	0.0151515	0	0	0	0	0.0151515	0	0	0
nonFSC5-C15	nonFSC5	Non FSC	5	0-10M	0-5°	OUI	OUI	241	SENTIER CEPHALOPHE	OUI	3841.26	11374.9	15901.1	21102.7	3841.26	0.129032	0	0.177419	0.129032	0.0322581	0	0	0.016129	0	0.387097	0	0	0.0322581	0	0.0806452	0	0	0	0	0	0	0	0	0	0	0.0322581	0	0	0	0	0	0	0.016129	0
nonFSC5-C16	nonFSC5	Non FSC	5	0-10M	0-5°	OUI	OUI	220	DEBARDAGE	OUI	2992.27	10625.8	16071.5	20105.3	2992.27	0.272727	0	0.0151515	0.0151515	0	0	0	0.666667	0	0	0.0151515	0	0	0	0.030303	0	0	0	0	0	0	0	0	0	0	0	0	0.0151515	0	0	0	0	0	0
nonFSC5-C18	nonFSC5	Non FSC	5	0-10M	5-20°	OUI	NON	234	SENTIER CEPHALOPHE	NON	3954.08	11974.5	14641	21765.4	3954.08	0.0454545	0.030303	0.0757576	0.212121	0.0454545	0	0	0.454545	0	0.181818	0.484848	0	0	0	0	0	0	0	0	0.0454545	0	0	0	0	0	0.0151515	0	0	0	0	0	0	0	0
nonFSC5-C19	nonFSC5	Non FSC	5	0-10M	0-5°	OUI	OUI	278	SENTIER CEPHALOPHE	NON	3143.12	11024.3	14927.5	20768.7	3143.12	0.242424	0	0.0606061	0.030303	0	0	0	0.0757576	0	0.0909091	0	0	0	0	0	0	0	0	0	0	0	0	0	0	0	0	0	0	0	0	0	0	0	0
nonFSC5-C20	nonFSC5	Non FSC	5	0-10M	0-5°	OUI	OUI	299	SENTIER CEPHALOPHE	NON	2446.75	10196.3	15149.3	19863.4	2446.75	0	0	0	0.0746269	0	0	0	0.0895522	0	0	0	0	0	0	0	0	0	0	0.0149254	0.0298507	0	0	0	0	0	0	0	0	0	0	0	0	0	0
nonFSC5-C21	nonFSC5	Non FSC	5	0-10M	0-5°	OUI	OUI	194	SENTIER CEPHALOPHE	NON	4149.57	12661.1	13458.1	22600.6	4149.57	0.101449	0	0.057971	0.0434783	0	0	0	0.652174	0	0.101449	1.02899	0	0	0	0	0	0	0	0	0.0434783	0	0	0.0434783	0	0	0.0144928	0	0.0289855	0	0	0	0	0	0
nonFSC5-C22	nonFSC5	Non FSC	5	0-10M	0-5°	OUI	OUI	160	SENTIER CEPHALOPHE	OUI	3336.25	11687.2	13654.4	21608.3	3336.25	0.134328	0.0149254	0.0447761	0.0447761	0.0149254	0	0	0.223881	0	0.149254	0.0149254	0	0.0746269	0	0.0298507	0.0298507	0	0	0	0	0	0	0.0298507	0	0	0	0	0	0	0	0	0	0	0
nonFSC5-C23	nonFSC5	Non FSC	5	0-10M	5-20°	OUI	OUI	150	DEBARDAGE	NON	2588.51	10734.7	14012.6	20620.8	2588.51	0.0441176	0	0.0147059	0.0147059	0.0294118	0	0	0.470588	0	0.367647	0.279412	0	0.0441176	0	0	0.0294118	0	0	0	0	0	0	0.0147059	0	0	0	0	0	0	0	0	0.0147059	0	0
nonFSC5-C24	nonFSC5	Non FSC	5	0-10M	5-20°	OUI	OUI	161	SENTIER CEPHALOPHE	OUI	1815.02	9795.09	14074.4	19646	1815.02	0.102941	0	0.0294118	0.0294118	0.0735294	0	0	0.397059	0	0.323529	0.338235	0	0.0147059	0.0294118	0	0	0	0	0	0	0	0	0.0294118	0	0	0	0	0	0	0	0	0.0147059	0	0
nonFSC5-C25	nonFSC5	Non FSC	5	0-10M	5-20°	OUI	OUI	360	SENTIER CEPHALOPHE	NON	5530.82	14410.8	12115.3	24452.1	5530.82	0.0147059	0.0294118	0.147059	0.205882	0	0	0	0.264706	0	0	0	0.0147059	0	0	0	0	0	0	0.0441176	0	0	0.0147059	0.0147059	0	0	0	0	0	0	0	0	0	0	0
nonFSC5-C26	nonFSC5	Non FSC	5	0-10M	0-5°	OUI	OUI	294	SENTIER CEPHALOPHE	NON	4557.73	13389.1	12259.4	23422	4557.73	0.507246	0	0.057971	0.0724638	0.0434783	0	0	0.173913	0	0.115942	0.275362	0	0.0144928	0	0.0289855	0	0	0	0	0.0144928	0	0.0434783	0.0289855	0.0144928	0	0.0289855	0	0	0	0.0144928	0	0	0	0
nonFSC5-C27	nonFSC5	Non FSC	5	0-10M	0-5°	OUI	OUI	293	SENTIER CEPHALOPHE	NON	3642.88	12409.4	12470.7	22431.8	3642.88	0	0	0	0.0294118	0	0	0	0.0441176	0	0	0	0	0	0	0	0	0	0	0.0147059	0	0	0	0	0	0	0	0	0	0	0	0	0	0	0
nonFSC5-C28	nonFSC5	Non FSC	5	0-10M	0-5°	OUI	OUI	182	PISTE D'ELEPHANT	NON	2766.12	11456.7	12728.1	21467.9	2766.12	0.104478	0	0.0298507	0.0149254	0	0	0	0.0149254	0	0.0597015	0.0597015	0	0.0149254	0	0	0	0	0	0.0149254	0	0	0	0.0149254	0	0	0	0	0.0149254	0	0	0	0	0	0
nonFSC5-C29	nonFSC5	Non FSC	5	0-10M	5-20°	OUI	OUI	168	OUVERTURE	OUI	1888.13	10395	13097.6	20390.1	1888.13	0.0294118	0	0.0147059	0	0	0	0	0.0882353	0	0.279412	0.411765	0	0	0	0	0	0	0	0	0.0147059	0	0	0	0	0	0.0294118	0	0	0	0	0	0	0	0
nonFSC5-C30	nonFSC5	Non FSC	5	0-10M	0-5°	OUI	OUI	161	PISTE D'ELEPHANT	NON	1119.84	9449.47	13030.4	19431.7	1119.84	0.0882353	0	0.0147059	0	0.0735294	0	0	0	0	0.102941	0.0294118	0	0	0	0	0	0	0	0	0	0	0	0	0	0	0	0	0	0	0	0	0	0	0
nonFSC5-C31	nonFSC5	Non FSC	5	0-10M	0-5°	OUI	OUI	254	SENTIER CEPHALOPHE	NON	5232.04	14204.4	11154.5	24279.9	5232.04	0.691176	0	0.0441176	0.0441176	0.0147059	0	0.0147059	0.147059	0	1.05882	0.573529	0.0147059	0	0	0	0.0147059	0	0	0.0147059	0	0	0	0.0147059	0	0	0.0294118	0	0	0	0	0	0.0147059	0	0
nonFSC5-C32	nonFSC5	Non FSC	5	0-10M	0-5°	OUI	NON	217	DEBARDAGE	NON	4277.48	13242.8	11286.2	23316	4277.48	0.514706	0.0294118	0.117647	0.0441176	0	0	0.0147059	0.323529	0	0.0147059	0.0588235	0	0	0	0	0.0147059	0	0	0	0.0441176	0	0	0	0	0	0	0	0	0	0	0	0	0	0
nonFSC5-C33	nonFSC5	Non FSC	5	0-10M	5-20°	OUI	OUI	178	SENTIER CEPHALOPHE	NON	3304.28	12256.3	11497.3	22326.8	3304.28	0.0441176	0	0.0147059	0.0147059	0	0	0	0.117647	0	0.191176	0.323529	0	0	0	0.0147059	0.0147059	0	0	0	0	0	0	0	0	0	0	0	0	0	0	0	0	0	0
nonFSC5-C35	nonFSC5	Non FSC	5	0-10M	5-20°	OUI	OUI	175	SENTIER CEPHALOPHE	OUI	2370.18	11297.9	11763.1	21365.7	2370.18	0	0	0	0	0	0	0	0.0441176	0	0.220588	0.0882353	0.0147059	0	0	0	0	0	0	0	0	0	0	0	0	0	0.0294118	0	0	0	0	0	0	0	0
nonFSC5-C36	nonFSC5	Non FSC	5	0-10M	0-5°	OUI	OUI	193	SENTIER CEPHALOPHE	NON	1515.08	10366.4	12171.9	20426.8	1515.08	0.119403	0.0298507	0	0	0.0149254	0.0149254	0.0149254	0.149254	0	0.0149254	0.164179	0	0.0149254	0.134328	0	0	0	0	0	0	0	0	0	0	0	0.0597015	0	0.0149254	0	0	0	0	0	0
nonFSC5-C37	nonFSC5	Non FSC	5	0-10M	0-5°	OUI	OUI	136	SENTIER CEPHALOPHE	NON	528.289	9286.62	12081.2	19343.8	528.289	0.164179	0	0	0.0298507	0.0149254	0.0149254	0.0298507	0.104478	0	0.0149254	0.19403	0	0	0	0	0	0	0	0	0.0298507	0	0	0	0	0	0.0298507	0	0	0	0	0	0.0149254	0	0
FSC2-C01	FSC2	FSC	2	11-20M	5-20°	NON	OUI	444	SENTIER CEPHALOPHE	NON	99.756	9140.16	5054.96	62813.9	99.756	0.164557	0.0126582	0	0	0.341772	0	0	0.0886076	0	0	0.21519	0	0.0126582	0	0	0	0	0	0	0	0	0	0	0	0	0.0253165	0	0	0	0	0	0	0	0
FSC2-C02	FSC2	FSC	2	11-20M	0-5°	NON	NON	473	SENTIER CEPHALOPHE	NON	1080.39	9051.81	5574.9	62757.2	1080.39	0	0	0.0147059	0	0.308824	0	0	0.117647	0	0	0.0588235	0	0.0588235	0	0	0	0.0147059	0	0	0	0	0	0.0147059	0	0	0	0.0147059	0	0	0	0	0	0	0
FSC2-C03	FSC2	FSC	2	11-20M	0-5°	NON	NON	463	SENTIER CEPHALOPHE	NON	2046.98	8297.42	6211.43	62700.1	2046.98	0.230769	0	0	0.0128205	0.153846	0.0128205	0.0384615	0.294872	0.0128205	0	0.410256	0	0	0	0	0	0	0.0384615	0	0	0	0.025641	0	0	0	0.0512821	0.807692	0	0	0	0	0	0	0
FSC2-C04	FSC2	FSC	2	0-10M	5-20°	OUI	NON	453	SENTIER CEPHALOPHE	NON	3025.79	7615.93	6948.66	62634.5	3025.79	0.217391	0	0	0	0	0	0	0	0	0	0.0869565	0	0	0	0	0	0	0	0	0	0	0.0434783	0	0	0	0	0	0	0	0	0	0	0	0
FSC2-C05	FSC2	FSC	2	0-10M	5-20°	NON	NON	454	SENTIER CEPHALOPHE	NON	4030.46	6921.46	7708.74	62659.4	4030.46	0.0506329	0.151899	0.0886076	0	0.822785	0	0	0.265823	0	0	0.177215	0	0.0759494	0	0	0.0126582	0	0.139241	0	0	0	0.0126582	0	0.0506329	0	0.0126582	0	0	0	0	0	0.0126582	0	0
FSC2-C06	FSC2	FSC	2	0-10M	5-20°	OUI	NON	483	SENTIER CEPHALOPHE	NON	5050.56	6308.7	8539.32	62341.2	5050.56	0.202532	0.0506329	0.0126582	0	0.265823	0.0379747	0.0126582	0.0886076	0	0	0.0379747	0	0.0253165	0	0.0126582	0	0	0.278481	0	0	0	0	0	0.126582	0	0.0253165	0	0	0	0	0	0	0.0253165	0
FSC2-C07	FSC2	FSC	2	0-10M	5-20°	OUI	NON	528	SENTIER CEPHALOPHE	NON	6002.42	5893.39	9380.12	61550.3	6002.42	0.0759494	0.0253165	0.0253165	0	0.0126582	0.0126582	0.0126582	0.556962	0	0	0.0126582	0	0.0759494	0	0.0886076	0	0	0.0759494	0	0	0	0.0759494	0	0.0253165	0	0.0126582	0	0	0	0	0	0	0	0
FSC2-C08	FSC2	FSC	2	0-10M	0-5°	NON	NON	423	SENTIER CEPHALOPHE	NON	371.291	9965.94	6004.31	61786.4	371.291	0	0.0379747	0	0	0.35443	0.0632911	0	0.0379747	0.0759494	0	0.189873	0	0.0126582	0.113924	0	0	0	0.0379747	0	0	0	0.0126582	0	0	0	0.0253165	0	0	0	0	0	0	0	0
FSC2-C09	FSC2	FSC	2	0-10M	5-20°	NON	OUI	464	SENTIER CEPHALOPHE	NON	1108.46	9727.24	6417.63	61744.4	1108.46	0	0	0	0.227848	0.265823	0	0	0.506329	0	0	0.0632911	0	0.0126582	0	0	0	0	0.43038	0	0	0	0.0379747	0	0	0	0	0.113924	0	0	0	0	0	0	0
FSC2-C10	FSC2	FSC	2	0-10M	0-5°	NON	NON	460	PISTE D'ELEPHANT	NON	2057.29	9006.24	6965.31	61706.2	2057.29	0.0126582	0.189873	0	0.253165	0.0253165	0.0253165	0.0126582	0.316456	0.0126582	0	0.556962	0	0.0126582	0	0.0632911	0.0126582	0.0126582	0.240506	0	0	0	0.0886076	0.0253165	0.0126582	0	0.0126582	0.0253165	0	0	0	0	0	0	0
FSC2-C11	FSC2	FSC	2	0-10M	0-5°	OUI	NON	486	SENTIER CEPHALOPHE	NON	3045.08	8340.02	7623.51	61665.3	3045.08	0.0632911	0.0126582	0	0.0506329	0.0253165	0.0126582	0.0126582	0.620253	0.113924	0.0379747	0.443038	0.0253165	0.0379747	0	0.0126582	0	0	0.0379747	0	0	0	0.151899	0	0.101266	0	0.0253165	0.139241	0	0	0	0	0	0	0
FSC2-C12	FSC2	FSC	2	0-10M	0-5°	OUI	NON	478	SENTIER CEPHALOPHE	NON	4033.21	7707.8	8319.61	61684.6	4033.21	0	0.0140845	0.0140845	0	0.140845	0.112676	0	0.225352	0	0	0.0140845	0.0422535	0.028169	0	0	0	0	0.112676	0	0	0	0.028169	0	0	0	0.084507	0	0	0	0	0	0.028169	0	0
FSC2-C13	FSC2	FSC	2	0-10M	0-5°	OUI	NON	488	SENTIER CEPHALOPHE	NON	5016.93	7240.67	9107.17	61640.3	5016.93	0	0.0897436	0.025641	0	0	0.025641	0.025641	0.141026	0	0	0.0641026	0.0128205	0	0	0	0	0	0.115385	0	0	0	0	0	0	0	0	0	0	0	0	0	0	0	0
FSC2-C14	FSC2	FSC	2	0-10M	5-20°	NON	OUI	515	SENTIER CEPHALOPHE	NON	6012.75	6850.33	9924.78	61642.7	6012.75	0.166667	0.0128205	0	0	0.025641	0	0.0128205	0.205128	0.0384615	0	0.0512821	0	0.0128205	0	0.0512821	0	0	0.128205	0	0	0	0	0.0512821	0	0	0	0	0.0128205	0	0	0	0	0	0
FSC2-C15	FSC2	FSC	2	0-10M	0-5°	NON	OUI	437	SENTIER CEPHALOPHE	NON	540.256	10721.5	6882.69	60840.2	540.256	0.0131579	0.0657895	0	0	0.171053	0.0526316	0	0.210526	0.105263	0	0.539474	0.0131579	0.0657895	0.0131579	0	0	0	0.0789474	0	0	0	0.0263158	0	0	0	0.0394737	0	0	0	0	0	0	0	0
FSC2-C16	FSC2	FSC	2	11-20M	0-5°	OUI	OUI	447	SENTIER CEPHALOPHE	NON	1631.61	10407.8	7353.76	60714.3	1631.61	0.0769231	0.0128205	0.025641	0	0.538462	0.0384615	0.0128205	0.102564	0	0	0.615385	0	0.0384615	0.025641	0	0	0	0.025641	0	0	0	0.0384615	0	0	0	0.0641026	0	0	0	0	0	0	0	0
FSC2-C17	FSC2	FSC	2	0-10M	5-20°	NON	OUI	448	SENTIER CEPHALOPHE	NON	2479.59	9755.41	7792.25	60698.2	2479.59	0	0.025641	0	0	0	0.025641	0	0.166667	0	0	0.166667	0	0.025641	0.128205	0	0	0	0.025641	0	0	0	0.025641	0	0	0	0.0128205	0.0641026	0	0	0	0	0	0	0
FSC2-C18	FSC2	FSC	2	0-10M	0-5°	OUI	OUI	454	SENTIER CEPHALOPHE	OUI	3363.73	9127.58	8388.83	60662.8	3363.73	0	0.0632911	0	0	0.0126582	0.0506329	0	0.126582	0	0	0.582278	0.0126582	0.0506329	0.202532	0.0253165	0	0	0.139241	0.0126582	0	0	0	0	0	0	0.0126582	0	0	0	0	0	0.0506329	0	0
FSC2-C20	FSC2	FSC	2	0-10M	0-5°	OUI	NON	495	SENTIER CEPHALOPHE	NON	5239.43	8163.97	9779.52	60610	5239.43	0.0128205	0.0128205	0	0.128205	0.0128205	0.0384615	0	0.115385	0	0	0	0	0.0128205	0	0.0512821	0.0128205	0.0384615	0.294872	0	0	0	0	0.0128205	0	0	0.025641	0	0	0	0	0	0.0128205	0	0
FSC2-C21	FSC2	FSC	2	0-10M	0-5°	OUI	NON	504	SENTIER CEPHALOPHE	NON	6173.44	7823.09	10519.3	60621.4	6173.44	0.0519481	0.025974	0	0.025974	0.233766	0	0	0.233766	0	0	0.701299	0	0.025974	0	0	0	0	0.38961	0	0	0	0	0	0	0	0	0	0	0	0	0	0	0	0
FSC2-C22	FSC2	FSC	2	0-10M	>20°	NON	OUI	549	OUVERTURE	NON	455.079	11603.1	7856.16	59836.4	455.079	1.21519	0.113924	0	0.139241	0.0506329	0	0	0.64557	0.0886076	0	0.708861	0	0.0379747	0	0.0506329	0	0	0.392405	0	0	0	0	0	0	0	0.0886076	0	0	0	0	0	0.0379747	0	0
FSC2-C23	FSC2	FSC	2	11-20M	0-5°	NON	OUI	469	SENTIER CEPHALOPHE	NON	1460.95	11103.8	8167.21	59806.2	1460.95	0.0512821	0.153846	0.0128205	0.0512821	0.0512821	0	0.025641	0.166667	0	0	0.24359	0	0.102564	0	0.0128205	0	0	0.25641	0	0	0	0.0128205	0	0	0	0.025641	0	0	0	0	0	0	0	0
FSC2-C24	FSC2	FSC	2	0-10M	0-5°	OUI	NON	449	SENTIER CEPHALOPHE	NON	2403.6	10552.2	8673.78	59674.8	2403.6	0.025641	0.102564	0	0.128205	0.192308	0.025641	0	0.538462	0	0	0.397436	0	0.025641	0	0.0128205	0	0	0.115385	0	0	0	0.0128205	0.0512821	0	0	0	0	0	0	0	0	0	0	0
FSC2-C25	FSC2	FSC	2	0-10M	0-5°	NON	OUI	420	SENTIER CEPHALOPHE	NON	3396.04	9974.74	9201.02	59647.2	3396.04	0.371795	0.0641026	0	0.102564	0.166667	0	0.0128205	0.153846	0	0	0.615385	0.0128205	0.025641	0	0.0384615	0	0	0.192308	0	0	0	0	0.0128205	0	0	0	0	0	0	0	0	0.0512821	0	0
FSC2-C26	FSC2	FSC	2	0-10M	0-5°	NON	OUI	424	SENTIER CEPHALOPHE	NON	4356.39	9522.38	9816.56	59594	4356.39	0	0.0126582	0	0.0759494	1.39241	0	0	0.278481	0	0	0.101266	0.0126582	0.0759494	0	0	0	0	0.0506329	0	0	0	0	0	0	0	0.0126582	0	0	0	0	0	0.0126582	0	0
FSC2-C27	FSC2	FSC	2	0-10M	0-5°	NON	NON	493	OUVERTURE	NON	5394.71	9061.18	10479.7	59629.4	5394.71	0.470588	0.0588235	0	0.117647	0.705882	0	0	0.470588	0	0	0.411765	0	0.0588235	0	0	0	0	0.235294	0	0	0	0	0	0	0	0	0	0	0	0	0	0	0	0
FSC2-C28	FSC2	FSC	2	0-10M	0-5°	OUI	NON	519	SENTIER CEPHALOPHE	NON	6399.9	8744.52	11202.5	59645.4	6399.9	0.179487	0.0897436	0	0	0.153846	0.0128205	0	0.141026	0.025641	0	0.141026	0	0.0128205	0	0	0	0	0.166667	0	0	0	0	0.0512821	0	0	0.025641	0	0	0	0	0	0	0	0
FSC2-C29	FSC2	FSC	2	11-20M	0-5°	NON	OUI	557	SENTIER CEPHALOPHE	NON	7401.44	8520	11990.2	59639.4	7401.44	0.141026	0.0128205	0	0.115385	0.358974	0	0	0.358974	0	0	0.602564	0.0128205	0.0128205	0.0128205	0.0128205	0	0	0.282051	0	0	0	0.0512821	0.025641	0	0	0	0	0	0	0	0	0.025641	0	0
nonFSC2-C30	nonFSC2	Non FSC	2	0-10M	0-5°	NON	NON	125	SENTIER CEPHALOPHE	NON	3343.49	2240.46	15950.9	49612.8	3343.49	0.0769231	0	0	0.0128205	0.0769231	0	0	0.628205	0	0	0.0384615	0	0	0	0	0	0	0	0	0	0	0	0	0	0	0	0	0	0	0	0	0	0	0
nonFSC2-C31	nonFSC2	Non FSC	2	0-10M	5-20°	NON	OUI	166	SENTIER CEPHALOPHE	NON	4218.01	2577.89	15907.4	50109.7	4218.01	0.111111	0	0	0.0246914	0.185185	0	0	0.160494	0	0.0123457	0	0	0	0	0	0	0	0	0	0	0	0	0	0	0	0	0.037037	0	0	0	0	0.0123457	0	0
nonFSC2-C32	nonFSC2	Non FSC	2	0-10M	0-5°	NON	OUI	165	SENTIER CEPHALOPHE	NON	5189.66	3121.35	15957.3	50670.3	5189.66	0.195122	0.0243902	0	0	0	0	0	0.109756	0	0.158537	0.0243902	0	0	0	0	0	0	0	0	0	0	0	0	0	0	0	0.0243902	0	0	0	0	0	0	0
nonFSC2-C33	nonFSC2	Non FSC	2	0-10M	5-20°	NON	NON	150	SENTIER CEPHALOPHE	OUI	6116.14	3796.98	16033.1	51184.4	6116.14	0.304878	0.0365854	0	0	0.0121951	0	0	0.45122	0	0.0365854	0.207317	0	0	0	0.0609756	0	0	0	0.0365854	0	0	0.0365854	0	0	0	0.0365854	0	0	0	0	0	0	0	0
nonFSC2-C34	nonFSC2	Non FSC	2	0-10M	5-20°	NON	OUI	159	SENTIER CEPHALOPHE	OUI	7097.83	4495.19	16179.3	51737.9	7097.83	0.037037	0.0246914	0	0.0123457	0	0	0	0.580247	0	0.0123457	0.0864198	0	0.0123457	0	0.0246914	0.0246914	0	0	0	0	0	0	0.0123457	0	0	0.0123457	0	0	0	0	0	0	0	0
nonFSC2-C35	nonFSC2	Non FSC	2	0-10M	0-5°	NON	OUI	121	SENTIER CEPHALOPHE	NON	8059.68	5223.79	16401.2	52304	8059.68	0.395062	0	0.0123457	0.0123457	0	0.0246914	0	0.123457	0	0	0.567901	0	0	0	0.0123457	0	0	0.0246914	0	0	0	0	0	0	0	0.0123457	0.0123457	0	0	0	0	0	0	0
nonFSC2-C36	nonFSC2	Non FSC	2	0-10M	0-5°	NON	NON	198	SENTIER CEPHALOPHE	NON	9011.34	5996.84	16650.4	52854.9	9011.34	0.414634	0.0609756	0	0.0365854	0	0	0.0243902	0.292683	0	0.0365854	0.0121951	0	0	0.0121951	0	0	0	0	0	0	0	0	0	0	0	0	0.0853659	0	0	0	0	0	0	0
nonFSC2-C37	nonFSC2	Non FSC	2	0-10M	0-5°	NON	OUI	121	SENTIER CEPHALOPHE	OUI	3959.18	3182.3	15448.2	50466.3	3959.18	0.0617284	0.0246914	0	0	0	0.037037	0.0123457	0.0740741	0.0123457	0	0.0493827	0	0	0	0	0.0123457	0.0123457	0.0246914	0	0	0	0	0	0	0	0.0123457	0	0	0	0	0	0	0	0
nonFSC2-C38	nonFSC2	Non FSC	2	11-20M	5-20°	NON	OUI	111	SENTIER CEPHALOPHE	NON	4740.08	3543.04	15596.3	50991.4	4740.08	0.222222	0	0	0	0.0222222	0	0	0.0444444	0	0	0	0	0	0.0222222	0	0	0	0	0	0	0	0	0	0	0	0	0	0	0	0	0	0	0	0
nonFSC2-C39	nonFSC2	Non FSC	2	0-10M	0-5°	NON	OUI	125	SENTIER CEPHALOPHE	NON	5582.43	3929.26	15869.3	51497.3	5582.43	0.03125	0.015625	0	0.015625	0.046875	0	0	0.015625	0	0	0.03125	0	0	0.015625	0	0	0	0.015625	0	0	0	0	0	0	0	0	0.015625	0	0	0	0	0.015625	0	0
nonFSC2-C40	nonFSC2	Non FSC	2	0-10M	5-20°	NON	OUI	107	SENTIER CEPHALOPHE	NON	6450.65	4487.95	16180.5	52011.4	6450.65	0.3625	0.0375	0	0	0.1875	0.0375	0	0.3	0	0.05	0.075	0.0125	0	0.0375	0.025	0.025	0	0.0125	0	0	0	0	0	0	0	0.025	0.075	0	0	0	0	0	0	0
nonFSC2-C41	nonFSC2	Non FSC	2	0-10M	0-5°	NON	NON	135	PISTE D'ELEPHANT	NON	7392.94	5218.86	16530	52585.3	7392.94	0	0	0	0	0	0.0617284	0	0	0.0617284	0	0	0	0	0	0.0123457	0	0	0	0.037037	0	0	0.0123457	0	0	0	0.0123457	0	0	0	0	0.037037	0	0	0
nonFSC2-C42	nonFSC2	Non FSC	2	0-10M	0-5°	NON	OUI	121	PISTE D'ELEPHANT	NON	8324.97	5908.88	16958.7	53133.1	8324.97	0.0123457	0.0123457	0	0.0246914	0	0.0123457	0	0.358025	0	0.0123457	0	0	0	0.037037	0.0123457	0	0	0	0	0	0	0	0	0	0	0	0.0123457	0	0	0	0	0	0	0
nonFSC2-C43	nonFSC2	Non FSC	2	0-10M	0-5°	NON	OUI	147	SENTIER CEPHALOPHE	NON	9266.41	6619.49	17437.4	53687.5	9266.41	0.0875	0	0	0	0.0375	0	0	0.0625	0	0.0125	0.0125	0.0125	0	0	0.0125	0.025	0	0	0	0	0	0	0	0	0	0.0125	0.2	0	0	0	0	0	0	0
nonFSC2-C44	nonFSC2	Non FSC	2	0-10M	0-5°	NON	OUI	87	SENTIER CEPHALOPHE	NON	4737.9	4095.42	14387.3	51384.4	4737.9	0	0	0	0.0128205	0	0	0	0.0128205	0.0128205	0	0.0641026	0	0	0.0128205	0	0	0	0	0	0	0	0	0	0	0	0	0	0	0	0	0	0	0	0
nonFSC2-C45	nonFSC2	Non FSC	2	0-10M	0-5°	NON	OUI	109	OUVERTURE	NON	5414.53	4493.09	14623.9	51880.2	5414.53	0.101266	0.0126582	0	0.0253165	0.0379747	0	0.0126582	0.0632911	0.0886076	0.0126582	0	0	0	0	0.0126582	0	0	0.0759494	0	0	0	0.0126582	0	0	0	0.0126582	0.0506329	0	0	0	0	0	0	0
nonFSC2-C46	nonFSC2	Non FSC	2	0-10M	5-20°	OUI	OUI	139	SENTIER CEPHALOPHE	NON	6163.29	4863.12	14872.9	52390.3	6163.29	0.0253165	0	0	0	0.0253165	0	0.0126582	0.113924	0	0.0253165	0.0126582	0	0	0	0	0	0	0	0	0	0	0	0	0.0126582	0	0.0126582	0.0886076	0	0	0	0	0	0	0
nonFSC2-C47	nonFSC2	Non FSC	2	0-10M	5-20°	NON	OUI	143	SENTIER CEPHALOPHE	NON	6956.12	5300.54	15261.1	52868.5	6956.12	0.0632911	0	0	0	0.0126582	0	0	0.253165	0	0.0126582	0.0506329	0	0	0	0	0	0	0	0	0	0	0	0	0	0	0	0.189873	0	0	0	0	0	0	0
nonFSC2-C48	nonFSC2	Non FSC	2	0-10M	5-20°	NON	OUI	153	SENTIER CEPHALOPHE	NON	7773.21	5874.26	15646.1	53368.1	7773.21	0	0	0	0	0	0	0	0	0	0	0	0	0	0	0.0126582	0	0	0	0	0	0	0	0	0	0	0	0	0	0	0	0	0	0	0
nonFSC2-C49	nonFSC2	Non FSC	2	0-10M	5-20°	OUI	OUI	155	SENTIER CEPHALOPHE	NON	8731.68	6635.87	16111.1	53962.5	8731.68	0	0	0	0.025	0	0	0	0.0125	0	0	0	0	0	0	0	0	0.0125	0	0	0	0	0	0	0	0	0	0.0125	0	0	0	0	0	0	0
nonFSC2-C50	nonFSC2	Non FSC	2	0-10M	0-5°	NON	OUI	196	SENTIER CEPHALOPHE	NON	9623.08	7291.92	16646.7	54480.1	9623.08	0.262295	0	0	0	0	0	0.0163934	0.0983607	0	0.0819672	0.0327869	0	0	0	0	0	0	0.0327869	0	0	0	0	0	0	0	0	0	0	0	0	0	0	0	0
nonFSC2-C51	nonFSC2	Non FSC	2	0-10M	0-5°	NON	OUI	110	SENTIER CEPHALOPHE	NON	5558.95	4224.28	13426.6	52250.2	5558.95	0.0519481	0	0	0	0	0	0	0.0909091	0.0779221	0.0519481	0	0	0	0	0	0	0	0.0519481	0	0	0	0	0	0	0	0	0.025974	0	0	0	0	0	0	0
nonFSC2-C52	nonFSC2	Non FSC	2	0-10M	0-5°	NON	NON	127	SENTIER CEPHALOPHE	NON	6080.35	5105.03	13613.9	52694.9	6080.35	0.220779	0	0	0.038961	0.0519481	0	0.012987	0.337662	0	0.0779221	0.038961	0	0	0	0	0	0	0.012987	0	0	0	0.012987	0.012987	0	0	0.025974	0.038961	0	0	0	0	0	0	0
nonFSC2-C54	nonFSC2	Non FSC	2	0-10M	5-20°	NON	OUI	148	SENTIER CEPHALOPHE	NON	7480.93	6113.15	14326.8	53673.3	7480.93	0.197368	0	0	0.0263158	0.0526316	0	0	0.315789	0.131579	0.0921053	0.0394737	0	0	0	0	0	0	0.0921053	0	0	0	0.0131579	0	0	0	0.0131579	0.0526316	0.0263158	0	0	0	0	0	0
nonFSC2-C55	nonFSC2	Non FSC	2	0-10M	5-20°	NON	NON	174	SENTIER CEPHALOPHE	NON	8300.65	6678.69	14733	54234.3	8300.65	0.525424	0	0	0	0	0	0	0.0847458	0	0.169492	0.152542	0	0	0	0.0169492	0	0	0	0	0	0	0	0	0	0	0	0.101695	0	0	0	0	0	0	0
nonFSC2-C56	nonFSC2	Non FSC	2	0-10M	5-20°	NON	OUI	163	SENTIER CEPHALOPHE	NON	8428.65	7327.12	15158.4	54797.6	8428.65	0.157895	0	0	0	0.0263158	0	0	0.223684	0	0.0131579	0.0789474	0	0	0	0	0	0	0.0526316	0	0	0	0	0	0	0	0.0394737	0.0263158	0	0	0	0	0.0131579	0	0
nonFSC2-C57	nonFSC2	Non FSC	2	0-10M	5-20°	NON	OUI	137	SENTIER CEPHALOPHE	NON	8723.51	8043.94	15695	55360.1	8723.51	0.0266667	0	0.0133333	0.08	0.08	0	0	0.64	0	0.0933333	0.12	0	0	0	0	0	0	0.08	0	0	0	0	0	0	0	0.0133333	0.226667	0	0	0	0	0	0	0
FSC4-C37	FSC4	FSC	4	0-10M	0-5°	NON	OUI	435	PISTE D'ELEPHANT	NON	10553.4	369.317	9099.22	47230.6	9099.22	0.0625	0.145833	0	0.0208333	0	0.0729167	0.0208333	0.822917	0.0104167	0.364583	0.229167	0	0.0833333	0.760417	0.03125	0.0208333	0	0.0104167	0	0	0	0.0104167	0.0208333	0.0104167	0	0.0104167	0.0416667	0.0416667	0	0	0	0	0	0
FSC4-C38	FSC4	FSC	4	0-10M	0-5°	NON	OUI	459	SENTIER CEPHALOPHE	NON	10591.2	849.96	8098.49	47381.7	8098.49	0	0	0	0	0	0	0	0	0	0	0.0208333	0	0	0	0	0	0	0	0	0	0	0	0	0	0	0	0	0	0	0	0	0	0	0
FSC4-C39	FSC4	FSC	4	0-10M	0-5°	NON	NON	509	SENTIER CEPHALOPHE	NON	10738.4	1530.19	7096.67	47538.2	7096.67	0.123711	0.0103093	0	0	0	0	0	0.329897	0	0.206186	0.14433	0	0.0103093	0	0.0206186	0.0103093	0	0.0103093	0	0	0	0.0618557	0.0206186	0.0103093	0	0.0412371	0	0.0103093	0	0	0	0	0	0
FSC4-C40	FSC4	FSC	4	11-20M	0-5°	NON	NON	450	DEBARDAGE	NON	10731.6	2013.17	6077.36	47798	6077.36	0	0.0721649	0	0.0721649	0	0.237113	0.0103093	0.0515464	0.0721649	0	0.0103093	0.0103093	0	0.0824742	0	0.0103093	0.0103093	0.958763	0	0	0.0103093	0	0	0	0	0.0206186	0	0	0	0	0	0	0	0
FSC4-C41	FSC4	FSC	4	0-10M	0-5°	NON	OUI	451	SENTIER CEPHALOPHE	NON	10519.6	2580.09	5089.29	48015.7	5089.29	0	0.0103093	0	0.0103093	0	0.0309278	0	0.0206186	0	0.0206186	0.0206186	0	0.0103093	0	0.0206186	0	0.0103093	0.0412371	0	0	0	0	0	0	0	0.0206186	0	0.0309278	0	0	0	0	0	0
FSC4-C42	FSC4	FSC	4	0-10M	0-5°	NON	NON	452	SENTIER CEPHALOPHE	NON	10314.9	3218.07	4084.13	48263.8	4084.13	0	0	0	0.0416667	0	0.0104167	0	0	0.0104167	0.104167	0	0	0	0.0208333	0	0	0	0.0416667	0	0	0	0.0104167	0	0.0104167	0	0	0	0	0	0	0	0	0	0
FSC4-C43	FSC4	FSC	4	0-10M	0-5°	NON	NON	468	SENTIER CEPHALOPHE	NON	10169.5	4002.81	3090.93	48507.4	3090.93	0.037037	0.425926	0	0.0925926	0	0.0185185	0.166667	0.666667	0.0185185	0.0555556	1.22222	0	0	0.666667	0	0	0.0185185	1.57407	0	0	0	0	0.0185185	0	0	0	0	0.0185185	0	0	0	0	0	0
FSC4-C44	FSC4	FSC	4	0-10M	0-5°	NON	NON	471	SENTIER CEPHALOPHE	NON	9673.4	4851.87	2118.73	48415.6	2118.73	0.0104167	0.0520833	0	0.0625	0.0104167	0.114583	0	0.135417	0	0	0.364583	0	0.0104167	0	0.0104167	0	0	0.229167	0	0	0	0.0208333	0.0208333	0.0729167	0	0.0104167	0	0	0	0	0	0	0	0
FSC4-C45	FSC4	FSC	4	0-10M	0-5°	NON	NON	480	SENTIER CEPHALOPHE	NON	9199.65	5779	1142.98	48368.7	1142.98	0.0104167	0.0104167	0	0	0.0104167	0.0625	0	0.0208333	0	0.895833	0.260417	0.0104167	0	0	0	0.0104167	0	0.0104167	0	0	0	0	0	0	0	0	0.0208333	0	0	0	0	0	0	0
FSC4-C46	FSC4	FSC	4	0-10M	0-5°	NON	NON	523	PISTE D'ELEPHANT	NON	9599.02	1306.28	9156.56	48177.4	9156.56	0.0833333	0.104167	0	0.0104167	0	0.0520833	0	0.03125	0.03125	0.0729167	0.395833	0.0208333	0	0	0.0104167	0	0	0.0729167	0	0	0	0	0.0104167	0.03125	0	0.03125	0	0	0	0	0	0	0	0
FSC4-C47	FSC4	FSC	4	0-10M	0-5°	NON	OUI	573	PISTE D'ELEPHANT	NON	9580.59	1564.57	8193.74	48381.5	8193.74	0.541667	0.0625	0	0.0208333	0.0104167	0	0	0.09375	0	0.239583	0.1875	0	0.03125	0	0.0104167	0	0	0.260417	0	0	0	0	0	0.0104167	0	0.104167	0	0	0	0	0	0	0	0
FSC4-C48	FSC4	FSC	4	0-10M	0-5°	OUI	OUI	462	PISTE D'ELEPHANT	NON	9737.83	2151.22	7281.84	48506.5	7281.84	0	0	0	0	0	0.03125	0	0	0	0	0	0	0	0	0.0104167	0	0	0.0416667	0	0	0	0	0	0	0	0	0	0	0	0	0	0	0	0
FSC4-C49	FSC4	FSC	4	0-10M	0-5°	NON	NON	453	PISTE D'ELEPHANT	NON	9776.47	2867.54	6228.04	48770.3	6228.04	0.0618557	0.0103093	0	0.0103093	0	0	0	0.164948	0.0103093	0.360825	0.175258	0.0103093	0.0103093	0.0618557	0	0	0	0.0618557	0	0	0	0	0.0927835	0.0206186	0	0.0206186	0.0206186	0	0	0	0	0	0	0
FSC4-C50	FSC4	FSC	4	0-10M	0-5°	NON	OUI	464	SENTIER CEPHALOPHE	NON	9540.06	3395.51	5268.6	48984	5268.6	0	0	0	0.210526	0	0	0	0.368421	0	0	0	0	0.0526316	0	0	0	0	0.315789	0	0	0	0	0	0	0	0.0526316	0	0	0	0	0	0	0	0
FSC4-C51	FSC4	FSC	4	0-10M	0-5°	NON	OUI	460	SENTIER CEPHALOPHE	NON	9317.38	3980.88	4303.3	49248.5	4303.3	0	0.0103093	0	0	0	0.113402	0	0	0.154639	0	0.0103093	0.0515464	0.0103093	0	0	0	0	0.134021	0	0	0	0	0	0	0	0.0103093	0	0	0	0	0	0	0	0
FSC4-C52	FSC4	FSC	4	0-10M	0-5°	NON	NON	475	PISTE D'ELEPHANT	NON	9202.05	4590.1	3370.41	49459.8	3370.41	0	0	0	0.0117647	0	0.129412	0	0.0117647	0.141176	0	0	0	0	0	0	0	0.0117647	0	0	0	0	0	0	0	0.0117647	0.0117647	0	0	0	0	0	0	0	0
FSC4-C53	FSC4	FSC	4	0-10M	0-5°	NON	NON	487	SENTIER CEPHALOPHE	NON	8787.31	5400.99	2481.26	49428.2	2481.26	0	0.0210526	0	0.126316	0	0.0210526	0	0.189474	0.0736842	0	0.0105263	0	0	0	0.0105263	0.0105263	0.0105263	0.410526	0	0	0	0.0210526	0.0105263	0	0	0.0105263	0	0	0	0	0	0	0	0
FSC4-C54	FSC4	FSC	4	0-10M	0-5°	NON	OUI	471	SENTIER CEPHALOPHE	NON	8258.49	6255.52	1778.54	49411.3	1778.54	0.0103093	0	0	0	0.0206186	0	0	0.0412371	0.0412371	0.0927835	0.134021	0	0	0	0	0.0103093	0	0.0103093	0	0	0	0	0	0	0	0.0206186	0.371134	0	0	0	0	0	0	0
FSC4-C55	FSC4	FSC	4	0-10M	0-5°	NON	OUI	498	PISTE D'ELEPHANT	NON	8498.39	2406.69	9388.32	49264	8498.39	0.0284333	0.184817	0	0.0142167	0.0142167	0.4265	0	0.0142167	0.227467	0.0995166	0.5118	0	0.0142167	0	0.04265	0	0	0.142167	0.04265	0	0	0.0853	0.0142167	0.326983	0.0142167	0.04265	0.156383	0	0	0	0	0	0	0
FSC4-C56	FSC4	FSC	4	0-10M	0-5°	NON	NON	477	SENTIER CEPHALOPHE	NON	8591.7	2472.08	8412.89	49359.1	8412.89	0.0103093	0.237113	0	0.0103093	0.0103093	0.0824742	0.0103093	0.0103093	0.0618557	0.0103093	0.237113	0.0206186	0.0412371	0	0.226804	0	0	0.57732	0	0	0	0.0206186	0	0.0206186	0	0.0824742	0.0206186	0	0	0	0	0.0206186	0	0
FSC4-C57	FSC4	FSC	4	0-10M	0-5°	NON	NON	467	SENTIER CEPHALOPHE	NON	8733.46	2954.65	7452.33	49542.9	7452.33	0	0	0	0	0	0	0	0	0	0	0.333333	0	0	0	0	0	0	0.222222	0	0	0	0	0	0	0	0	0.777778	0	0	0	0	0	0	0
FSC4-C58	FSC4	FSC	4	0-10M	0-5°	NON	OUI	433	PISTE D'ELEPHANT	NON	8820.64	3652.17	6522.65	49753	6522.65	0	0	0	0	0	0	0	0	0.0333333	0	0.1	0	0	0.0333333	0	0	0	0	0	0	0	0	0	0	0	0	0	0	0	0	0	0	0	0
FSC4-C59	FSC4	FSC	4	0-10M	5-20°	NON	OUI	465	PISTE D'ELEPHANT	NON	8569.93	4206.94	5591.45	49949.3	5591.45	0.03125	0.0104167	0	0.0104167	0	0.03125	0	0.0833333	0	0.0104167	0.0208333	0	0	0	0	0	0.0104167	0.25	0	0	0	0	0.0104167	0.0208333	0	0	0	0	0	0	0	0	0	0
FSC4-C60	FSC4	FSC	4	0-10M	0-5°	NON	NON	495	PISTE D'ELEPHANT	NON	8371.73	4798.09	4693.86	50188.9	4693.86	0	0.0206186	0	0.0309278	0	0	0	0.195876	0.0618557	0	0.0103093	0.0103093	0.0103093	0	0.0103093	0.0103093	0	0.226804	0	0	0	0	0	0	0	0	0.0412371	0	0	0	0	0	0	0
FSC4-C61	FSC4	FSC	4	0-10M	0-5°	NON	NON	478	SENTIER CEPHALOPHE	NON	8168.25	5378.09	3872.93	50466.7	3872.93	0.0952381	0.0238095	0	0.047619	0.0238095	0	0.0238095	0.047619	0	0.261905	0.261905	0	0	0	0.0238095	0.047619	0	0.142857	0	0	0	0	0.0238095	0	0.0238095	0	0.119048	0	0	0	0	0	0	0
FSC4-C62	FSC4	FSC	4	0-10M	0-5°	NON	NON	504	SENTIER CEPHALOPHE	NON	7986.8	6017.94	3138.69	50403.2	3138.69	0.03125	0.135417	0.0104167	0.0625	0.03125	0.0208333	0	0.0729167	0	0.1875	0.229167	0.0104167	0.0104167	0	0	0	0.0104167	0.104167	0	0	0	0	0.03125	0.125	0	0	0.0520833	0	0	0	0	0	0	0
FSC4-C63	FSC4	FSC	4	0-10M	0-5°	NON	NON	482	DEBARDAGE	NON	7435.29	6784.02	2586.54	50344.3	2586.54	0.0294118	0.0294118	0	0	0	0.0882353	0	0.205882	0	0.441176	0.0294118	0	0	0	0	0	0	0.117647	0	0	0	0	0	0	0	0	0.205882	0	0	0	0	0	0	0
FSC4-C64	FSC4	FSC	4	0-10M	0-5°	NON	NON	492	PISTE D'ELEPHANT	NON	7558.49	3319.28	9695.96	50191	7558.49	0.0208333	0.104167	0	0.0208333	0	0.03125	0	0	0.0104167	0.333333	0.197917	0	0.0104167	0	0	0.0104167	0.0208333	0.28125	0.0208333	0	0	0	0	0.0104167	0	0	0.8125	0	0	0	0	0	0	0
FSC4-C65	FSC4	FSC	4	0-10M	0-5°	NON	NON	505	PISTE D'ELEPHANT	NON	7619.34	3408.25	8742.97	50319	7619.34	0.0520833	0.0520833	0	0	0.0104167	0.0520833	0	0	0	0.177083	0.114583	0	0.0104167	0	0	0.0104167	0.0625	0.03125	0.0104167	0	0	0	0	0	0	0	0.958333	0	0	0	0	0	0	0
FSC4-C66	FSC4	FSC	4	0-10M	0-5°	NON	NON	483	PISTE D'ELEPHANT	NON	7765.6	3784.28	7824.93	50512.9	7765.6	0	0	0	0	0	0.0597015	0	0.0895522	0	0	0.0149254	0	0	0	0	0	0	0.149254	0	0	0	0	0	0	0	0.0298507	0.0447761	0	0	0	0	0	0	0
FSC4-C67	FSC4	FSC	4	0-10M	0-5°	NON	OUI	438	SENTIER CEPHALOPHE	NON	7891.15	4347.05	6925.22	50704.1	6925.22	0.0721649	0	0	0.0206186	0.0618557	0.0103093	0	0.0824742	0.0412371	0.0412371	0.0206186	0	0	0.0927835	0	0.0103093	0	0.0206186	0	0	0	0	0	0	0	0	0.0927835	0	0	0	0	0	0	0
FSC4-C68	FSC4	FSC	4	0-10M	0-5°	NON	NON	474	SENTIER CEPHALOPHE	NON	7594.24	5040.6	6093.12	50926.8	6093.12	0	0	0	0.185567	0	0.0103093	0	0.14433	0.0206186	0	0	0	0	0	0	0	0	0.164948	0	0	0	0	0	0.0618557	0	0	0	0	0	0	0	0	0	0
FSC4-C69	FSC4	FSC	4	0-10M	0-5°	NON	NON	496	SENTIER CEPHALOPHE	NON	7403.02	5591.66	5278.26	51160.3	5278.26	0.0223264	0.0111632	0.0223264	0.0334896	0.0111632	0	0.0223264	0.390712	0	0.0111632	0.0781424	0	0.0111632	0	0	0.0111632	0	0.0781424	0	0	0	0.0334896	0.0223264	0.055816	0	0	0.178611	0.0111632	0	0	0	0	0	0
FSC4-C70	FSC4	FSC	4	0-10M	0-5°	NON	NON	496	SENTIER CEPHALOPHE	NON	7165.5	6206.91	4551.87	51443.5	4551.87	0.0412371	0.216495	0	0.0721649	0.0206186	0.0103093	0	0.103093	0.0412371	0	0.0927835	0	0.0206186	0	0.103093	0	0.0103093	0.649485	0	0	0	0.0206186	0	0.0103093	0	0	0.340206	0	0	0	0	0	0	0
FSC4-C71	FSC4	FSC	4	0-10M	0-5°	NON	OUI	489	DEBARDAGE	NON	7074.85	6788.05	3967.12	51437.6	3967.12	0	0.0412371	0	0.0618557	0	0.0927835	0	0.0309278	0.0103093	0.0103093	0	0	0.0103093	0	0.0206186	0	0.0824742	0.278351	0	0	0	0.0103093	0	0	0	0.0412371	0	0	0	0	0	0	0	0
FSC4-C72	FSC4	FSC	4	0-10M	0-5°	NON	NON	496	SENTIER CEPHALOPHE	NON	6583.49	7445.31	3511.67	51336.9	3511.67	0.0833333	0.0208333	0	0.0520833	0.0416667	0	0	0.0625	0.0208333	0.427083	0.0104167	0	0	0	0	0	0	0.0729167	0	0	0	0	0.0104167	0	0	0	0.0416667	0	0	0	0	0	0	0
nonFSC4-C01	nonFSC4	Non FSC	4	>20M	5-20°	NON	NON	662	PISTE D'ELEPHANT	NON	9869.86	5530.57	10016.3	17280.9	9869.86	0.485714	0.00952381	0	0.00952381	0.257143	0.00952381	0	0.190476	0	0.190476	0.0190476	0	0	0	0	0.0190476	0	0	0	0	0	0.0190476	0	0	0	0.0285714	0	0.00952381	0	0.00952381	0	0	0	0
nonFSC4-C02	nonFSC4	Non FSC	4	>20M	0-5°	NON	NON	615	DEBARDAGE	NON	9290.61	5498.05	9504.13	16405.4	9290.61	0.108374	0.0197044	0.0197044	0.0197044	0.325123	0.0295567	0.00985222	0.591133	0	0	0.0591133	0.00985222	0.0295567	0	0	0	0	0.0788177	0	0	0	0.00985222	0	0	0	0	0	0	0	0	0	0.00985222	0	0
nonFSC4-C03	nonFSC4	Non FSC	4	>20M	0-5°	NON	NON	611	DEBARDAGE	NON	8663.96	5257.17	8963.18	15408.9	8663.96	0.152381	0	0	0	1.1619	0.0285714	0	0.314286	0	0.238095	0.571429	0.00952381	0.00952381	0	0	0	0	0.00952381	0	0	0	0	0	0	0	0.0190476	0.0285714	0	0	0	0	0.00952381	0	0
nonFSC4-C04	nonFSC4	Non FSC	4	0-10M	0-5°	OUI	OUI	604	PISTE D'ELEPHANT	NON	7897.61	4804.29	8235.06	14526.3	7897.61	0.0380952	0.00952381	0	0	0.438095	0	0	0.27619	0	0.380952	0.685714	0	0	0	0	0.00952381	0	0	0	0	0	0	0	0	0	0.00952381	0.495238	0	0	0	0	0.00952381	0	0
nonFSC4-C05	nonFSC4	Non FSC	4	11-20M	5-20°	NON	OUI	578	SENTIER CEPHALOPHE	NON	6995.54	4476.71	7219.88	13559.9	6995.54	0.00952381	0	0	0	0.0952381	0.0190476	0.0190476	1.24762	0	0.152381	0.0952381	0	0.00952381	0	0	0.0190476	0	0	0	0	0	0	0	0	0	0	0.304762	0.0190476	0	0	0	0	0	0
nonFSC4-C06	nonFSC4	Non FSC	4	11-20M	0-5°	NON	NON	676	SENTIER CEPHALOPHE	NON	6021.59	4264.82	6260.37	12597.5	6021.59	0.190476	0.0190476	0	0	0.32381	0.0380952	0	0.457143	0	1.88571	0.32381	0.00952381	0	0	0	0	0.00952381	0	0	0	0	0.00952381	0	0	0	0	0.190476	0	0	0	0	0	0	0
nonFSC4-C07	nonFSC4	Non FSC	4	11-20M	5-20°	NON	NON	744	SENTIER CEPHALOPHE	NON	5025.28	4583.98	5250.24	11798.9	5025.28	0	0	0	0	0.0909091	0	0	0.363636	0	0.272727	0	0	0	0	0	0	0	0	0	0	0	0	0	0	0	0	0.0909091	0	0	0	0	0	0	0
nonFSC4-C08	nonFSC4	Non FSC	4	>20M	0-5°	NON	OUI	712	DEBARDAGE	NON	3984.83	3899.6	4270.3	10723.3	3984.83	0.0190476	0	0	0	0.0190476	0	0	0.266667	0	0.171429	0.0190476	0.0190476	0	0	0	0	0	0	0	0	0	0.0666667	0	0	0	0.0190476	0.0380952	0	0	0.00952381	0	0.00952381	0	0
nonFSC4-C09	nonFSC4	Non FSC	4	11-20M	5-20°	NON	NON	634	PISTE D'ELEPHANT	NON	3100.15	3574.58	3412.57	9941.16	3100.15	0.0190476	0	0	0	0.466667	0	0	0.209524	0	0.285714	0.0285714	0	0	0	0	0	0	0.047619	0	0	0	0	0	0	0	0.00952381	0.542857	0	0	0	0	0.0190476	0	0
nonFSC4-C10	nonFSC4	Non FSC	4	0-10M	5-20°	NON	NON	684	SENTIER CEPHALOPHE	NON	9326.05	4693.9	9426.11	17159.9	9326.05	0.238532	0.293578	0	0.183486	0.183486	0.0550459	0	0.220183	0	0.00917431	0.0183486	0.0275229	0	0	0.00917431	0	0	0.0825688	0	0	0	0.00917431	0	0	0	0.0917431	0.0275229	0	0	0	0	0	0	0
nonFSC4-C11	nonFSC4	Non FSC	4	0-10M	0-5°	NON	NON	656	SENTIER CEPHALOPHE	NON	8558.22	4506.65	8711.52	16146.3	8558.22	0.11215	0.046729	0	0	0.869159	0	0	0.271028	0	0	0.0373832	0	0.0186916	0	0	0	0	0.0186916	0	0	0	0	0.00934579	0	0	0.0373832	0.102804	0	0	0	0	0	0.00934579	0
nonFSC4-C12	nonFSC4	Non FSC	4	11-20M	0-5°	NON	NON	609	SENTIER CEPHALOPHE	NON	7918.9	4311.96	8152.39	15202.9	7918.9	0.0380952	0.114286	0	0	0.2	0.0190476	0	0.0380952	0	0.104762	0.0190476	0	0	0	0.00952381	0.0190476	0	0	0	0	0	0.00952381	0	0	0	0	0.628571	0.00952381	0	0	0	0	0	0
nonFSC4-C13	nonFSC4	Non FSC	4	0-10M	0-5°	NON	OUI	596	SENTIER CEPHALOPHE	NON	7325.34	3951.99	7654.62	14236.5	7325.34	0.0285714	0.00952381	0	0	0.0761905	0.00952381	0	0.447619	0	0	0.0380952	0	0.0285714	0	0	0	0	0	0	0	0	0	0.00952381	0	0	0.00952381	0	0.0190476	0	0	0	0	0	0
nonFSC4-C14	nonFSC4	Non FSC	4	0-10M	0-5°	OUI	OUI	649	SENTIER CEPHALOPHE	NON	6222.67	3395.63	7024.6	12960.6	6222.67	0.314286	0.0285714	0	0	0.0857143	0	0	0.352381	0	0.0190476	0.114286	0	0	0	0.00952381	0.00952381	0	0	0	0	0	0	0	0	0	0.047619	0.0952381	0	0	0	0	0	0	0
nonFSC4-C16	nonFSC4	Non FSC	4	0-10M	0-5°	NON	OUI	569	SENTIER CEPHALOPHE	NON	4810.16	3465.2	5277.41	11304.2	4810.16	0	0	0	0.0190476	0	0.0190476	0	0	0	0.00952381	0.0285714	0.0190476	0	0	0	0	0	0	0	0	0	0.0571429	0.047619	0	0	0.228571	0.390476	0	0	0	0	0	0	0
nonFSC4-C17	nonFSC4	Non FSC	4	0-10M	0-5°	NON	NON	622	SENTIER CEPHALOPHE	NON	3892.56	3149.12	4335.93	10417.5	3892.56	0.0288462	0	0	0	0.0865385	0	0	0.153846	0	0	0.0288462	0	0	0	0	0	0	0	0	0	0	0	0	0	0	0.00961538	0.144231	0	0	0	0	0	0	0
nonFSC4-C18	nonFSC4	Non FSC	4	0-10M	5-20°	NON	OUI	681	SENTIER CEPHALOPHE	NON	2908.5	2643.36	3331.53	9457.52	2908.5	0.0288462	0	0	0.00961538	0.0480769	0	0	0.288462	0	0.00961538	0.0673077	0	0	0	0	0.00961538	0	0	0	0	0	0	0	0	0	0.00961538	0.605769	0	0	0	0	0	0	0
nonFSC4-C21	nonFSC4	Non FSC	4	11-20M	0-5°	NON	NON	673	DEBARDAGE	NON	7110.78	3296.72	7274.42	14925.8	7110.78	0.121495	0	0	0.00934579	0.149533	0	0	0.168224	0	0.046729	0.17757	0	0	0	0.00934579	0	0	0	0	0	0	0	0	0.0373832	0	0.0373832	0.140187	0	0	0	0	0	0	0
nonFSC4-C22	nonFSC4	Non FSC	4	0-10M	0-5°	NON	OUI	695	SENTIER CEPHALOPHE	NON	6493.45	3078.9	6755.59	13983.5	6493.45	0.11215	0.242991	0	0	0.0654206	0	0	1.19626	0	0.102804	0.0560748	0	0	0	0	0	0	0	0	0	0	0	0	0	0	0.0280374	0.0186916	0	0	0	0	0.0373832	0	0
nonFSC4-C23	nonFSC4	Non FSC	4	11-20M	0-5°	NON	NON	603	DEBARDAGE	NON	5945.45	2606.13	6317.98	13057.8	5945.45	0.0471698	0.0283019	0	0.0188679	0.226415	0	0	0.226415	0	0.226415	0.264151	0	0.0566038	0	0.00943396	0.0283019	0.00943396	0	0	0	0	0	0.0377358	0	0	0.00943396	0.188679	0	0	0	0	0	0	0
nonFSC4-C24	nonFSC4	Non FSC	4	0-10M	0-5°	OUI	NON	596	SENTIER CEPHALOPHE	NON	5116.83	2377.59	5954.09	12038.9	5116.83	0.037037	0.00925926	0	0	0.101852	0.00925926	0.00925926	0.0462963	0	0.407407	0.0555556	0	0.0462963	0	0	0.00925926	0	0	0	0	0	0	0	0	0	0.00925926	0.305556	0.00925926	0	0	0	0	0	0
nonFSC4-C25	nonFSC4	Non FSC	4	0-10M	5-20°	OUI	OUI	608	SENTIER CEPHALOPHE	NON	4287.74	2463.98	5511.2	11073.7	4287.74	0	0	0	0	0.0555556	0	0	0.111111	0	0.5	0.0555556	0	0	0	0	0	0	0	0	0	0	0	0	0	0	0	0.444444	0	0	0	0	0	0	0
nonFSC4-C26	nonFSC4	Non FSC	4	0-10M	0-5°	NON	OUI	612	PISTE D'ELEPHANT	NON	3464.78	2164.85	4522.07	10061.2	3464.78	0	0.0934579	0	0	0.00934579	0	0	0.149533	0	0.0186916	0.00934579	0	0	0	0.0841121	0	0	0	0	0	0	0.00934579	0	0	0	0.0280374	0.00934579	0	0	0.00934579	0	0	0	0
nonFSC4-C29	nonFSC4	Non FSC	4	0-10M	0-5°	NON	OUI	684	SENTIER CEPHALOPHE	NON	7207.68	2544.11	7318.65	15840.7	7207.68	0.150943	0.141509	0	0.0377358	0.198113	0	0	0.150943	0	0.0660377	0.254717	0	0	0	0	0	0	0.00943396	0	0	0	0.00943396	0.00943396	0	0	0.0283019	0.103774	0	0	0	0.00943396	0	0	0
nonFSC4-C30	nonFSC4	Non FSC	4	0-10M	5-20°	NON	OUI	664	SENTIER CEPHALOPHE	NON	6490.63	2439.69	6590.48	14841	6490.63	0	0	0	0	0.2	0	0	0.666667	0	0.533333	0	0	0	0	0	0	0	0	0	0	0	0	0	0	0	0	0.2	0	0	0	0	0	0	0
nonFSC4-C31	nonFSC4	Non FSC	4	11-20M	5-20°	NON	NON	641	SENTIER CEPHALOPHE	NON	5742.55	2094.23	5915.94	13833.4	5742.55	0.0373832	0.0280374	0	0	0.308411	0.0280374	0.0280374	0.523364	0	0.0654206	0.214953	0.00934579	0.0373832	0	0	0.0186916	0	0	0	0	0	0.0560748	0	0	0	0.00934579	0.280374	0	0	0	0	0	0	0
nonFSC4-C32	nonFSC4	Non FSC	4	11-20M	0-5°	NON	NON	585	SENTIER CEPHALOPHE	NON	5102.52	1713.68	5410.32	12818.8	5102.52	0.0841121	0	0	0	0.0560748	0.0280374	0	0.0560748	0	0.495327	0.046729	0	0.0373832	0	0	0	0	0	0	0	0	0	0	0	0	0.00934579	0.551402	0	0	0	0	0	0	0
nonFSC4-C33	nonFSC4	Non FSC	4	11-20M	5-20°	NON	NON	665	SENTIER CEPHALOPHE	NON	4569.9	1386.67	5014.23	11891.7	4569.9	0.0654206	0.0280374	0	0	0.242991	0	0.00934579	1.07477	0	0.168224	0.168224	0	0	0	0.00934579	0.0280374	0	0	0	0	0	0	0	0	0	0.0186916	0.317757	0	0	0	0	0	0	0
nonFSC4-C34	nonFSC4	Non FSC	4	0-10M	0-5°	NON	NON	598	DEBARDAGE	NON	3756.65	1465.89	4778.88	10856.8	3756.65	0.0188679	0.0188679	0	0	0.0754717	0	0	0.0754717	0	0	0	0	0	0	0	0	0	0	0	0	0	0	0	0	0	0	0.0188679	0	0	0	0	0	0	0
nonFSC4-C35	nonFSC4	Non FSC	4	11-20M	5-20°	NON	NON	570	DEBARDAGE	NON	2909.29	1328.05	4841.36	9871.9	2909.29	0	0	0	0	0.264151	0	0	0.0377358	0.0188679	0.0754717	0.0283019	0.00943396	0.0283019	0	0	0.00943396	0	0	0	0	0	0	0	0	0	0.00943396	0.358491	0	0	0	0	0	0	0
nonFSC4-C36	nonFSC4	Non FSC	4	11-20M	5-20°	NON	NON	574	SENTIER CEPHALOPHE	NON	2093.97	887.115	4171.27	8917.23	2093.97	0.330189	0	0	0	0.207547	0	0.00943396	0.0943396	0	0.0754717	0.707547	0	0.00943396	0	0	0	0	0	0	0	0	0	0.00943396	0	0	0.00943396	0.5	0	0	0	0	0	0	0
nonFSC3-C100	nonFSC3	Non FSC	3	0-10M	0-5°	NON	NON	407	PISTE D'ELEPHANT	NON	10423.7	5344.53	10921.2	63571.7	10423.7	0	0	0	0	0	0.0416667	0	0.0416667	0	0	0.125	0	0	0	0	0	0	0	0	0	0	0	0	0	0	0	0.0416667	0	0	0	0	0	0	0
nonFSC3-C101	nonFSC3	Non FSC	3	0-10M	5-20°	NON	OUI	430	SENTIER CEPHALOPHE	NON	13292.9	3469.69	13862.2	66768	13292.9	0	0	0	0.02	0.1	0	0.02	0.74	0	0	0.26	0	0	0	0	0	0	0.02	0	0	0	0	0	0	0	0	0.7	0	0	0	0	0.02	0	0
nonFSC3-C102	nonFSC3	Non FSC	3	0-10M	0-5°	OUI	OUI	462	SENTIER CEPHALOPHE	NON	12999.2	3410.8	13450.6	66039.1	12999.2	0.0857143	0.0285714	0	0.0714286	0	0	0	1.7	0	0	0.257143	0	0	0	0.0285714	0	0	0.328571	0	0	0	0	0.0142857	0	0	0.1	0	0	0	0	0	0	0	0
nonFSC3-C103	nonFSC3	Non FSC	3	0-10M	0-5°	OUI	OUI	447	SENTIER CEPHALOPHE	NON	12731.2	3588.03	13068.8	65389.6	12731.2	0.68	0.02	0	0.12	0.06	0.04	0	1.74	0	0	0.48	0	0	0	0	0	0	0.44	0	0	0	0.06	0	0	0	0	0.1	0.02	0	0	0	0	0	0
nonFSC3-C104	nonFSC3	Non FSC	3	0-10M	0-5°	OUI	NON	453	SENTIER CEPHALOPHE	NON	12452.9	3855.47	12749.5	64735.6	12452.9	0.03125	0	0	0	0.0625	0.0625	0	0.15625	0	0	0.5	0	0.03125	0	0.03125	0	0	0.0625	0	0	0	0	0	0	0	0	1.4375	0	0	0	0	0	0	0
nonFSC3-C105	nonFSC3	Non FSC	3	0-10M	0-5°	NON	NON	438	SENTIER CEPHALOPHE	NON	12280.8	4308.5	12536.1	64049.2	12280.8	0	0	0	0	0	0	0	0	0	0	0.0175439	0	0	0	0	0	0	0	0	0	0	0	0	0	0	0	0.0175439	0	0	0	0	0	0	0
nonFSC3-C106	nonFSC3	Non FSC	3	0-10M	0-5°	NON	NON	345	SENTIER CEPHALOPHE	OUI	11717.3	4365.28	12190.4	63381.4	11717.3	0.0125	0.0125	0	0.025	0	0	0	0.1	0.0375	0	0.175	0	0	0.025	0.0125	0	0	0.0625	0	0	0	0	0	0	0	0.025	0.125	0	0	0	0	0.0125	0	0
nonFSC3-C108	nonFSC3	Non FSC	3	0-10M	0-5°	NON	NON	436	SENTIER CEPHALOPHE	NON	14251.5	2453.04	14766.2	65972.9	14251.5	0.15	0.0833333	0	0	0.0666667	0	0.0166667	0.166667	0	0	0.366667	0	0	0	0.0333333	0	0	0.0666667	0	0	0	0.05	0	0	0	0.0333333	0.0166667	0	0	0	0	0	0	0
nonFSC3-C109	nonFSC3	Non FSC	3	0-10M	0-5°	NON	OUI	401	SENTIER CEPHALOPHE	NON	13950.2	2419.07	14358.8	65300.3	13950.2	0	0	0	0	0.04	0	0	0.2	0	0	0.94	0	0	0	0	0	0	0.14	0	0	0	0	0	0	0	0.04	0.12	0	0	0	0	0	0	0
nonFSC3-C110	nonFSC3	Non FSC	3	0-10M	0-5°	NON	NON	392	SENTIER CEPHALOPHE	NON	13674.1	2611.83	13997.4	64646.4	13674.1	0.163636	0.0181818	0	0.0363636	0.381818	0	0	0.181818	0	0	0.436364	0	0	0	0	0	0	0.181818	0	0	0	0	0.0181818	0	0	0.0181818	0.254545	0	0	0	0	0	0	0
nonFSC3-C111	nonFSC3	Non FSC	3	0-10M	5-20°	NON	OUI	377	SENTIER CEPHALOPHE	NON	13390.9	2997.82	13676.6	63984.5	13390.9	0	0.0727273	0	0.0181818	0	0.0181818	0	0.0727273	0	0	0.218182	0	0	0	0	0	0	0.0545455	0	0	0	0	0	0.0181818	0	0	0.0727273	0	0	0	0	0	0	0
nonFSC3-C112	nonFSC3	Non FSC	3	0-10M	5-20°	NON	OUI	387	SENTIER CEPHALOPHE	OUI	13137.4	3410.78	13503.6	63308	13137.4	0	0	0	0.0175439	0	0.0175439	0	0.0175439	0	0	0.157895	0	0	0	0.0175439	0	0	0.0175439	0	0	0	0	0	0	0	0	0	0.0175439	0	0	0	0	0	0
nonFSC3-C113	nonFSC3	Non FSC	3	0-10M	0-5°	OUI	OUI	379	SENTIER CEPHALOPHE	NON	12478.1	3393.45	12933.3	62658.4	12478.1	0.0185185	0	0	0.0185185	0	0	0.0185185	0.0185185	0	0	0.0740741	0	0	0	0	0	0	0.0740741	0	0	0	0	0	0	0	0	0.37037	0	0	0	0	0.0185185	0	0
nonFSC3-C114	nonFSC3	Non FSC	3	0-10M	0-5°	NON	OUI	345	OUVERTURE	NON	11814.8	3444.47	12065.5	61996.1	11814.8	0	0	0	0.137931	0	0	0	0.0344828	0	0	0.137931	0	0	0	0	0	0	0.448276	0	0	0	0	0	0	0	0	0.0344828	0	0	0	0	0	0	0
nonFSC3-C87	nonFSC3	Non FSC	3	0-10M	0-5°	OUI	NON	493	SENTIER CEPHALOPHE	NON	11499.3	5188.73	12182.6	68161.4	11499.3	0.110132	0.0881057	0	0	0	0.0660793	0	0.264317	0	0	1.56388	0	0.132159	0	0	0	0	0.0440529	0	0	0	0	0	0	0	0.0220264	0.374449	0	0	0	0	0	0	0
nonFSC3-C89	nonFSC3	Non FSC	3	>20M	5-20°	OUI	OUI	392	DEBARDAGE	NON	10785	5551.58	11200.2	66866	10785	0	0	0	0	0	0.0645161	0	0	0.0967742	0	0.016129	0.016129	0	0	0.016129	0.016129	0	0.870968	0.016129	0	0	0.354839	0	0	0	0.516129	0	0	0	0.016129	0	0	0	0
nonFSC3-C90	nonFSC3	Non FSC	3	11-20M	0-5°	NON	NON	378	DEBARDAGE	NON	10498.4	5777.92	10820.8	66267.4	10498.4	0	0.216667	0	0	0	0.0333333	0	0.0166667	0.05	0	0.116667	0.0333333	0.0166667	0	0.0166667	0	0.0166667	0.433333	0	0	0	0.1	0	0	0	0.05	0	0.0166667	0	0	0	0	0	0
nonFSC3-C91	nonFSC3	Non FSC	3	0-10M	0-5°	OUI	NON	351	PISTE D'ELEPHANT	NON	10324.2	6061.32	10595.7	65538.5	10324.2	0	0	0	0	0	0	0	0.025641	0	0	0.205128	0	0	0.179487	0	0	0	0	0	0	0	0	0	0	0	0.025641	0.230769	0	0	0	0	0	0	0
nonFSC3-C92	nonFSC3	Non FSC	3	0-10M	0-5°	NON	NON	411	SENTIER CEPHALOPHE	NON	10150.8	6364.47	10366.4	64834.2	10150.8	0	0	0	0	0.3	0.3	0	0	0	0.7	0.3	0	0	0	0	0	0	0.2	0	0	0	0	0	0	0	0	0	0	0	0	0	0	0	0
nonFSC3-C93	nonFSC3	Non FSC	3	>20M	5-20°	OUI	OUI	392	SENTIER CEPHALOPHE	NON	9569.41	6405.5	9934.22	64238.5	9569.41	0.12069	0.0172414	0	0	0.103448	0	0	0.0172414	0	0	0.413793	0	0	0	0	0	0	0.0689655	0	0	0	0	0	0.0344828	0	0	1.08621	0	0	0	0	0	0	0
nonFSC3-C94	nonFSC3	Non FSC	3	11-20M	5-20°	OUI	NON	468		NON	12404.3	4314.86	13022.4	67454.6	12404.3	0.0408163	0	0	0	0.0408163	0	0	0.142857	0	0	0.469388	0	0	0	0	0	0.0204082	0.0408163	0	0	0	0	0	0	0	0.0408163	0.489796	0	0	0	0	0.0204082	0	0
nonFSC3-C95	nonFSC3	Non FSC	3	0-10M	0-5°	OUI	NON	473	DEBARDAGE	NON	12046.8	4409.18	12545.5	66777.5	12046.8	0	0.0217391	0	0	0.0217391	0.0434783	0	0	0	0	0.108696	0	0	0	0	0	0	0.391304	0	0	0	0.0434783	0	0	0	0.152174	0.0652174	0	0	0	0.0652174	0	0	0
nonFSC3-C97	nonFSC3	Non FSC	3	0-10M	0-5°	OUI	NON	376	SENTIER CEPHALOPHE	NON	11522.2	4754.4	11833.8	65541.1	11522.2	0.0769231	0	0	0	0.0961538	0	0.0192308	0.0384615	0	0	0.307692	0	0	0	0	0	0	0.0576923	0	0	0	0	0	0	0	0	0.442308	0	0	0	0	0.0192308	0	0
nonFSC3-C98	nonFSC3	Non FSC	3	>20M	0-5°	NON	NON	349	DEBARDAGE	NON	11312	5173.93	11572.5	64746.7	11312	0	0	0	0	0	0.37037	0	0.185185	0	0	0.203704	0.0185185	0.0185185	0	0	0	0	0.240741	0	0	0	0	0	0	0	0.0185185	0	0	0	0	0	0	0	0
nonFSC3-C99	nonFSC3	Non FSC	3	0-10M	0-5°	NON	NON	371	PISTE D'ELEPHANT	NON	11016.5	5353.49	11349.6	64146.8	11016.5	0	0	0	0	0	0.1	0	0	0.166667	0	0.0333333	0	0	0	0	0	0	0.1	0	0	0	0	0	0	0	0.05	0	0	0	0	0	0	0	0
FSC3-C59	FSC3	FSC	3	0-10M	0-5°	NON	OUI	449	PISTE D'ELEPHANT	NON	3210.4	14625.7	3044.78	59987.5	3044.78	0	0	0	0.0208333	0	0	0	0.125	0	0	0	0	0	0	0	0	0	0.0416667	0	0	0	0	0	0	0	0	0.0625	0	0	0	0	0	0	0
FSC3-C60	FSC3	FSC	3	0-10M	5-20°	OUI	OUI	451	SENTIER CEPHALOPHE	NON	3314.22	14056.7	3572.33	59085.2	3314.22	0	0.0330797	0.0661594	0.0992392	0	0.0661594	0	0.0992392	0	0	0.0661594	0.0330797	0	0	0	0.0330797	0	0.0992392	0	0	0	0	0	0	0	0.0330797	0.0992392	0	0	0	0	0.0661594	0	0
FSC3-C61	FSC3	FSC	3	0-10M	0-5°	NON	OUI	468	SENTIER CEPHALOPHE	NON	2874.29	13102.8	4195.18	58138.2	2874.29	0	0	0	0.0196078	0.0392157	0.0196078	0	0.509804	0	0	0.0588235	0	0	0.0588235	0	0	0	0.960784	0.0392157	0	0	0	0.0196078	0	0	0.0588235	0.0196078	0	0	0	0	0.0392157	0	0
FSC3-C62	FSC3	FSC	3	0-10M	0-5°	NON	OUI	452	SENTIER CEPHALOPHE	NON	2288.97	12006.7	4954.57	57067.8	2288.97	0	0.0153092	0.0306185	0.19902	0	0.0459277	0	0.41335	0	0	0.137783	0.0306185	0	0.0153092	0.0153092	0	0	0.352113	0	0	0	0.0306185	0.0153092	0	0	0.0153092	0.0918555	0	0	0	0	0	0	0
FSC3-C63	FSC3	FSC	3	0-10M	0-5°	OUI	NON	460	PISTE D'ELEPHANT	NON	2210.4	11010.5	5802.41	56080.9	2210.4	0.0163934	0.0819672	0.0655738	0.0163934	0	0	0	0.409836	0.442623	0	0.0655738	0.0163934	0.0327869	0.0163934	0.0327869	0	0	0.836066	0	0	0	0	0.0163934	0	0	0.0491803	0	0	0	0	0	0.0655738	0	0
FSC3-C64	FSC3	FSC	3	11-20M	0-5°	NON	NON	472	SENTIER CEPHALOPHE	NON	2179.92	10066.2	6628.31	55150.1	2179.92	0.0576923	0.115385	0	0.269231	0.0192308	0.0192308	0	0.0961538	0.173077	0	0	0	0.0576923	0	0.0576923	0	0	0.326923	0	0	0	0.0192308	0	0.0961538	0	0.0384615	0.0769231	0	0	0	0	0	0	0
FSC3-C65	FSC3	FSC	3	0-10M	5-20°	OUI	NON	483	SENTIER CEPHALOPHE	NON	2415.83	9067.09	7548.03	54160.7	2415.83	0.0357143	0	0	0.0535714	0.0892857	0	0	0.0178571	0.160714	0	0.142857	0	0.0357143	0	0	0	0	0.285714	0.0178571	0	0	0.0178571	0	0	0	0.0535714	0.160714	0	0	0	0	0.0178571	0	0
FSC3-C66	FSC3	FSC	3	11-20M	0-5°	NON	NON	497	PISTE D'ELEPHANT	NON	2348.3	15060.3	2215.59	60202	2215.59	0	0	0	0.166667	0	0	0	0	0	0	0	0	0	0	0	0	0	0	0	0	0	0	0	0	0	0	0	0	0	0	0	0	0	0
FSC3-C67	FSC3	FSC	3	>20M	5-20°	NON	OUI	464	SENTIER CEPHALOPHE	NON	2331.79	14142.2	2744.41	59297.1	2331.79	0.0138889	0	0.0277778	0.0277778	0	0	0	0.305556	0.0833333	0	0.236111	0	0.0138889	0	0	0	0	0.375	0	0	0	0	0	0	0	0.0138889	0	0.0277778	0	0	0	0.0277778	0	0
FSC3-C68	FSC3	FSC	3	11-20M	0-5°	NON	OUI	467	SENTIER CEPHALOPHE	NON	2007.57	13077.5	3537.29	58253.8	2007.57	0.0655738	0.0163934	0	0.163934	0.0491803	0	0	0.131148	0.0163934	0	0.0819672	0	0	0	0.0655738	0	0	0.868852	0	0	0	0	0	0.0655738	0	0	0.131148	0	0	0	0	0	0	0
FSC3-C69	FSC3	FSC	3	>20M	0-5°	NON	NON	482	PISTE D'ELEPHANT	NON	1448.25	12123.7	4400.99	57304.8	1448.25	0	0.259259	0	0.0740741	0	0	0	0.0185185	0.037037	0	0	0.0185185	0.0925926	0	0.0555556	0	0	0.185185	0	0	0	0	0	0	0	0.037037	0.0555556	0	0	0	0.037037	0	0	0
FSC3-C70	FSC3	FSC	3	11-20M	0-5°	NON	OUI	459	SENTIER CEPHALOPHE	NON	1309.12	11099.2	5339.96	56293.6	1309.12	0.172414	0	0.0344828	0	0	0	0	0.241379	0	0	0.241379	0	0	0	0	0	0	0	0	0	0	0	0	0	0	0	0.137931	0	0	0	0	0	0	0
FSC3-C72	FSC3	FSC	3	0-10M	0-5°	NON	NON	463	SENTIER CEPHALOPHE	NON	1635.15	9075.83	7272.31	54293.6	1635.15	0	0	0.0338409	0.169205	0	1.25212	0	2.33503	0.0676819	0	0.406091	0	0	0	0.270728	0	0	1.25212	0	0	0	0	0.0338409	0	0	0	0.169205	0	0	0	0	0.0338409	0	0
FSC3-C73	FSC3	FSC	3	11-20M	0-5°	NON	NON	497	SENTIER CEPHALOPHE	NON	1426.33	14925.6	1435	60378.2	1426.33	0	0	0	0.0625	0	0	0	0.15625	7.875	0	0.1875	0.03125	0	0	0.0625	0	0.03125	0	0	0	0	0	0	0	0	0	0.1875	0	0	0	0	0	0	0
FSC3-C74	FSC3	FSC	3	11-20M	0-5°	NON	OUI	489	SENTIER CEPHALOPHE	NON	1370.61	14176.1	2190.35	59423.7	1370.61	0	0.125313	0	0.37594	0.125313	0	0	1.06516	0	0	0	0	0.250627	0	0	0.125313	0	1.00251	0	0	0	0	0	0	0	0	0.0626566	0	0	0	0	0	0	0
FSC3-C76	FSC3	FSC	3	0-10M	0-5°	NON	NON	509	SENTIER CEPHALOPHE	NON	659.597	12189.1	4083.44	57456.4	659.597	0.0384615	0.0961538	0	0	0	0	0	0	0	0	0.269231	0	0.0192308	0	0	0	0	0.25	0	0	0	0	0	0	0	0.0384615	0.269231	0	0	0	0	0	0.0192308	0
FSC3-C77	FSC3	FSC	3	11-20M	0-5°	NON	NON	507	SENTIER CEPHALOPHE	NON	331.669	11214.6	5045.47	56490.1	331.669	0	0.0441176	0.117647	0.0294118	0.0147059	0	0	0.941176	0.191176	0	0.0441176	0	0.0147059	0	0	0	0	0.411765	0	0	0	0	0	0.0441176	0	0.0147059	0.397059	0	0	0	0	0	0	0
FSC3-C78	FSC3	FSC	3	0-10M	0-5°	NON	OUI	490	SENTIER CEPHALOPHE	NON	275.131	10238.3	6018.34	55521.3	275.131	0	0.0357143	0	0.0535714	0	0.285714	0	0.107143	1.17857	0	1.26786	0	0.0178571	0	0	0.0178571	0	1.21429	0	0	0	0	0	0	0	0.107143	0	0	0	0	0	0	0	0
FSC3-C80	FSC3	FSC	3	0-10M	0-5°	NON	OUI	463	SENTIER CEPHALOPHE	NON	394.273	14212.6	956.424	60597.5	394.273	0	0	0.0555556	0	0	0	0	1.48148	0.0185185	0	0.12963	0	0	0	0	0.0185185	0	0.907407	0	0	0	0	0	0	0	0.0185185	0.111111	0	0	0	0	0.0185185	0	0
FSC3-C81	FSC3	FSC	3	>20M	0-5°	NON	NON	472	SENTIER CEPHALOPHE	NON	409.154	13487.8	1949.46	59626.6	409.154	0	0.102041	0.367347	0.0204082	0	0	0	0.142857	0	0.0408163	0.102041	0.142857	0	0	0.0612245	0	0	0.714286	0	0	0	0	0	0	0	0.122449	0.0204082	0	0	0	0	0.0204082	0	0
FSC3-C82	FSC3	FSC	3	>20M	0-5°	NON	OUI	506	SENTIER CEPHALOPHE	NON	404.221	12773.2	2959.75	58643.3	404.221	0	0.0416667	0	0	0	0	0	0	0.0416667	0	0.0208333	0	0	0	0.0208333	0	0	0.0833333	0	0	0	0	0	0	0	0.0208333	0.125	0	0	0	0	0	0	0
FSC3-C83	FSC3	FSC	3	11-20M	5-20°	NON	OUI	483	SENTIER CEPHALOPHE	NON	303.775	12118.6	3961.44	57664.6	303.775	0.0192308	0	0	0	0.0384615	0	0	0	0.0769231	0.0384615	0.0961538	0	0	0	0.0769231	0	0	0.346154	0	0	0	0	0	0	0	0.0384615	0.0384615	0	0	0	0	0	0	0
FSC3-C84	FSC3	FSC	3	11-20M	0-5°	OUI	OUI	484	SENTIER CEPHALOPHE	NON	502.567	11349.5	5001.75	56636.3	502.567	0	0.0909091	0	0.0363636	0	0.0363636	0	0.0181818	0	0	0	0	0	0	0	0	0	0	0	0	0	0	0	0	0	0	0.0181818	0	0	0	0	0	0	0
FSC3-C85	FSC3	FSC	3	11-20M	0-5°	OUI	OUI	496	SENTIER CEPHALOPHE	NON	458.967	10461.9	5935.41	55738.9	458.967	0.0204082	0.0204082	0.0408163	0	0.0612245	0	0	0.0204082	0	0.0204082	0.0408163	0	0.0204082	0	0	0	0	0.0204082	0	0	0	0	0	0	0	0	0.244898	0	0	0	0	0.0204082	0	0
FSC3-C86	FSC3	FSC	3	11-20M	5-20°	OUI	OUI	468	SENTIER CEPHALOPHE	NON	577.519	9440.55	6985.35	54711.2	577.519	0	0	0	0	0	0	0	0.230769	0.0769231	0	0.0769231	0	0	0	0	0	0	0	0	0	0	0	0	0	0	0.0769231	0	0	0	0	0	0	0	0
nonFSC6-C01	nonFSC6	Non FSC	6	0-10M	0-5°	NON	NON	376	SENTIER CEPHALOPHE	NON	5989	6524.61	7362.84	30494.5	5989	0.0917031	0.00873362	0	0.00873362	0.0786026	0	0.0131004	1.85153	0.0349345	0.00436681	0.100437	0	0	0	0.0436681	0.00873362	0	0.00436681	0.00436681	0	0	0	0	0	0	0	0.0829694	0	0	0	0	0	0	0
nonFSC6-C02	nonFSC6	Non FSC	6	0-10M	0-5°	NON	OUI	385	PISTE D'ELEPHANT	NON	6974.83	7256.12	8291.24	29476.7	6974.83	0.0258621	0	0	0.0258621	0.0689655	0	0.0517241	0.0344828	0	0	0.00862069	0	0	0	0.00862069	0	0	0.00862069	0	0	0	0.00862069	0.0172414	0	0	0.0689655	0.0603448	0	0	0	0	0	0	0
nonFSC6-C03	nonFSC6	Non FSC	6	0-10M	0-5°	OUI	NON	412	OUVERTURE	NON	7957.42	8029.97	9225.32	28467.5	7957.42	0	0	0	0	0	0	0	0.0833333	0	0	0	0	0	0	0	0	0	0	0	0	0	0.166667	0	0	0	0.0833333	0	0	0	0	0	0	0	0
nonFSC6-C04	nonFSC6	Non FSC	6	11-20M	0-5°	OUI	NON	414	SENTIER CEPHALOPHE	NON	8920.68	8823.07	10149.2	27483.8	8920.68	0.0726496	0.00854701	0	0	0.0384615	0	0	0.452991	0	0	0.025641	0	0	0	0.0042735	0	0	0.0683761	0	0	0	0.0811966	0	0	0	0.0042735	0.00854701	0	0	0	0	0.0042735	0	0
nonFSC6-C05	nonFSC6	Non FSC	6	0-10M	0-5°	NON	OUI	380	SENTIER CEPHALOPHE	NON	5733.22	5772.96	6918.86	30587.9	5733.22	0.0869565	0.0652174	0	0	0.0434783	0	0	0.108696	0	0	0.152174	0	0.0217391	0	0	0.0217391	0	0	0.0434783	0	0	0	0	0	0	0	0.195652	0	0	0.0217391	0	0.0217391	0	0
nonFSC6-C06	nonFSC6	Non FSC	6	0-10M	0-5°	NON	NON	384	PISTE D'ELEPHANT	NON	6768.31	6584.36	7909.82	29548.5	6768.31	0	0	0	0	0.0166667	0	0.0166667	0.0166667	0	0	0.0166667	0	0	0	0	0	0	0.0333333	0	0	0	0	0	0	0	0.05	0.0166667	0	0	0	0	0.0166667	0	0
nonFSC6-C07	nonFSC6	Non FSC	6	11-20M	0-5°	OUI	NON	401	SENTIER CEPHALOPHE	NON	7795.27	7440.13	8904.97	28519.3	7795.27	0.230769	0.0598291	0	0	0.0598291	0.017094	0.0042735	1.69231	0	0	0.209402	0	0	0	0.017094	0.0042735	0	0.0128205	0.034188	0	0	0.0128205	0.00854701	0	0	0.0512821	0.0470085	0	0	0	0	0.00854701	0	0
nonFSC6-C08	nonFSC6	Non FSC	6	0-10M	0-5°	OUI	NON	413	SENTIER CEPHALOPHE	NON	8802.4	8314.98	9886.37	27510.7	8802.4	0.440171	0.0512821	0	0.017094	0.00854701	0.141026	0.025641	0.700855	0	0	0.0598291	0	0	0	0.0470085	0.0213675	0	0.017094	0.0213675	0	0	0.0042735	0.0042735	0	0	0.0384615	0.0042735	0	0	0	0	0	0	0
nonFSC6-C09	nonFSC6	Non FSC	6	0-10M	0-5°	NON	NON	381	PISTE D'ELEPHANT	NON	5699.71	5164.15	6659.28	30660.3	5699.71	0.295238	0.0761905	0	0.0047619	0.128571	0.0380952	0.0238095	1.14762	0.0190476	0	0.0238095	0	0	0	0.0952381	0.0285714	0	0.138095	0.0047619	0	0	0.0142857	0	0	0	0.0238095	0.0238095	0	0	0	0	0	0	0
nonFSC6-C10	nonFSC6	Non FSC	6	0-10M	0-5°	NON	NON	391	SENTIER CEPHALOPHE	OUI	6795.42	6104.93	7743.53	29564.3	6795.42	0.179303	0.034153	0	0.00853825	0.00853825	0.0939208	0.00853825	0.409836	0	0	0.0256148	0	0	0	0.00853825	0.00853825	0	0.0170765	0.0512295	0	0	0	0.00853825	0	0	0.034153	0.0256148	0	0	0	0	0.00853825	0	0
nonFSC6-C11	nonFSC6	Non FSC	6	0-10M	0-5°	OUI	NON	404	OUVERTURE	NON	7749.13	6960.52	8689.38	28611.2	7749.13	0.117021	0.0212766	0	0.0212766	0.0319149	0	0	0.297872	0	0	0.202128	0	0	0	0.0106383	0	0	0.0106383	0.0425532	0	0	0.0212766	0.0106383	0	0	0	0.117021	0	0	0	0	0	0	0
nonFSC6-C12	nonFSC6	Non FSC	6	0-10M	0-5°	OUI	NON	390	SENTIER CEPHALOPHE	NON	8789.15	7893.71	9712.13	27580.3	8789.15	0.0930233	0.0174419	0	0.0290698	0.0872093	0.0348837	0.00581395	0.906977	0.00581395	0	0.133721	0	0	0	0	0	0	0.0581395	0.0639535	0	0	0.0116279	0	0	0	0.0639535	0.0523256	0	0	0	0	0	0	0
nonFSC6-C14	nonFSC6	Non FSC	6	0-10M	0-5°	NON	NON	366	PISTE D'ELEPHANT	NON	6895.06	5638.97	7610.8	29695.4	6895.06	0.103004	0	0	0.00858369	0.0386266	0.00858369	0.0214592	0.0858369	0	0	0.0257511	0	0	0	0	0.00429185	0	0.00858369	0	0	0	0	0.0257511	0	0	0.0257511	0.150215	0	0	0	0	0.00429185	0	0
nonFSC6-C15	nonFSC6	Non FSC	6	0-10M	0-5°	OUI	NON	398	SENTIER CEPHALOPHE	NON	7871.81	6591.47	8608.88	28701	7871.81	0.031746	0.015873	0	0	0	0.015873	0	0.015873	0	0	0.015873	0	0	0	0	0	0	0.031746	0	0	0	0	0	0	0	0	0.015873	0	0	0	0	0	0	0
nonFSC6-C16	nonFSC6	Non FSC	6	0-10M	0-5°	OUI	OUI	370	SENTIER CEPHALOPHE	NON	8841.57	7529.72	9588.66	27728.2	8841.57	0.0555556	0.00854701	0	0.034188	0.034188	0	0.0042735	0.162393	0	0	0.00854701	0	0	0.0128205	0	0	0	0.0128205	0.00854701	0	0	0.00854701	0	0	0.0042735	0	0.0555556	0	0	0	0	0	0	0
nonFSC6-C17	nonFSC6	Non FSC	6	0-10M	0-5°	NON	NON	367	SENTIER CEPHALOPHE	OUI	6170.26	4368.36	6606.37	30842.3	6170.26	0.0287439	0	0	0	0.201207	0	0	0	0	0	0	0	0	0	0	0	0	0	0	0	0	0	0	0	0	0	0.0287439	0	0	0	0	0.0287439	0	0
nonFSC6-C18	nonFSC6	Non FSC	6	0-10M	0-5°	NON	NON	379	SENTIER CEPHALOPHE	NON	7123.92	5365.07	7619.2	29833.7	7123.92	0.057971	0.0289855	0	0.0217391	0.0144928	0	0	0.108696	0	0	0.0434783	0	0	0	0.00724638	0	0	0.00724638	0	0	0	0	0	0	0	0.057971	0	0	0	0	0	0	0	0
nonFSC6-C19	nonFSC6	Non FSC	6	0-10M	0-5°	OUI	OUI	373	OUVERTURE	NON	8097.82	6361.95	8632.6	28832	8097.82	0	0	0	0	0.0434783	0	0.00543478	0.00543478	0	0	0	0	0	0.0271739	0	0	0	0	0	0	0	0	0.00543478	0	0	0.00543478	0.00543478	0	0	0	0	0	0	0
nonFSC6-C20	nonFSC6	Non FSC	6	11-20M	0-5°	OUI	NON	369	SENTIER CEPHALOPHE	NON	9079.33	7368.57	9647.85	27826.5	9079.33	0.107296	0	0	0.00429185	0.0171674	0	0.0128755	0.347639	0.00429185	0	0.0901288	0	0	0	0.00858369	0	0	0.00429185	0	0	0	0	0.00429185	0	0	0.00429185	0.0171674	0	0	0	0	0	0	0
nonFSC6-C22	nonFSC6	Non FSC	6	0-10M	0-5°	NON	NON	368	SENTIER CEPHALOPHE	NON	7563.46	5309.16	7824.64	29963.2	7563.46	0.00862069	0	0	0	0.0775862	0	0	0.357759	0.0646552	0	0	0	0.00431034	0	0.0172414	0	0	0.00862069	0.00431034	0	0	0	0.00431034	0	0	0.00431034	0.00431034	0	0	0	0	0.0215517	0	0
nonFSC6-C23	nonFSC6	Non FSC	6	0-10M	5-20°	OUI	NON	365	SENTIER CEPHALOPHE	NON	8445.83	6300.37	8783.57	28978.4	8445.83	0	0	0	0	0.181818	0	0	0.0606061	0	0	0.0151515	0	0	0	0	0	0	0	0	0	0	0	0.0151515	0	0	0.0151515	0.030303	0	0	0	0	0	0	0
nonFSC6-C24	nonFSC6	Non FSC	6	0-10M	0-5°	OUI	NON	379	SENTIER CEPHALOPHE	NON	9388.58	7305.48	9776.27	27995.4	9388.58	0.017094	0.025641	0	0	0.0384615	0	0.00854701	0.0384615	0	0	0.017094	0	0	0	0	0	0	0	0.0042735	0	0	0.0042735	0	0	0	0.0042735	0.025641	0	0	0	0	0	0	0
nonFSC6-C25	nonFSC6	Non FSC	6	0-10M	0-5°	NON	NON	377	SENTIER CEPHALOPHE	NON	7168.54	4364.99	7167.15	31115.1	7168.54	0.285714	0.0204082	0	0	0.102041	0	0	0.428571	0	0	0.0408163	0	0	0	0.0204082	0	0	0	0	0	0	0	0	0	0	0.0204082	0	0	0	0	0	0	0	0
nonFSC6-C26	nonFSC6	Non FSC	6	0-10M	0-5°	OUI	NON	364	SENTIER CEPHALOPHE	NON	8018.29	5335.08	8094.74	30177.4	8018.29	0.0857143	0	0	0.0285714	0.0428571	0	0	0.185714	0.1	0	0.0142857	0	0	0	0	0	0	0	0	0	0	0	0	0	0	0	0	0	0	0	0	0	0	0
nonFSC6-C27	nonFSC6	Non FSC	6	0-10M	0-5°	OUI	NON	376	SENTIER CEPHALOPHE	NON	8880.38	6334.53	9037.94	29180.6	8880.38	0.123932	0.025641	0	0.034188	0.042735	0	0.00854701	0.119658	0.106838	0	0.0299145	0	0	0	0.0042735	0	0	0.0299145	0	0	0	0	0.00854701	0	0	0.0598291	0.00854701	0	0	0	0	0	0	0
nonFSC6-C28	nonFSC6	Non FSC	6	0-10M	0-5°	OUI	NON	368	PISTE D'ELEPHANT	NON	9758.85	7298.34	9969.91	28243.6	9758.85	0.0507246	0.0217391	0	0	0.0507246	0	0.0144928	0.492754	0.057971	0	0.00724638	0	0	0	0.00724638	0.115942	0	0.195652	0	0	0	0	0.00724638	0	0	0.0144928	0	0	0	0	0	0	0	0
nonFSC6-C29	nonFSC6	Non FSC	6	0-10M	0-5°	NON	NON	369	SENTIER CEPHALOPHE	NON	7694.53	4550.22	7528.56	31340.7	7694.53	0.0368421	0.0105263	0	0	0.00526316	0	0.00526316	0.0473684	0.0157895	0	0.0473684	0	0	0	0	0.00526316	0	0.0105263	0	0	0	0.0105263	0.0105263	0	0	0.00526316	0.00526316	0	0	0	0	0	0	0
nonFSC6-C30	nonFSC6	Non FSC	6	0-10M	0-5°	NON	NON	367	SENTIER CEPHALOPHE	NON	8537.19	5531.84	8460.96	30384.1	8537.19	0.372294	0.017316	0	0.030303	0.0995671	0.004329	0.004329	0.246753	0.012987	0	0.0649351	0	0.00865801	0	0.012987	0.012987	0	0.0519481	0.021645	0	0	0	0	0	0	0	0.017316	0	0	0	0	0	0	0
nonFSC6-C32	nonFSC6	Non FSC	6	0-10M	0-5°	OUI	NON	366	SENTIER CEPHALOPHE	OUI	10238.5	7485.73	10315.9	28437	10238.5	0.0854701	0.0299145	0	0.0042735	0.0512821	0	0	0.0641026	0.0042735	0	0.0470085	0	0.00854701	0	0	0	0	0.0128205	0.00854701	0	0	0.0042735	0.00854701	0	0	0	0.0769231	0	0	0	0	0	0	0
nonFSC6-C33	nonFSC6	Non FSC	6	0-10M	0-5°	NON	NON	371	SENTIER CEPHALOPHE	NON	8426.22	4993.07	8099.73	31592.9	8426.22	0.176471	0.0261438	0	0.00653595	0.392157	0	0.0130719	0.0130719	0.0849673	0	0.111111	0	0	0	0.0130719	0.0261438	0	0.0653595	0	0	0	0.00653595	0.0326797	0	0	0	0.143791	0	0	0	0	0.00653595	0	0
nonFSC6-C34	nonFSC6	Non FSC	6	0-10M	0-5°	NON	NON	371	SENTIER CEPHALOPHE	OUI	9204.86	5926.84	8982.48	30601	9204.86	0.0285714	0	0	0	0.0285714	0	0	0	0	0	0.171429	0	0	0	0	0.0285714	0	0.0285714	0	0	0	0	0	0	0	0	0	0	0	0	0	0	0	0
nonFSC6-C35	nonFSC6	Non FSC	6	0-10M	0-5°	OUI	NON	376	SENTIER CEPHALOPHE	NON	9942.83	6807.65	9810.69	29658.3	9942.83	0.180617	0	0	0	0.0132159	0	0	0.00440529	0	0	0.030837	0	0	0.00440529	0	0	0	0.00440529	0.0264317	0	0	0.00881057	0	0	0	0.0396476	0	0	0	0	0	0	0	0
nonFSC6-C36	nonFSC6	Non FSC	6	0-10M	0-5°	OUI	NON	362	SENTIER CEPHALOPHE	NON	10756.6	7748.4	10702.8	28682	10756.6	0.141026	0.0299145	0	0	0.153846	0	0	0.641026	0.042735	0	0.119658	0	0	0	0.017094	0.00854701	0	0.0384615	0	0	0	0	0.0042735	0	0	0	0.00854701	0	0	0	0	0	0	0
FSC6-C02	FSC6	FSC	6	0-10M	0-5°	NON	NON	417	DEBARDAGE	OUI	4768.92	1727.31	22775.5	57499.5	4768.92	0.10989	0	0	0.010989	0.131868	0.263736	0	0.285714	0	0	0.0879121	0	0.021978	0	0.010989	0	0	0.010989	0	0	0	0	0.0549451	0	0	0.021978	0	0	0	0	0.010989	0.010989	0	0
FSC6-C03	FSC6	FSC	6	11-20M	0-5°	NON	NON	405	PISTE D'ELEPHANT	NON	4829.69	1109.2	23636.2	58421.2	4829.69	0.0631579	0	0	0	0.147368	0.0842105	0.0210526	0.452632	0	0.0105263	0.726316	0	0.0421053	0	0.0210526	0.0210526	0.0105263	0.0210526	0	0	0	0.0736842	0.0210526	0	0	0	0.147368	0	0	0	0	0	0	0
FSC6-C04	FSC6	FSC	6	11-20M	0-5°	NON	NON	388	DEBARDAGE	NON	5123.99	382.595	24528.5	59338.9	5123.99	0.267782	0.112971	0	0.0167364	0.133891	0.0083682	0	0.460251	0	0.0376569	0.401674	0	0.0334728	0	0.0209205	0.0041841	0	0.179916	0.0711297	0	0	0.0125523	0	0	0	0.0334728	0.48954	0	0	0	0	0	0	0
FSC6-C06	FSC6	FSC	6	0-10M	0-5°	NON	OUI	378	SENTIER CEPHALOPHE	OUI	6045.23	260.789	26250.1	61209.1	6045.23	0.584034	0.00420168	0	0	0.268908	0.00420168	0.00420168	0.0252101	0.0210084	0.00420168	0.0504202	0	0.0168067	0	0.012605	0.012605	0.00420168	0.00840336	0.00840336	0	0	0.00420168	0	0	0	0.0168067	0.180672	0	0	0	0	0	0	0
FSC6-C08	FSC6	FSC	6	11-20M	0-5°	NON	NON	380	PISTE D'ELEPHANT	NON	7646.52	386.795	26315.2	62974.5	7646.52	0.0336134	0.00840336	0	0	0.0378151	0.0168067	0.012605	0.0546218	0.00840336	0.00420168	0.0336134	0	0	0.012605	0.00420168	0.00420168	0.00420168	0.176471	0.0336134	0	0	0.0252101	0.00840336	0	0	0.117647	0	0.00420168	0.00420168	0	0	0.00420168	0	0.00840336
FSC6-C09	FSC6	FSC	6	11-20M	0-5°	NON	NON	399	PISTE D'ELEPHANT	NON	3523.94	782.709	21262.8	55707.2	3523.94	0.0363636	0	0	0	0.309091	0.0545455	0	0.172727	0	0.0181818	0.245455	0	0.00909091	0	0	0.00909091	0.00909091	0.0636364	0	0	0	0.0454545	0.0181818	0	0	0.00909091	0.0454545	0	0	0	0	0	0	0
FSC6-C10	FSC6	FSC	6	11-20M	0-5°	NON	NON	403	DEBARDAGE	NON	5032.81	2200.44	22776.7	56472	5032.81	0.235043	0.0384615	0	0.017094	0.260684	0.461538	0	0.739316	0.153846	0.0128205	0.354701	0	0.042735	0	0.025641	0.0384615	0.00854701	0.405983	0	0	0	0.0299145	0.0213675	0	0.0042735	0.0726496	0.017094	0	0	0	0	0	0	0
FSC6-C11	FSC6	FSC	6	0-10M	0-5°	OUI	OUI	404	PISTE D'ELEPHANT	NON	5764.45	2199.19	23586.8	57398.6	5764.45	0	0.03125	0	0	0	0.09375	0	1.125	0	0	0	0	0	0	0.03125	0.03125	0	0.09375	0	0	0	0	0	0	0	0.03125	0	0	0	0	0	0	0	0
FSC6-C12	FSC6	FSC	6	0-10M	0-5°	NON	NON	399	PISTE D'ELEPHANT	NON	5842.91	1538.66	24384.1	58293.7	5842.91	0.113636	0.0113636	0	0.0113636	0.193182	0.181818	0	0.363636	0.0454545	0	0.25	0	0.0340909	0	0.0227273	0.0113636	0	0.159091	0.0113636	0	0	0	0.0454545	0	0	0.0113636	1.10227	0	0	0	0	0.0113636	0	0
FSC6-C13	FSC6	FSC	6	0-10M	0-5°	NON	OUI	367	PISTE D'ELEPHANT	NON	6064.29	1301.2	25225.2	59255.2	6064.29	0.0550847	0.00423729	0	0.0127119	0	0.0254237	0	0.436441	0.0211864	0	0.0677966	0	0.00423729	0	0.0381356	0	0	0.0847458	0.00847458	0	0	0.0762712	0.0169492	0	0	0.00847458	0	0	0	0.00423729	0.00847458	0	0	0
FSC6-C15	FSC6	FSC	6	11-20M	0-5°	NON	NON	383	PISTE D'ELEPHANT	NON	7031.41	991.679	26983.5	61103.7	7031.41	0.284805	0	0	0	0.0502597	0.0837661	0	0.0502597	0	0	0.284805	0	0.0670129	0	0	0	0	0.0167532	0	0	0	0.0502597	0	0	0	0.0335064	0.150779	0	0	0	0	0	0	0
FSC6-C16	FSC6	FSC	6	0-10M	0-5°	NON	NON	379	SENTIER CEPHALOPHE	NON	7609.27	227.081	26714.2	62064.2	7609.27	0.252406	0.0315507	0	0.0631014	0.244518	0.0631014	0	0.283956	0	0	0.449598	0	0.0157754	0	0	0	0	0.354946	0.0394384	0	0	0.023663	0.0473261	0	0	0.023663	0.0946522	0	0	0	0	0	0	0.00788768
FSC6-C17	FSC6	FSC	6	11-20M	0-5°	NON	NON	366	PISTE D'ELEPHANT	NON	8229.03	167.757	25862.8	62961.9	8229.03	0.0310078	0.0155039	0	0	0	0.0310078	0	0.573643	0	0	0.0232558	0	0.00775194	0	0.0232558	0	0	0.00775194	0.108527	0	0	0	0.0155039	0	0	0.0232558	0	0	0	0	0	0	0	0.00775194
FSC6-C18	FSC6	FSC	6	0-10M	0-5°	NON	NON	390	SENTIER CEPHALOPHE	NON	4219.68	1165.03	21910	55504.8	4219.68	0.0243902	0.097561	0	0	0.0609756	0.0487805	0.0243902	0.097561	0.0487805	0	0.158537	0	0.0121951	0	0.0365854	0	0	0.0487805	0.0243902	0	0	0.0121951	0.097561	0	0	0.0243902	0.841463	0	0	0	0	0.0243902	0	0
FSC6-C19	FSC6	FSC	6	0-10M	0-5°	OUI	NON	390	PISTE D'ELEPHANT	NON	5754.13	2189.1	23442.1	56204.3	5754.13	0	0	0	0	0.2	0.65	0	0.1	0	0	0.1	0	0	0	0	0	0	0.05	0	0	0	0.1	0.75	0	0	0.1	0.05	0	0	0	0	0	0	0
FSC6-C20	FSC6	FSC	6	0-10M	0-5°	OUI	NON	393	PISTE D'ELEPHANT	NON	6502.99	2827.8	24241	57143	6502.99	0.217391	0.108696	0	0	0.0652174	0.152174	0.0217391	0.978261	0	0	0.0869565	0.0217391	0	0	0	0	0	0	0	0	0	0	0.0217391	0	0	0.0434783	0	0	0	0	0	0	0	0
FSC6-C21	FSC6	FSC	6	0-10M	0-5°	OUI	NON	393	PISTE D'ELEPHANT	NON	6824.9	2368.83	25064.5	58102	6824.9	0.267591	0.00877347	0	0.00438673	0.083348	0.00877347	0.0263204	0.41674	0	0	0.254431	0	0.00877347	0	0	0.0789612	0.00438673	0.166696	0.00438673	0	0	0.0175469	0.0175469	0	0.0131602	0.00877347	0.61853	0	0	0	0	0	0	0
FSC6-C22	FSC6	FSC	6	0-10M	0-5°	OUI	NON	390	PISTE D'ELEPHANT	NON	7074.21	2327.82	25894.3	59027.1	7074.21	0.0423729	0.00847458	0	0.0127119	0.0974576	0.0169492	0.0211864	0.487288	0	0	0.182203	0	0	0	0.0127119	0	0	0.0889831	0.00847458	0	0	0	0.029661	0	0	0.0169492	0.610169	0	0	0	0	0	0	0
FSC6-C23	FSC6	FSC	6	0-10M	0-5°	OUI	NON	375	PISTE D'ELEPHANT	NON	7434.76	2229.89	26724.9	59953	7434.76	0.102464	0.0585509	0	0	0.0975848	0.0390339	0.0146377	0.414735	0.102464	0	0.331788	0	0.0585509	0	0.00487924	0.00975848	0	0.551354	0.019517	0	0	0.0146377	0.0146377	0	0	0.0439131	0.112222	0	0	0	0	0.00487924	0	0
FSC6-C24	FSC6	FSC	6	0-10M	0-5°	OUI	NON	380	PISTE D'ELEPHANT	NON	7882.21	1533.69	27175.7	60904.8	7882.21	0.0410228	0	0	0	0.0683714	0.0820457	0	0.28716	0	0	0	0	0	0	0.0273486	0	0	0.0136743	0.0273486	0	0	0.0136743	0	0	0	0	0	0	0	0	0	0	0	0
FSC6-C25	FSC6	FSC	6	0-10M	0-5°	OUI	NON	379	PISTE D'ELEPHANT	NON	8453.19	1022.01	26231.2	61850.2	8453.19	0.152542	0.00423729	0	0.0169492	0.377119	0.00423729	0.00423729	0.682203	0.0805085	0	0.220339	0.00423729	0.00847458	0	0.00847458	0	0.0127119	0.0381356	0.00847458	0	0	0.0127119	0.00847458	0	0	0.0169492	0.436441	0	0	0	0	0.00423729	0	0
FSC6-C26	FSC6	FSC	6	0-10M	0-5°	OUI	NON	378	PISTE D'ELEPHANT	NON	8578.65	676.967	25298	62798.9	8578.65	0.0217391	0	0	0	0	0.0434783	0.0217391	0.0217391	0	0	0	0.0217391	0	0	0	0	0	0.0217391	0.0652174	0	0	0	0.0217391	0	0	0.0434783	0	0	0	0	0	0	0	0.0217391
FSC6-C27	FSC6	FSC	6	0-10M	0-5°	OUI	NON	373	PISTE D'ELEPHANT	NON	7783.49	286.584	24374.7	63745.9	7783.49	0.0233645	0	0	0.00934579	0.261682	0.0046729	0.0046729	0.107477	0.0046729	0	0.182243	0	0.0046729	0	0.0046729	0	0	0.0654206	0	0	0	0.0186916	0	0	0	0.0046729	0.0700935	0	0	0	0	0	0	0
FSC6-C28	FSC6	FSC	6	0-10M	0-5°	OUI	NON	382	PISTE D'ELEPHANT	NON	6530.02	2223.35	24184.8	56011.9	6530.02	0.0454545	0.0272727	0	0.0272727	0.1	0.1	0	0.272727	0	0	0.00909091	0	0	0	0.0363636	0	0.00909091	0.2	0.0272727	0	0	0	0.00909091	0	0	0.0181818	0.0454545	0	0	0	0	0.00909091	0	0
FSC6-C29	FSC6	FSC	6	0-10M	0-5°	OUI	NON	381	SENTIER CEPHALOPHE	NON	7268.22	2306.4	24955.8	56951	7268.22	0.0175439	0.0263158	0	0.0350877	0.0964912	0.0263158	0	0.0614035	0	0	0.0263158	0	0.00877193	0	0.0350877	0.00877193	0.00877193	0.131579	0	0	0	0.0526316	0	0	0	0.0438596	0	0	0	0	0	0	0	0
FSC6-C30	FSC6	FSC	6	0-10M	0-5°	OUI	NON	378	PISTE D'ELEPHANT	NON	7828.87	2272.66	25759.6	57893.3	7828.87	0.341772	0	0	0	0.126582	0	0	0.0675105	0	0.0126582	0.0126582	0	0.00843882	0	0.0168776	0.00843882	0.00421941	0.0337553	0.0253165	0	0	0	0.00421941	0	0	0.0126582	0.021097	0	0	0	0	0.00421941	0	0
FSC6-C31	FSC6	FSC	6	0-10M	0-5°	OUI	NON	387	PISTE D'ELEPHANT	NON	8073.84	2415.24	26581.2	58827	8073.84	0.150922	0.0167691	0	0	0.223589	0.178871	0.00558971	0.749022	0.0335383	0.0223589	0.273896	0.00558971	0	0	0.00558971	0.00558971	0	0.0894354	0.039128	0	0	0.078256	0	0	0	0.078256	0.994969	0	0	0	0	0.00558971	0	0.0111794
FSC6-C32	FSC6	FSC	6	0-10M	0-5°	OUI	NON	376	PISTE D'ELEPHANT	NON	8388.97	2705.69	27386.1	59771.7	8388.97	0.0635593	0	0	0.00423729	0.0466102	0.0338983	0	0.211864	0	0	0	0	0	0	0.0169492	0.0805085	0.00423729	0.0381356	0.00847458	0	0	0.0127119	0.00423729	0	0	0.029661	0.0466102	0	0	0	0	0.00847458	0	0
FSC6-C33	FSC6	FSC	6	0-10M	0-5°	OUI	NON	376	PISTE D'ELEPHANT	NON	8829.54	2276.92	26693.6	60727.5	8829.54	0.15625	0	0	0	0.09375	0.125	0.015625	0.015625	0	0	0	0	0	0	0.015625	0	0	0.0625	0	0	0	0.015625	0.015625	0	0	0	0	0	0	0	0	0.015625	0	0
FSC6-C34	FSC6	FSC	6	0-10M	0-5°	OUI	NON	378	OUVERTURE	NON	8532.38	1928.33	25766.4	61662.5	8532.38	0.139831	0.0169492	0	0.00423729	0.0677966	0.0211864	0.00847458	0.677966	0.0169492	0.00423729	0.0847458	0	0.0127119	0	0.0127119	0.0508475	0.0169492	0.402542	0.0169492	0	0	0.00847458	0.00423729	0	0	0.029661	0.00847458	0	0	0	0	0.0127119	0	0.00423729
FSC6-C35	FSC6	FSC	6	0-10M	0-5°	OUI	NON	375	PISTE D'ELEPHANT	NON	7801.49	1499.91	24816.5	62613.5	7801.49	0.135465	0	0	0	0.298022	0.0677323	0.0135465	0.0406394	0.0406394	0	0.23029	0	0.0135465	0	0	0.0135465	0	0.0135465	0	0	0	0	0.0135465	0	0	0.0270929	0.0135465	0	0	0	0	0	0	0.0135465
FSC6-C36	FSC6	FSC	6	0-10M	0-5°	OUI	NON	378	PISTE D'ELEPHANT	NON	7064.15	1256.79	23875.4	63558.9	7064.15	0	0	0	0	1	0	0	0	0	0	0	0	0	0	0	0	0	0	0	0	0	0	0	0	0	0	0	0	0	0	0	0	0	0
FSC7-C01	FSC7	FSC	7	0-10M	0-5°	NON	NON	619	PISTE D'ELEPHANT	NON	24113.8	18436.5	24198.8	10439.1	24198.8	0.791667	0.402778	0	0.0972222	0	0.430556	0	0.0277778	0.805556	0	1.38889	0	0.111111	0	0.277778	0.0416667	0.0416667	1.61111	0.0416667	0	0	0	0.333333	0	0	0.0694444	0.138889	0.0138889	0	0	0	0	0	0
FSC7-C02	FSC7	FSC	7	0-10M	0-5°	NON	NON	597	DEBARDAGE	NON	23958.2	18819.4	24025.3	10416.5	24025.3	0.180556	0.861111	0	0.0694444	0.0277778	0.138889	0	0.0277778	0.0416667	0	0.0416667	0.0138889	0	0	0.444444	0.208333	0.0694444	2.25	0	0	0	0	0.222222	0	0.0277778	0.0972222	0.0555556	0	0	0	0	0	0	0
FSC7-C03	FSC7	FSC	7	11-20M	0-5°	OUI	NON	599	DEBARDAGE	NON	23919.5	18281.8	23968.4	10415.5	23968.4	0	0.0138889	0	0.0694444	0	0.0138889	0.0138889	0	0	0	0.0972222	0	0	0	0.0138889	0	0	0.166667	0	0	0	0	0	0	0	0	0.458333	0	0	0	0	0	0	0
FSC7-C04	FSC7	FSC	7	0-10M	0-5°	NON	NON	590	OUVERTURE	NON	23887.8	17773.8	23919.2	10539.6	23919.2	0.0138889	0.0416667	0	0	0	0.0277778	0	0	0	0	0.0138889	0	0.0416667	0	0	0.0694444	0	0.583333	0	0	0	0	0	0	0	0.0277778	0.0138889	0	0	0	0	0	0	0
FSC7-C05	FSC7	FSC	7	0-10M	0-5°	OUI	NON	570	OUVERTURE	NON	23897.8	17292.9	23911	10481	23911	0.0140845	0.71831	0	0.211268	0	0.295775	0	0.056338	0.084507	0	0.028169	0	0.0140845	0	0.084507	0.056338	0.197183	2.66197	0	0	0	0	0.0422535	0.0140845	0	0.0422535	0	0	0	0	0.0422535	0	0	0
FSC7-C06	FSC7	FSC	7	0-10M	0-5°	OUI	NON	555	OUVERTURE	NON	23988.6	16886.9	23983.5	10199.9	23983.5	0.0972222	0.0555556	0	0	0	0.0972222	0	0	0	0	0.0138889	0	0.166667	0	0	0.0833333	0.0277778	0.958333	0.0277778	0	0	0	0	0	0	0.111111	0	0	0	0	0	0	0	0.0138889
FSC7-C07	FSC7	FSC	7	0-10M	0-5°	NON	NON	549	OUVERTURE	NON	24164.2	16626	24143	9713.58	24143	0	0.0277778	0	0.0138889	0	0.0555556	0	0.0138889	0	0	0	0	0	0	0.111111	0	0	0.652778	0	0	0	0	0	0	0	0	0	0	0	0	0	0	0	0
FSC7-C08	FSC7	FSC	7	0-10M	0-5°	NON	OUI	520	SENTIER CEPHALOPHE	NON	24186.5	16125.7	24144.8	8901.33	24144.8	0	0	0	0.0555556	0	0	0	0	0	0	0	0	0	0.0277778	0	0	0	0.722222	0	0	0	0	0	0	0	0.0138889	0	0	0	0	0	0	0	0
FSC7-C09	FSC7	FSC	7	0-10M	0-5°	NON	NON	562	DEBARDAGE	NON	24372.4	15864.7	24313.4	8166.56	24313.4	0.197183	0.0422535	0	0.112676	0.0140845	0.112676	0.0140845	0.0704225	0	0	0.183099	0.0140845	0.0704225	0	0.0140845	0.112676	0	0.816901	0	0	0	0	0.0140845	0.084507	0.056338	0.126761	0.225352	0	0	0	0	0	0	0
FSC7-C10	FSC7	FSC	7	11-20M	0-5°	NON	NON	608	PISTE D'ELEPHANT	NON	23101.2	17688.5	23188.8	11454.9	23188.8	0.0694444	0.222222	0	0.222222	0	0	0	0.333333	0	0	0.0694444	0	0	0	0.0277778	0	0.0277778	1.08333	0	0	0	0	0.0138889	0.0277778	0.0138889	0	0.0694444	0	0	0	0	0.0138889	0	0
FSC7-C15	FSC7	FSC	7	0-10M	0-5°	NON	NON	580	DEBARDAGE	NON	22963.5	15955.6	22957.1	11100.6	22957.1	0.0140845	0.084507	0	0.0140845	0	0.0704225	0	0.0140845	0	0	0.0704225	0	0	0	0.0140845	0.028169	0	0.112676	0.0140845	0	0	0	0.112676	0.0140845	0	0.112676	0.140845	0	0	0	0	0	0	0
FSC7-C16	FSC7	FSC	7	0-10M	0-5°	NON	NON	562	PISTE D'ELEPHANT	NON	22978.8	15476.7	22953.6	10390.2	22953.6	0.0985915	0.253521	0	0.028169	0	0.28169	0	0	0	0	0	0	0	0	0.028169	0.0422535	0	0.28169	0.0704225	0	0	0	0.126761	0	0	0.225352	0.0140845	0	0	0	0	0	0	0
FSC7-C17	FSC7	FSC	7	0-10M	0-5°	NON	OUI	516	PISTE D'ELEPHANT	NON	23211.8	15219.7	23168.6	9608.69	23168.6	0.211268	0.43662	0	0.0704225	0.0140845	0.0140845	0	1.19718	0	0	0.0140845	0	0.056338	0.0422535	0.0704225	0.084507	0.028169	2.12676	0.0422535	0	0	0	0.0422535	0.0422535	0.0140845	0.028169	0	0	0	0	0	0	0	0
FSC7-C18	FSC7	FSC	7	0-10M	0-5°	NON	NON	569	DEBARDAGE	NON	23368.4	14881.7	23306.1	8925.52	23306.1	0.253521	0.0140845	0	0.0140845	0	0	0.028169	0	0	0	0	0	0.0140845	0	0.0985915	0.112676	0.0140845	0.422535	0	0	0	0	0.15493	0	0	0.15493	0	0	0	0	0	0.0140845	0	0
FSC7-C19	FSC7	FSC	7	0-10M	0-5°	OUI	NON	602	PISTE D'ELEPHANT	NON	22081.7	16979.1	22171.7	12474.1	22171.7	0.0422535	0.197183	0	0.0422535	0	0.267606	0.028169	1.15493	0.380282	0	0	0	0.140845	0	0.43662	0.126761	0	0.929577	0	0	0	0	0.0985915	0	0.028169	0.0422535	0	0.0140845	0	0	0	0	0	0
FSC7-C20	FSC7	FSC	7	0-10M	0-5°	NON	NON	594	PISTE D'ELEPHANT	NON	21897.9	17236.1	21971.2	12499.4	21971.2	0.0277778	1.08333	0	0.0555556	0	0.0277778	0	0.875	0.0277778	0	0.0277778	0	0.0277778	0	0.347222	0	0	2.125	0	0	0	0	0	0.0416667	0.0416667	0	0	0	0	0	0	0	0	0
FSC7-C22	FSC7	FSC	7	0-10M	0-5°	NON	NON	580	PISTE D'ELEPHANT	NON	21861.6	16059.9	21894	12539.9	21894	0.112676	0.43662	0	0.0422535	0.0140845	0.0422535	0.028169	0.450704	0.028169	0	1.09859	0	0.0704225	0	0.0140845	0.492958	0	1.61972	0.028169	0	0	0	0.056338	0.0140845	0.0140845	0.0140845	0.140845	0.0140845	0	0	0	0.0140845	0	0
FSC7-C23	FSC7	FSC	7	0-10M	0-5°	NON	NON	584	OUVERTURE	NON	22009.1	15657.5	22022.1	12321.6	22022.1	0	0.111111	0	0	0	0	0.0277778	0	0	0	0.430556	0	0	0	0.208333	0	0	0.638889	0	0	0	0	0.0277778	0.0138889	0.0138889	0.0138889	0	0.0138889	0	0	0	0	0	0
FSC7-C24	FSC7	FSC	7	0-10M	0-5°	NON	NON	533	PISTE D'ELEPHANT	NON	21948.6	15054.3	21941.2	11758.8	21941.2	0.028169	0.028169	0	0	0	0.0140845	0	0.478873	0.056338	0	0.338028	0	0.140845	0	0.056338	0.422535	0	0.323944	0	0	0	0	0.028169	0	0	0	0.028169	0	0	0	0	0	0	0
FSC7-C25	FSC7	FSC	7	0-10M	0-5°	NON	NON	553	PISTE D'ELEPHANT	NON	21976.8	14633.2	21952.6	11178.9	21952.6	0.28169	0.450704	0	0.028169	0.0422535	0.197183	0	0.661972	0.112676	0	1.8169	0	0.0422535	0	0.084507	0.15493	0	0.774648	0	0	0	0	0.0704225	0	0	0.267606	0.0140845	0	0	0	0	0.0140845	0	0
FSC7-C26	FSC7	FSC	7	0-10M	0-5°	NON	NON	507	PISTE D'ELEPHANT	NON	22262.2	14278.1	22214.8	10269	22214.8	0.028169	0.746479	0	0.056338	0.056338	0.028169	0	0.211268	0.028169	0	0.0140845	0	0	0.338028	0.112676	0.0422535	0	2.25352	0	0	0	0	0.056338	0	0	0	0	0	0	0	0	0	0	0
FSC7-C28	FSC7	FSC	7	0-10M	0-5°	NON	NON	525	DEBARDAGE	NON	21063.5	16182.1	21159.1	13528.2	21159.1	0	0.0694444	0	0	0	0.0555556	0.0138889	0	0	0	0	0.0138889	0	0	0.180556	0.0416667	0	0.333333	0	0	0	0	0	0	0	0.0138889	0	0	0	0	0	0	0	0
FSC7-C29	FSC7	FSC	7	11-20M	0-5°	NON	NON	517	DEBARDAGE	NON	21002	16494.2	21075.4	13387.6	21075.4	0.0140845	0.056338	0	0.0985915	0	0.126761	0	0.0704225	0	0	0.295775	0	0.0422535	0	0.0140845	0.0140845	0	0.352113	0	0	0	0	0	0.028169	0	0.0985915	0	0	0	0	0	0	0	0
FSC7-C32	FSC7	FSC	7	0-10M	0-5°	NON	NON	531	DEBARDAGE	NON	20904.8	14675.7	20915.8	13127.8	20915.8	0.0138889	0.0833333	0	0	0.0138889	0.0277778	0	0.291667	0.0138889	0	0.0277778	0	0	0	0	0.0277778	0.0138889	0.180556	0	0	0	0	0	0	0	0.0138889	0.138889	0	0	0	0	0	0	0
FSC7-C33	FSC7	FSC	7	11-20M	0-5°	OUI	NON	530	DEBARDAGE	NON	20959.7	14152.5	20949.7	12402.9	20949.7	0.0422535	0.253521	0.0140845	0	0.0140845	0.140845	0	0	0.0140845	0	0	0	0.028169	0	0.028169	0.0422535	0	0.408451	0	0	0	0	0	0	0	0.028169	0.0140845	0	0	0	0	0	0	0
FSC7-C34	FSC7	FSC	7	0-10M	0-5°	NON	OUI	492	PISTE D'ELEPHANT	NON	21061	13695.6	21030.7	11734.3	21030.7	0.169231	0.153846	0	0	0.0153846	0.0307692	0	0.292308	0.0153846	0	0.876923	0	0.0153846	0	0	0.0153846	0	0.292308	0	0	0	0	0.0307692	0.0923077	0	0.0153846	0.0923077	0	0	0	0	0.0153846	0	0
FSC7-C35	FSC7	FSC	7	0-10M	0-5°	NON	OUI	492	PISTE D'ELEPHANT	NON	21227.1	13331.3	21177.6	11111.1	21177.6	0.0338983	0.0508475	0	0.0169492	0.0169492	0	0	0.288136	0	0	0.0847458	0	0.0338983	0	0.0338983	0	0	0.338983	0.0169492	0	0	0.0338983	0.0338983	0.186441	0	0	0	0	0	0	0	0	0	0
FSC7-C36	FSC7	FSC	7	0-10M	0-5°	NON	NON	535	PISTE D'ELEPHANT	NON	21442.6	12988.1	21372.4	10496.3	21372.4	0.771429	0.414286	0	0	0.0285714	0.0142857	0.0142857	0	0.185714	0	0.0142857	0.0142857	0.142857	0	0.0857143	0.285714	0	2.24286	0.0142857	0	0	0	0.0285714	0	0	0.185714	0	0	0	0	0	0	0	0
FSC7-C27	FSC7	FSC	7	0-10M	0-5°	NON	NON	531	PISTE D'ELEPHANT	NON	22462.9	13984.1	22396.8	9640.14	22396.8	0.633803	0.267606	0	0.0985915	0.028169	0.126761	0	0	0.0140845	0.0422535	0.028169	0.0140845	0.169014	0	0.253521	0.028169	0	1.47887	0	0	0	0	0	0	0	0.0704225	0.323944	0	0	0	0	0	0	0
FSC7-C14	FSC7	FSC	7	0-10M	0-5°	NON	NON	587	DEBARDAGE	NON	22922.1	16423.3	22934.6	11424.4	22934.6	0	0.253521	0	0.0704225	0	0.28169	0	0	0	0	0	0.0140845	0	0	0.0422535	0	0	1.6338	0.0140845	0	0	0	0	0.056338	0	0	0	0	0	0	0.0140845	0	0	0
FSC7-C21	FSC7	FSC	7	11-20M	0-5°	NON	NON	595	DEBARDAGE	NON	21917.7	16629.5	21968.9	12414.8	21968.9	0	0.122007	0	0	0	0.610035	0.0305018	0	0.35077	0	0	0.0152509	0.0152509	0	0.0610035	0.0610035	0	0.274516	0	0	0	0	0.0152509	0.0152509	0	0.0915053	0.0152509	0.0152509	0	0	0.0305018	0	0	0
FSC7-C30	FSC7	FSC	7	0-10M	0-5°	NON	NON	528	DEBARDAGE	NON	20914.3	15842.2	20967.1	13417.5	20967.1	0	0.142857	0	0.0178571	0	0.625	0	0	0.0714286	0	0	0	0	0	0.0892857	0.107143	0.160714	0.375	0.0178571	0	0	0	0	0	0	0.0535714	0.0178571	0	0	0	0	0	0	0
FSC7-C31	FSC7	FSC	7	0-10M	0-5°	NON	NON	505	PISTE D'ELEPHANT	NON	20853.8	15204.3	20885.5	13544.5	20885.5	0.183099	0.577465	0	0.0140845	0	0.197183	0.0140845	0	0	0	0	0	0.056338	0	0.084507	0.0704225	0.028169	1.38028	0	0	0	0	0	0	0	0.0140845	0.0140845	0	0	0	0.0140845	0	0	0
FSC7-C11	FSC7	FSC	7	0-10M	0-5°	NON	NON	613	SENTIER CEPHALOPHE	NON	22940.3	18012.8	23010	11442.3	23010	0.166667	0.458333	0	0.111111	0.236111	0	0	1.30556	0.125	0	0.375	0	0.138889	0	0.222222	0.472222	0	3.95833	0	0	0	0	0.0833333	0.0277778	0	0	0.0833333	0	0	0	0	0	0	0
FSC7-C12	FSC7	FSC	7	0-10M	0-5°	NON	NON	592	PISTE D'ELEPHANT	NON	22909	17431.9	22958.8	11424.7	22958.8	0	0.0833333	0	0.0138889	0	0.125	0	0.527778	0.0138889	0	0.0416667	0	0.0138889	0	0.0138889	0.0416667	0.0277778	0.5	0	0	0	0	0	0	0	0.0277778	0	0	0	0	0	0	0	0
FSC7-C13	FSC7	FSC	7	0-10M	0-5°	NON	OUI	571	PISTE D'ELEPHANT	NON	22893.3	16911.7	22924.7	11523.7	22924.7	0.0416667	0.333333	0	0.0555556	0.152778	0.0277778	0	0.333333	0	0	0.291667	0	0.0138889	0	0.0277778	0.125	0.0138889	2.125	0	0	0	0	0.0555556	0	0	0.0416667	0.583333	0	0	0	0	0.0138889	0	0
nonFSC7-C01	nonFSC7	Non FSC	7	0-10M	5-20°	NON	OUI	693	OUVERTURE	NON	9137.04	10411.6	9125.9	38037.8	9125.9	0.136364	0.0151515	0	0.0151515	0.19697	0	0	0.212121	0	0	0.348485	0	0.030303	0	0	0.0151515	0	0.030303	0	0	0	0	0	0	0	0	0.0151515	0	0	0	0	0	0	0
nonFSC7-C02	nonFSC7	Non FSC	7	0-10M	0-5°	NON	OUI	695	OUVERTURE	OUI	9721.49	10171.1	9757.48	38181.4	9721.49	0.0151515	0	0	0	0.030303	0	0	0	0.0757576	0	0.0454545	0	0	0	0	0.0151515	0	0	0	0	0	0	0	0	0	0	0.0454545	0	0	0	0	0	0	0
nonFSC7-C03	nonFSC7	Non FSC	7	0-10M	0-5°	NON	NON	728	OUVERTURE	NON	10401	10001.1	10495.1	38361.1	10401	0	0.0151515	0	0.0454545	0.19697	0	0.0151515	0.0151515	0.0757576	0	0.0909091	0	0	0	0.0909091	0	0	0.0151515	0	0	0	0	0	0	0	0.030303	0.0151515	0	0	0	0	0.0151515	0	0
nonFSC7-C04	nonFSC7	Non FSC	7	0-10M	0-5°	NON	NON	720	OUVERTURE	OUI	11060.8	9920.9	11275.9	38553.7	11060.8	0.015625	0.015625	0	0	0.046875	0	0.015625	0.140625	0	0	0.109375	0	0	0	0	0	0	0	0	0	0	0	0	0	0	0	0.0625	0	0	0	0	0	0	0
nonFSC7-C05	nonFSC7	Non FSC	7	0-10M	0-5°	NON	OUI	721	OUVERTURE	OUI	11739.9	9921.26	12081.8	38747.4	11739.9	0	0.0151515	0	0	0.0151515	0	0	0	0	0	0.136364	0	0	0	0	0	0	0.0454545	0	0	0	0	0	0	0	0	0	0	0	0	0	0	0	0
nonFSC7-C06	nonFSC7	Non FSC	7	0-10M	0-5°	NON	NON	712	OUVERTURE	NON	12330.8	10064.5	12917.3	39013	12330.8	0.161765	0	0	0	0.0882353	0	0	0.0147059	0	0	0.220588	0	0.0588235	0	0	0	0	0.0735294	0	0	0	0	0.0441176	0	0	0	0.0588235	0	0	0	0	0.0441176	0	0
nonFSC7-C07	nonFSC7	Non FSC	7	0-10M	0-5°	NON	NON	735	OUVERTURE	OUI	12966.4	10266.7	13500.7	39263.7	12966.4	0.106061	0.030303	0	0.0454545	0.0151515	0	0.030303	0.80303	0	0	0.272727	0	0.0454545	0	0	0.0909091	0	0.348485	0.0151515	0	0	0	0.151515	0	0	0.0454545	0.0151515	0	0	0	0	0	0	0
nonFSC7-C08	nonFSC7	Non FSC	7	0-10M	0-5°	NON	NON	717	OUVERTURE	OUI	13621	10586.8	13826.7	39504.5	13621	0.0151515	0.0151515	0	0	0.0151515	0	0	0.0454545	0	0	0.106061	0	0	0	0	0	0	0.0151515	0	0	0	0	0	0	0	0.030303	0	0	0	0	0	0	0	0
nonFSC7-C09	nonFSC7	Non FSC	7	0-10M	0-5°	NON	NON	735	SENTIER CEPHALOPHE	NON	13970.6	10975.3	14109.8	39625.9	13970.6	0.106061	0.136364	0	0.0757576	0.409091	0	0.030303	1.83333	0.0909091	0	0.863636	0	0	0	0.030303	0.0909091	0	0.424242	0	0	0	0	0.030303	0	0	0.0454545	0.181818	0	0	0	0	0.0151515	0	0
nonFSC7-C10	nonFSC7	Non FSC	7	0-10M	0-5°	NON	OUI	691	OUVERTURE	NON	9895.21	9471.35	9880.34	37026.4	9880.34	0.0461538	0	0	0.0153846	0.0769231	0	0.0307692	0.0153846	0	0	0.0307692	0	0	0	0	0.0307692	0	0.0153846	0	0	0	0	0	0	0	0.0153846	0	0	0	0	0	0	0	0
nonFSC7-C11	nonFSC7	Non FSC	7	0-10M	0-5°	NON	OUI	699	SENTIER CEPHALOPHE	NON	10532.7	9191.59	10525.2	37214.8	10525.2	0.107692	0.0307692	0	0.123077	0	0	0	0.323077	0.692308	0	0.0923077	0	0	0	0.0153846	0	0	0.138462	0	0	0	0.0307692	0.0153846	0	0	0.0153846	0.0153846	0	0	0	0	0	0	0
nonFSC7-C12	nonFSC7	Non FSC	7	0-10M	0-5°	NON	NON	707	SENTIER CEPHALOPHE	NON	11132.6	9001.87	11172.2	37365.4	11132.6	0.0307692	0.0307692	0	0	0.0769231	0	0	0.0461538	0.138462	0	0.0615385	0	0.0153846	0	0	0.0307692	0.0153846	0.0461538	0	0	0	0	0.0153846	0	0	0.0153846	0	0	0	0	0	0.0153846	0	0
nonFSC7-C13	nonFSC7	Non FSC	7	0-10M	0-5°	NON	OUI	695	SENTIER CEPHALOPHE	OUI	11818.3	8938.4	11911	37596.2	11818.3	0.171875	0.015625	0	0	0.125	0	0	0.34375	0.015625	0	0	0	0	0	0	0.03125	0	0.3125	0	0	0	0	0.015625	0	0	0	0	0	0	0.015625	0	0.015625	0	0
nonFSC7-C14	nonFSC7	Non FSC	7	0-10M	0-5°	NON	OUI	689	OUVERTURE	NON	12469.2	8943.65	12675.8	37796	12469.2	0.015873	0	0	0	0.0952381	0	0.031746	0.0793651	0	0	0.047619	0	0	0	0	0.015873	0	0	0	0	0	0	0	0	0	0.015873	0.301587	0	0	0	0	0.031746	0	0
nonFSC7-C15	nonFSC7	Non FSC	7	0-10M	0-5°	NON	NON	724	SENTIER CEPHALOPHE	NON	13141.6	9085.64	13475	38051.8	13141.6	0	0.65625	0	0.078125	0	0	0	1.40625	0.140625	0	0	0	0	0	0	0	0	0.859375	0.015625	0	0	0	0	0	0	0	0	0	0	0	0	0	0	0
nonFSC7-C16	nonFSC7	Non FSC	7	0-10M	0-5°	NON	NON	729	SENTIER CEPHALOPHE	NON	13743.5	9312.88	14308.2	38311	13743.5	0	0	0	0	0.125	0	0.03125	0	0	0	0.125	0	0	0	0	0	0	0.0625	0.015625	0	0	0	0	0	0	0.015625	0	0	0	0	0	0.015625	0	0
nonFSC7-C17	nonFSC7	Non FSC	7	0-10M	0-5°	NON	NON	712	SENTIER CEPHALOPHE	NON	14367.3	9651.81	14799	38506.1	14367.3	0.71875	0.046875	0	0	1.26562	0	0.03125	3.71875	0	0	0.671875	0	0	0	0	0.03125	0	0.015625	0	0	0	0	0.046875	0	0.015625	0	0.15625	0	0	0	0	0	0	0
nonFSC7-C19	nonFSC7	Non FSC	7	0-10M	0-5°	NON	OUI	712	SENTIER CEPHALOPHE	OUI	10672.2	8581.41	10660.4	36083.7	10660.4	0.1875	0	0	0	0.234375	0	0	0.40625	0	0	0.484375	0	0.03125	0	0	0	0	0.03125	0	0	0	0	0.015625	0	0	0.046875	0.515625	0	0	0	0	0.015625	0	0
nonFSC7-C20	nonFSC7	Non FSC	7	0-10M	0-5°	NON	NON	693	SENTIER CEPHALOPHE	OUI	11275.4	8230.49	11259.5	36203.3	11259.5	0	0.0153846	0	0	0.107692	0	0	0.0923077	0	0	0.0307692	0	0	0	0	0.0153846	0	0.0153846	0	0	0	0	0	0	0	0.0153846	0.0461538	0	0	0	0	0	0	0
nonFSC7-C21	nonFSC7	Non FSC	7	0-10M	0-5°	NON	NON	724	SENTIER CEPHALOPHE	NON	11903.9	8012.81	11900.4	36384	11900.4	0	0	0	0	0.1	0	0	0.1	0	0	0.1	0	0	0	0	0	0	0.1	0	0	0	0.2	0	0	0	0.1	0	0	0	0	0	0.1	0	0
nonFSC7-C22	nonFSC7	Non FSC	7	0-10M	0-5°	NON	OUI	682	SENTIER CEPHALOPHE	NON	12552	7901.27	12593.7	36573.7	12552	0.03125	0.359375	0	0.015625	0.203125	0	0	0.765625	0.140625	0	0.109375	0	0.046875	0.078125	0	0	0	0	0.015625	0	0	0	0	0	0	0.03125	0.03125	0	0	0	0	0.0625	0	0
nonFSC7-C23	nonFSC7	Non FSC	7	0-10M	0-5°	NON	OUI	685	SENTIER CEPHALOPHE	NON	13246.4	7934.35	13334.1	36813.7	13246.4	0.126984	0.0952381	0	0	0.142857	0	0.047619	0.174603	0	0	0.0793651	0	0	0	0.031746	0.031746	0	0.047619	0	0	0	0	0	0	0.031746	0	0	0	0	0	0	0	0	0
nonFSC7-C24	nonFSC7	Non FSC	7	0-10M	0-5°	NON	NON	734	SENTIER CEPHALOPHE	NON	13873.4	8099.75	14073.6	37080.6	13873.4	0.21875	0	0	0.046875	0.515625	0	0.03125	0.328125	0.09375	0	0.0625	0	0.046875	0.015625	0.015625	0	0	0.078125	0.078125	0	0	0	0.015625	0	0	0	0	0	0	0	0	0.03125	0	0
nonFSC7-C25	nonFSC7	Non FSC	7	0-10M	0-5°	NON	NON	709	SENTIER CEPHALOPHE	OUI	14534.1	8373.77	14871.6	37366	14534.1	0.0634921	0.0634921	0	0	0.269841	0	0.031746	0.333333	0	0	0.126984	0	0	0	0	0.015873	0.015873	0.142857	0	0	0	0	0	0	0	0	0.142857	0	0	0	0	0.015873	0	0
nonFSC7-C26	nonFSC7	Non FSC	7	0-10M	0-5°	NON	OUI	700	SENTIER CEPHALOPHE	NON	15145.6	8728.83	15690.9	37504	15145.6	0.0634921	0	0	0.015873	0.015873	0	0.015873	0.0634921	0	0.015873	0.174603	0	0	0	0.015873	0	0	0.0793651	0	0	0	0	0.015873	0	0	0	0.031746	0	0	0	0	0	0	0
nonFSC7-C27	nonFSC7	Non FSC	7	0-10M	0-5°	OUI	NON	706	OUVERTURE	OUI	15769.2	9197.21	16022.6	37636	15769.2	0.0909091	0	0	0	0.121212	0	0.030303	0.0454545	0	0	0.318182	0	0	0	0	0.0151515	0	0.030303	0	0	0	0.0454545	0	0	0	0	1.01515	0	0	0	0	0.0454545	0	0
nonFSC7-C28	nonFSC7	Non FSC	7	0-10M	0-5°	NON	NON	691	OUVERTURE	OUI	11520.1	7658.02	11511	35082.4	11511	0.015625	0.015625	0	0	0.125	0	0.03125	0.09375	0	0.015625	0.09375	0	0	0	0	0.03125	0	0	0	0	0	0	0	0	0	0	0.0625	0	0	0	0	0	0	0
nonFSC7-C29	nonFSC7	Non FSC	7	0-10M	0-5°	NON	NON	691	SENTIER CEPHALOPHE	NON	12066.4	7283.39	12053.5	35221	12053.5	0	0.046875	0	0.015625	0.109375	0	0.0625	0.390625	0	0	0.140625	0	0	0	0.09375	0.015625	0	0.09375	0	0	0	0	0	0	0	0	0.015625	0	0	0	0	0	0	0
nonFSC7-C30	nonFSC7	Non FSC	7	0-10M	0-5°	NON	NON	712	SENTIER CEPHALOPHE	OUI	12690	7032.58	12673.3	35418.5	12673.3	0.0634921	0.031746	0	0	0.349206	0	0.015873	0.222222	0	0.015873	0.650794	0	0	0	0	0.031746	0	0.047619	0	0	0	0.0793651	0.015873	0	0	0.015873	0.142857	0	0	0	0	0.015873	0	0
nonFSC7-C31	nonFSC7	Non FSC	7	0-10M	0-5°	NON	OUI	683	SENTIER CEPHALOPHE	NON	13308.2	6917.8	13311.4	35615.7	13308.2	0	0.0634921	0	0	0.111111	0	0	0.634921	0	0	0.126984	0	0.15873	0	0	0.031746	0	0.142857	0	0	0	0.015873	0.031746	0	0	0.031746	0	0	0	0	0	0.0634921	0	0
nonFSC7-C32	nonFSC7	Non FSC	7	0-10M	0-5°	NON	OUI	689	SENTIER CEPHALOPHE	NON	14007.9	6920.52	14053.2	35830.1	14007.9	0.0655738	0.0327869	0	0	0.196721	0	0	1.44262	0	0	0.0819672	0	0.0655738	0.311475	0	0.0655738	0	0.131148	0	0	0	0	0.0655738	0	0.0327869	0.0327869	0.0163934	0	0	0.0491803	0	0.0327869	0	0
nonFSC7-C33	nonFSC7	Non FSC	7	0-10M	0-5°	NON	NON	705	SENTIER CEPHALOPHE	NON	14651.3	7122.23	14739	36115.4	14651.3	0.131148	0.0491803	0	0	0.213115	0	0	0.213115	0	0	0.0163934	0	0.0327869	0	0.0163934	0.0327869	0	0.0655738	0	0	0	0	0.0163934	0	0	0.0163934	0.147541	0	0	0	0	0.0163934	0	0
nonFSC7-C34	nonFSC7	Non FSC	7	0-10M	0-5°	NON	NON	715	SENTIER CEPHALOPHE	OUI	15297.2	7416.99	15491.5	36393	15297.2	0.55	0.0333333	0	0	0.383333	0	0.0666667	0.716667	0	0	0.633333	0.0166667	0.15	0	0.0166667	0.0166667	0	0.0333333	0	0	0	0	0.0166667	0	0	0	0.883333	0	0	0.0166667	0	0.05	0	0
nonFSC7-C36	nonFSC7	Non FSC	7	0-10M	0-5°	NON	OUI	696	OUVERTURE	NON	16543.5	8360.98	16981.5	36657.2	16543.5	0.030303	0	0	0	0.227273	0	0.0151515	0	0	0	0.0454545	0	0	0	0	0	0	0	0	0	0	0	0.0151515	0	0	0	0.121212	0	0	0	0	0	0	0
[truncated: 23 more columns]

## Sheet: Figure 2B, ED Figure 2, 3 and 4
Country	Site_abbreviation	Certification_Type	Cluster	Unique_Station_Name	Hunting	Visibility	Slope	Fruit_Trees	Type_Of_Site	50Water	Name...34	Elevation_DEM_STRM	NEAR_DIST_SETTLEMENTS	NEAR_DIST_ROADS	NEAR_DIST_ROADS_AND_SETTLEMENTS	NEAR_DIST_RIVERS	NEAR_DIST_PROTECTED_AREAS
Gabon	nonFSC1	Non-FSC	1	nonFSC1_C01	NON	>20M	5-20°	OUI	OUVERTURE	OUI	C01nonFSC1	362	11038.8	2549.19	2549.19	8216.64	89627
Gabon	nonFSC1	Non-FSC	1	nonFSC1_C02	OUI	>20M	5-20°	NON	PISTE D'ELEPHANT	NON	C02nonFSC1	361	11044	3416.46	3416.46	8373.32	89743.6
Gabon	nonFSC1	Non-FSC	1	nonFSC1_C03	NON	0-10M	0-5°	OUI	SENTIER CEPHALOPHE	OUI	C03nonFSC1	339	11112.3	4365.63	4365.63	8165.88	89844
Gabon	nonFSC1	Non-FSC	1	nonFSC1_C04	NON	11-20M	5-20°	NON	PISTE D'ELEPHANT	OUI	C04nonFSC1	342	11320.2	5279.49	5279.49	7539.05	90009.3
Gabon	nonFSC1	Non-FSC	1	nonFSC1_C05	NON	0-10M	0-5°	NON	PISTE D'ELEPHANT	NON	C05nonFSC1	352	11485.3	6256.86	6256.86	6971.36	90154.5
Gabon	nonFSC1	Non-FSC	1	nonFSC1_C06	NON	>20M	0-5°	OUI	OUVERTURE	OUI	C06nonFSC1	364	11040.3	7219.19	7219.19	6474.87	90336.7
Gabon	nonFSC1	Non-FSC	1	nonFSC1_C07	NON	11-20M	0-5°	NON	SENTIER CEPHALOPHE	NON	C07nonFSC1	358	10604.9	8247.52	8247.52	5986.36	90502.6
Gabon	nonFSC1	Non-FSC	1	nonFSC1_C08	NON	11-20M	0-5°	OUI	OUVERTURE	OUI	C08nonFSC1	350	10349.3	9212.28	9212.28	5486.13	90733.9
Gabon	nonFSC1	Non-FSC	1	nonFSC1_C09	OUI	0-10M	5-20°	NON	SENTIER CEPHALOPHE	NON	C09nonFSC1	337	10113.2	9241.3	9241.3	4840.27	90922.7
Gabon	FSC1	FSC	1	FSC1_C100	NON	0-10M	5-20°	NON	OUVERTURE	OUI	C100FSC1	272	9424.77	8125.24	8125.24	92.8157	97859.8
Gabon	FSC1	FSC	1	FSC1_C101	NON	0-10M	0-5°	NON	PISTE D'ELEPHANT	NON	C101FSC1	314	8520.99	7171.87	7171.87	904.113	97700.1
Gabon	FSC1	FSC	1	FSC1_C102	NON	0-10M	0-5°	NON	PISTE D'ELEPHANT	NON	C102FSC1	368	7662.85	6254.57	6254.57	1331.09	97558
Gabon	FSC1	FSC	1	FSC1_C103	NON	0-10M	5-20°	NON	OUVERTURE	OUI	C103FSC1	346	6814.08	5331.21	5331.21	2141.93	97410.2
Gabon	FSC1	FSC	1	FSC1_C104	NON	0-10M	0-5°	NON	PISTE D'ELEPHANT	NON	C104FSC1	314	6072.94	4499.14	4499.14	2679	97329.4
Gabon	FSC1	FSC	1	FSC1_C105	NON	0-10M	0-5°	NON	OUVERTURE	OUI	C105FSC1	300	5343.81	3669.83	3669.83	3341.68	97193
Gabon	FSC1	FSC	1	FSC1_C106	NON	0-10M	0-5°	NON	OUVERTURE	NON	C106FSC1	317	4766.66	2965.04	2965.04	2751.01	97099.5
Gabon	FSC1	FSC	1	FSC1_C107	NON	11-20M	0-5°	NON	SENTIER CEPHALOPHE	NON	C107FSC1	318	4296.44	1958.43	1958.43	2220.69	96981.9
Gabon	FSC1	FSC	1	FSC1_C108	NON	11-20M	5-20°	NON	OUVERTURE	OUI	C108FSC1	325	4042.94	944.358	944.358	2036.15	96889.7
Gabon	nonFSC1	Non-FSC	1	nonFSC1_C10	NON	11-20M	5-20°	NON	OUVERTURE	OUI	C10nonFSC1	347	9910.85	8945.88	8945.88	4088.69	91057.6
Gabon	nonFSC1	Non-FSC	1	nonFSC1_C11	OUI	0-10M	>20°	NON	OUVERTURE	OUI	C11nonFSC1	347	9934.54	8875.76	8875.76	3363.13	91324.3
Gabon	nonFSC1	Non-FSC	1	nonFSC1_C12	OUI	0-10M	5-20°	NON	SENTIER CEPHALOPHE	OUI	C12nonFSC1	352	10018.4	8727.64	8727.64	2490.12	91569.8
Gabon	nonFSC1	Non-FSC	1	nonFSC1_C13	OUI	0-10M	0-5°	NON	SENTIER CEPHALOPHE	OUI	C13nonFSC1	344	12015.8	2729.59	2729.59	8874.56	90608.5
Gabon	nonFSC1	Non-FSC	1	nonFSC1_C14	NON	0-10M	0-5°	NON	SENTIER CEPHALOPHE	OUI	C14nonFSC1	431	12041.9	3713.47	3713.47	8208.05	90735.8
Gabon	nonFSC1	Non-FSC	1	nonFSC1_C15	OUI	0-10M	0-5°	NON	SENTIER CEPHALOPHE	OUI	C15nonFSC1	347	12135.9	4704.43	4704.43	7448.32	90868.1
Gabon	nonFSC1	Non-FSC	1	nonFSC1_C16	NON	0-10M	5-20°	NON	SENTIER CEPHALOPHE	OUI	C16nonFSC1	359	12284	5642.62	5642.62	6766.98	90985.2
Gabon	nonFSC1	Non-FSC	1	nonFSC1_C17	NON	0-10M	0-5°	OUI	SENTIER CEPHALOPHE	NON	C17nonFSC1	366	12341	6576.34	6576.34	6134.27	91138.4
Gabon	nonFSC1	Non-FSC	1	nonFSC1_C18	OUI	11-20M	0-5°	NON	SENTIER CEPHALOPHE	NON	C18nonFSC1	383	11913.7	7526.76	7526.76	5579.53	91315.1
Gabon	nonFSC1	Non-FSC	1	nonFSC1_C19	OUI	0-10M	0-5°	NON	SENTIER CEPHALOPHE	OUI	C19nonFSC1	396	11607.7	8496.44	8496.44	5074.43	91549.1
Gabon	nonFSC1	Non-FSC	1	nonFSC1_C20	OUI	11-20M	0-5°	OUI	PISTE D'ELEPHANT	NON	C20nonFSC1	357	11257.3	9416.88	9416.88	4669.35	91657.9
Gabon	nonFSC1	Non-FSC	1	nonFSC1_C21	OUI	0-10M	0-5°	NON	PISTE D'ELEPHANT	OUI	C21nonFSC1	342	11083.8	10192.9	10192.9	4085.98	91890
Gabon	nonFSC1	Non-FSC	1	nonFSC1_C22	OUI	11-20M	0-5°	NON	SENTIER CEPHALOPHE	OUI	C22nonFSC1	327	10948.8	9972.29	9972.29	3482.31	92075.3
Gabon	nonFSC1	Non-FSC	1	nonFSC1_C23	NON	11-20M	>20°	OUI	SENTIER CEPHALOPHE	OUI	C23nonFSC1	329	10921.2	9861.21	9861.21	2674.46	92283.4
Gabon	nonFSC1	Non-FSC	1	nonFSC1_C24	OUI	11-20M	0-5°	NON	SENTIER CEPHALOPHE	NON	C24nonFSC1	394	10976.6	9717.31	9717.31	1959.6	92527.5
Gabon	nonFSC1	Non-FSC	1	nonFSC1_C25	NON	11-20M	5-20°	OUI	SENTIER CEPHALOPHE	NON	C25nonFSC1	327	12715.1	2740.46	2740.46	8003.2	91616.2
Gabon	nonFSC1	Non-FSC	1	nonFSC1_C26	NON	11-20M	5-20°	OUI	SENTIER CEPHALOPHE	OUI	C26nonFSC1	373	12947	3755.66	3755.66	7518.2	91717.7
Gabon	nonFSC1	Non-FSC	1	nonFSC1_C27	OUI	11-20M	0-5°	NON	SENTIER CEPHALOPHE	OUI	C27nonFSC1	370	13123.1	4756.64	4756.64	6813.74	91854.3
Gabon	nonFSC1	Non-FSC	1	nonFSC1_C28	OUI	0-10M	5-20°	OUI	OUVERTURE	NON	C28nonFSC1	333	13286.3	5758.25	5758.25	6032.88	91997.5
Gabon	nonFSC1	Non-FSC	1	nonFSC1_C29	OUI	0-10M	0-5°	NON	OUVERTURE	NON	C29nonFSC1	338	13252.4	6762.18	6762.18	5325.52	92149.8
Gabon	nonFSC1	Non-FSC	1	nonFSC1_C30	NON	11-20M	5-20°	NON	PISTE D'ELEPHANT	NON	C30nonFSC1	365	12845.3	7724.67	7724.67	4753.57	92291.2
Gabon	nonFSC1	Non-FSC	1	nonFSC1_C31	NON	11-20M	0-5°	NON	SENTIER CEPHALOPHE	NON	C31nonFSC1	392	12542.8	8722.55	8722.55	4215.94	92500.8
Gabon	nonFSC1	Non-FSC	1	nonFSC1_C32	OUI	0-10M	5-20°	NON	PISTE D'ELEPHANT	OUI	C32nonFSC1	324	12275.1	9746.04	9746.04	3719.95	92692.9
Gabon	nonFSC1	Non-FSC	1	nonFSC1_C33	NON	0-10M	0-5°	NON	PISTE D'ELEPHANT	OUI	C33nonFSC1	299	12097.2	10673.5	10673.5	3322.68	92886.8
Gabon	nonFSC1	Non-FSC	1	nonFSC1_C34	OUI	11-20M	0-5°	NON	OUVERTURE	OUI	C34nonFSC1	315	11955.4	10970.2	10970.2	2699.15	93061.2
Gabon	nonFSC1	Non-FSC	1	nonFSC1_C35	NON	11-20M	5-20°	NON	OUVERTURE	OUI	C35nonFSC1	333	11945.1	10880.3	10880.3	2187.55	93281.1
Gabon	nonFSC1	Non-FSC	1	nonFSC1_C36	OUI	0-10M	5-20°	OUI	OUVERTURE	OUI	C36nonFSC1	337	11874.2	10711.2	10711.2	1233.28	93511.3
Gabon	FSC1	FSC	1	FSC1_C73	NON	11-20M	0-5°	OUI	PISTE D'ELEPHANT	NON	C73FSC1	318	8595.55	7519.74	7519.74	820.236	94915.4
Gabon	FSC1	FSC	1	FSC1_C74	NON	11-20M	0-5°	OUI	SENTIER CEPHALOPHE	OUI	C74FSC1	318	7613.97	6599.57	6599.57	1672.94	94742.2
Gabon	FSC1	FSC	1	FSC1_C75	NON	11-20M	0-5°	NON	PISTE D'ELEPHANT	NON	C75FSC1	364	6599.38	5670.42	5670.42	2639.1	94572.8
Gabon	FSC1	FSC	1	FSC1_C76	NON	0-10M	0-5°	OUI	SENTIER CEPHALOPHE	NON	C76FSC1	341	5628.92	4755.52	4755.52	3595.14	94432.8
Gabon	FSC1	FSC	1	FSC1_C77	NON	11-20M	0-5°	NON	SENTIER CEPHALOPHE	NON	C77FSC1	355	4645.64	3740.51	3740.51	4584.91	94351.8
Gabon	FSC1	FSC	1	FSC1_C78	NON	11-20M	0-5°	OUI	SENTIER CEPHALOPHE	NON	C78FSC1	319	3660.7	2738.69	2738.69	5579.81	94195.9
Gabon	FSC1	FSC	1	FSC1_C79	NON	11-20M	0-5°	OUI	SENTIER CEPHALOPHE	NON	C79FSC1	328	2702.67	1730.1	1730.1	5371.41	94090.5
Gabon	FSC1	FSC	1	FSC1_C80	NON	>20M	0-5°	OUI	SENTIER CEPHALOPHE	OUI	C80FSC1	331	1821.68	752.658	752.658	5110.06	93994.2
Gabon	FSC1	FSC	1	FSC1_C81	NON	0-10M	5-20°	OUI	SENTIER CEPHALOPHE	OUI	C81FSC1	311	1092.22	174.214	174.214	5075.34	93858.9
Gabon	FSC1	FSC	1	FSC1_C82	NON	0-10M	0-5°	NON	PISTE D'ELEPHANT	NON	C82FSC1	292	8734.38	7707.69	7707.69	621.42	95899.8
Gabon	FSC1	FSC	1	FSC1_C83	NON	11-20M	0-5°	OUI	PISTE D'ELEPHANT	OUI	C83FSC1	335	7812	6749.35	6749.35	1564.38	95796.3
Gabon	FSC1	FSC	1	FSC1_C84	NON	11-20M	0-5°	OUI	PISTE D'ELEPHANT	NON	C84FSC1	369	6831.45	5743.53	5743.53	2551.24	95589.2
Gabon	FSC1	FSC	1	FSC1_C85	NON	0-10M	0-5°	OUI	SENTIER CEPHALOPHE	NON	C85FSC1	341	5858.34	4727.1	4727.1	3548.61	95427.4
Gabon	FSC1	FSC	1	FSC1_C86	NON	11-20M	0-5°	OUI	OUVERTURE	NON	C86FSC1	326	4948.01	3750.47	3750.47	4162.4	95311.6
Gabon	FSC1	FSC	1	FSC1_C87	NON	0-10M	0-5°	OUI	SENTIER CEPHALOPHE	NON	C87FSC1	332	4056.48	2755.67	2755.67	4903.14	95219
Gabon	FSC1	FSC	1	FSC1_C88	NON	11-20M	0-5°	NON	SENTIER CEPHALOPHE	OUI	C88FSC1	322	3244.44	1796.86	1796.86	4411.53	95126.1
Gabon	FSC1	FSC	1	FSC1_C89	OUI	11-20M	0-5°	NON	OUVERTURE	NON	C89FSC1	315	2507.59	853.081	853.081	4138.96	94978.5
Gabon	FSC1	FSC	1	FSC1_C90	NON	11-20M	5-20°	OUI	SENTIER CEPHALOPHE	OUI	C90FSC1	312	2110.29	316.717	316.717	4000.31	94931.6
Gabon	FSC1	FSC	1	FSC1_C91	NON	0-10M	5-20°	NON	OUVERTURE	NON	C91FSC1	289	9009.41	7844.58	7844.58	494.212	96808.7
Gabon	FSC1	FSC	1	FSC1_C92	NON	0-10M	5-20°	NON		NON	C92FSC1	335	8094.43	6883.88	6883.88	1462.19	96683.9
Gabon	FSC1	FSC	1	FSC1_C93		0-10M	0-5°	NON		NON	C93FSC1	377	7153.54	5880	5880	2163.78	96581.7
Gabon	FSC1	FSC	1	FSC1_C94	NON	0-10M	0-5°	NON	OUVERTURE	NON	C94FSC1	356	6313.78	4972.13	4972.13	2712.26	96479.9
Gabon	FSC1	FSC	1	FSC1_C95	NON	11-20M	0-5°	NON	OUVERTURE	NON	C95FSC1	340	5403.86	3992.57	3992.57	3539.16	96268.7
Gabon	FSC1	FSC	1	FSC1_C96	NON	11-20M	0-5°	NON	DEBARDAGE	NON	C96FSC1	316	4610.7	3081.67	3081.67	4136.81	96172.2
Gabon	FSC1	FSC	1	FSC1_C97	NON	0-10M	5-20°	NON	PISTE D'ELEPHANT	OUI	C97FSC1	309	3935.48	2266.9	2266.9	3571.33	96084.2
Gabon	FSC1	FSC	1	FSC1_C98	NON	0-10M	0-5°	NON	OUVERTURE	NON	C98FSC1	307	3399.29	1594.94	1594.94	3140.98	96008.8
Gabon	FSC1	FSC	1	FSC1_C99	OUI	0-10M	5-20°	NON	OUVERTURE	OUI	C99FSC1	318	3064.28	746.445	746.445	3027.84	95901.8
Gabon	FSC2	FSC	2	FSC2_C01	NON	11-20M	5-20°	NON	SENTIER CEPHALOPHE	OUI	C01FSC2	444	5054.96	99.756	99.756	9140.16	62813.9
Gabon	FSC2	FSC	2	FSC2_C02	NON	11-20M	0-5°	NON	SENTIER CEPHALOPHE	NON	C02FSC2	473	5574.9	1080.39	1080.39	9051.81	62757.2
Gabon	FSC2	FSC	2	FSC2_C03	NON	11-20M	0-5°	NON	SENTIER CEPHALOPHE	NON	C03FSC2	463	6211.43	2046.98	2046.98	8297.42	62700.1
Gabon	FSC2	FSC	2	FSC2_C04	NON	0-10M	5-20°	OUI	SENTIER CEPHALOPHE	NON	C04FSC2	453	6948.66	3025.79	3025.79	7615.93	62634.5
Gabon	FSC2	FSC	2	FSC2_C05	NON	0-10M	5-20°	NON	SENTIER CEPHALOPHE	NON	C05FSC2	454	7708.74	4030.46	4030.46	6921.46	62659.4
Gabon	FSC2	FSC	2	FSC2_C06	NON	0-10M	5-20°	OUI	SENTIER CEPHALOPHE	NON	C06FSC2	483	8539.32	5050.56	5050.56	6308.7	62341.2
Gabon	FSC2	FSC	2	FSC2_C07	NON	0-10M	5-20°	OUI	SENTIER CEPHALOPHE	NON	C07FSC2	528	9380.12	6002.42	6002.42	5893.39	61550.3
Gabon	FSC2	FSC	2	FSC2_C08	NON	0-10M	0-5°	NON	SENTIER CEPHALOPHE	NON	C08FSC2	423	6004.31	371.291	371.291	9965.94	61786.4
Gabon	FSC2	FSC	2	FSC2_C09	NON	0-10M	5-20°	NON	SENTIER CEPHALOPHE	OUI	C09FSC2	464	6417.63	1108.46	1108.46	9727.24	61744.4
Gabon	FSC2	FSC	2	FSC2_C10	NON	0-10M	0-5°	NON	PISTE D'ELEPHANT	NON	C10FSC2	460	6965.31	2057.29	2057.29	9006.24	61706.2
Gabon	FSC2	FSC	2	FSC2_C11	NON	0-10M	0-5°	OUI	SENTIER CEPHALOPHE	NON	C11FSC2	486	7623.51	3045.08	3045.08	8340.02	61665.3
Gabon	FSC2	FSC	2	FSC2_C12	NON	0-10M	0-5°	OUI	SENTIER CEPHALOPHE	NON	C12FSC2	478	8319.61	4033.21	4033.21	7707.8	61684.6
Gabon	FSC2	FSC	2	FSC2_C13	NON	0-10M	0-5°	OUI	SENTIER CEPHALOPHE	NON	C13FSC2	488	9107.17	5016.93	5016.93	7240.67	61640.3
Gabon	FSC2	FSC	2	FSC2_C14	NON	0-10M	5-20°	NON	SENTIER CEPHALOPHE	OUI	C14FSC2	515	9924.78	6012.75	6012.75	6850.33	61642.7
Gabon	FSC2	FSC	2	FSC2_C15	NON	0-10M	0-5°	NON	SENTIER CEPHALOPHE	OUI	C15FSC2	437	6882.69	540.256	540.256	10721.5	60840.2
Gabon	FSC2	FSC	2	FSC2_C16	NON	11-20M	0-5°	OUI	SENTIER CEPHALOPHE	OUI	C16FSC2	447	7353.76	1631.61	1631.61	10407.8	60714.3
Gabon	FSC2	FSC	2	FSC2_C17	NON	0-10M	5-20°	NON	SENTIER CEPHALOPHE	OUI	C17FSC2	448	7792.25	2479.59	2479.59	9755.41	60698.2
Gabon	FSC2	FSC	2	FSC2_C18	OUI	0-10M	0-5°	OUI	SENTIER CEPHALOPHE	OUI	C18FSC2	454	8388.83	3363.73	3363.73	9127.58	60662.8
Gabon	FSC2	FSC	2	FSC2_C19	NON	0-10M	0-5°	OUI	SENTIER CEPHALOPHE	NON	C19FSC2	482	8955.11	4262.83	4262.83	8442.78	60795.6
Gabon	FSC2	FSC	2	FSC2_C20	NON	0-10M	0-5°	OUI	SENTIER CEPHALOPHE	NON	C20FSC2	495	9779.52	5239.43	5239.43	8163.97	60610
Gabon	FSC2	FSC	2	FSC2_C21	NON	0-10M	0-5°	OUI	SENTIER CEPHALOPHE	NON	C21FSC2	504	10519.3	6173.44	6173.44	7823.09	60621.4
Gabon	FSC2	FSC	2	FSC2_C22	NON	0-10M	>20°	NON	OUVERTURE	OUI	C22FSC2	549	7856.16	455.079	455.079	11603.1	59836.4
Gabon	FSC2	FSC	2	FSC2_C23	NON	11-20M	0-5°	NON	SENTIER CEPHALOPHE	OUI	C23FSC2	469	8167.21	1460.95	1460.95	11103.8	59806.2
Gabon	FSC2	FSC	2	FSC2_C24	NON	0-10M	0-5°	OUI	SENTIER CEPHALOPHE	NON	C24FSC2	449	8673.78	2403.6	2403.6	10552.2	59674.8
Gabon	FSC2	FSC	2	FSC2_C25	NON	0-10M	0-5°	NON	SENTIER CEPHALOPHE	OUI	C25FSC2	420	9201.02	3396.04	3396.04	9974.74	59647.2
Gabon	FSC2	FSC	2	FSC2_C26	NON	0-10M	0-5°	NON	SENTIER CEPHALOPHE	OUI	C26FSC2	424	9816.56	4356.39	4356.39	9522.38	59594
Gabon	FSC2	FSC	2	FSC2_C27	NON	0-10M	0-5°	NON	OUVERTURE	NON	C27FSC2	493	10479.7	5394.71	5394.71	9061.18	59629.4
Gabon	FSC2	FSC	2	FSC2_C28	NON	0-10M	0-5°	OUI	SENTIER CEPHALOPHE	NON	C28FSC2	519	11202.5	6399.9	6399.9	8744.52	59645.4
Gabon	FSC2	FSC	2	FSC2_C29	NON	11-20M	0-5°	NON	SENTIER CEPHALOPHE	OUI	C29FSC2	557	11990.2	7401.44	7401.44	8520	59639.4
Gabon	nonFSC2	Non-FSC	2	nonFSC2_C30	NON	0-10M	0-5°	NON	SENTIER CEPHALOPHE	NON	C30nonFSC2	125	15950.9	3343.49	3343.49	2240.46	49612.8
Gabon	nonFSC2	Non-FSC	2	nonFSC2_C31	NON	0-10M	5-20°	NON	SENTIER CEPHALOPHE	OUI	C31nonFSC2	166	15907.4	4218.01	4218.01	2577.89	50109.7
Gabon	nonFSC2	Non-FSC	2	nonFSC2_C32	NON	0-10M	0-5°	NON	SENTIER CEPHALOPHE	OUI	C32nonFSC2	165	15957.3	5189.66	5189.66	3121.35	50670.3
Gabon	nonFSC2	Non-FSC	2	nonFSC2_C33	OUI	0-10M	5-20°	NON	SENTIER CEPHALOPHE	NON	C33nonFSC2	150	16033.1	6116.14	6116.14	3796.98	51184.4
Gabon	nonFSC2	Non-FSC	2	nonFSC2_C34	OUI	0-10M	5-20°	NON	SENTIER CEPHALOPHE	OUI	C34nonFSC2	159	16179.3	7097.83	7097.83	4495.19	51737.9
Gabon	nonFSC2	Non-FSC	2	nonFSC2_C35	NON	0-10M	0-5°	NON	SENTIER CEPHALOPHE	OUI	C35nonFSC2	121	16401.2	8059.68	8059.68	5223.79	52304
Gabon	nonFSC2	Non-FSC	2	nonFSC2_C36	NON	0-10M	0-5°	NON	SENTIER CEPHALOPHE	NON	C36nonFSC2	198	16650.4	9011.34	9011.34	5996.84	52854.9
Gabon	nonFSC2	Non-FSC	2	nonFSC2_C37	OUI	0-10M	0-5°	NON	SENTIER CEPHALOPHE	OUI	C37nonFSC2	121	15448.2	3959.18	3959.18	3182.3	50466.3
Gabon	nonFSC2	Non-FSC	2	nonFSC2_C38	NON	11-20M	5-20°	NON	SENTIER CEPHALOPHE	OUI	C38nonFSC2	111	15596.3	4740.08	4740.08	3543.04	50991.4
Gabon	nonFSC2	Non-FSC	2	nonFSC2_C39	NON	0-10M	0-5°	NON	SENTIER CEPHALOPHE	OUI	C39nonFSC2	125	15869.3	5582.43	5582.43	3929.26	51497.3
Gabon	nonFSC2	Non-FSC	2	nonFSC2_C40	NON	0-10M	5-20°	NON	SENTIER CEPHALOPHE	OUI	C40nonFSC2	107	16180.5	6450.65	6450.65	4487.95	52011.4
Gabon	nonFSC2	Non-FSC	2	nonFSC2_C41	NON	0-10M	0-5°	NON	PISTE D'ELEPHANT	NON	C41nonFSC2	135	16530	7392.94	7392.94	5218.86	52585.3
Gabon	nonFSC2	Non-FSC	2	nonFSC2_C42	NON	0-10M	0-5°	NON	PISTE D'ELEPHANT	OUI	C42nonFSC2	121	16958.7	8324.97	8324.97	5908.88	53133.1
Gabon	nonFSC2	Non-FSC	2	nonFSC2_C43	NON	0-10M	0-5°	NON	SENTIER CEPHALOPHE	OUI	C43nonFSC2	147	17437.4	9266.41	9266.41	6619.49	53687.5
Gabon	nonFSC2	Non-FSC	2	nonFSC2_C44	NON	0-10M	0-5°	NON	SENTIER CEPHALOPHE	OUI	C44nonFSC2	87	14387.3	4737.9	4737.9	4095.42	51384.4
Gabon	nonFSC2	Non-FSC	2	nonFSC2_C45	NON	0-10M	0-5°	NON	OUVERTURE	OUI	C45nonFSC2	109	14623.9	5414.53	5414.53	4493.09	51880.2
Gabon	nonFSC2	Non-FSC	2	nonFSC2_C46	NON	0-10M	5-20°	OUI	SENTIER CEPHALOPHE	OUI	C46nonFSC2	139	14872.9	6163.29	6163.29	4863.12	52390.3
Gabon	nonFSC2	Non-FSC	2	nonFSC2_C47	NON	0-10M	5-20°	NON	SENTIER CEPHALOPHE	OUI	C47nonFSC2	143	15261.1	6956.12	6956.12	5300.54	52868.5
Gabon	nonFSC2	Non-FSC	2	nonFSC2_C48	NON	0-10M	5-20°	NON	SENTIER CEPHALOPHE	OUI	C48nonFSC2	153	15646.1	7773.21	7773.21	5874.26	53368.1
Gabon	nonFSC2	Non-FSC	2	nonFSC2_C49	NON	0-10M	5-20°	OUI	SENTIER CEPHALOPHE	OUI	C49nonFSC2	155	16111.1	8731.68	8731.68	6635.87	53962.5
Gabon	nonFSC2	Non-FSC	2	nonFSC2_C50	NON	0-10M	0-5°	NON	SENTIER CEPHALOPHE	OUI	C50nonFSC2	196	16646.7	9623.08	9623.08	7291.92	54480.1
Gabon	nonFSC2	Non-FSC	2	nonFSC2_C51	NON	0-10M	0-5°	NON	SENTIER CEPHALOPHE	OUI	C51nonFSC2	110	13426.6	5558.95	5558.95	4224.28	52250.2
Gabon	nonFSC2	Non-FSC	2	nonFSC2_C52	NON	0-10M	0-5°	NON	SENTIER CEPHALOPHE	NON	C52nonFSC2	127	13613.9	6080.35	6080.35	5105.03	52694.9
Gabon	nonFSC2	Non-FSC	2	nonFSC2_C53	NON	0-10M	0-5°	NON	SENTIER CEPHALOPHE	OUI	C53nonFSC2	121	13953.6	6770.59	6770.59	5736.76	53197.9
Gabon	nonFSC2	Non-FSC	2	nonFSC2_C54	NON	0-10M	5-20°	NON	SENTIER CEPHALOPHE	OUI	C54nonFSC2	148	14326.8	7480.93	7480.93	6113.15	53673.3
Gabon	nonFSC2	Non-FSC	2	nonFSC2_C55	NON	0-10M	5-20°	NON	SENTIER CEPHALOPHE	NON	C55nonFSC2	174	14733	8300.65	8300.65	6678.69	54234.3
Gabon	nonFSC2	Non-FSC	2	nonFSC2_C56	NON	0-10M	5-20°	NON	SENTIER CEPHALOPHE	OUI	C56nonFSC2	163	15158.4	8428.65	8428.65	7327.12	54797.6
Gabon	nonFSC2	Non-FSC	2	nonFSC2_C57	NON	0-10M	5-20°	NON	SENTIER CEPHALOPHE	OUI	C57nonFSC2	137	15695	8723.51	8723.51	8043.94	55360.1
Gabon	nonFSC2	Non-FSC	2	nonFSC2_C58	NON	0-10M	0-5°	NON	SENTIER CEPHALOPHE	OUI	C58nonFSC2	142	16292.1	9148.28	9148.28	8699.4	55876.7
Gabon	nonFSC3	Non-FSC	3	nonFSC3_C100	NON	0-10M	0-5°	NON	PISTE D'ELEPHANT	NON	C100nonFSC3	407	10921.2	10423.7	10423.7	5344.53	63571.7
Gabon	nonFSC3	Non-FSC	3	nonFSC3_C101	NON	0-10M	5-20°	NON	SENTIER CEPHALOPHE	OUI	C101nonFSC3	430	13862.2	13292.9	13292.9	3469.69	66768
Gabon	nonFSC3	Non-FSC	3	nonFSC3_C102	NON	0-10M	0-5°	OUI	SENTIER CEPHALOPHE	OUI	C102nonFSC3	462	13450.6	12999.2	12999.2	3410.8	66039.1
Gabon	nonFSC3	Non-FSC	3	nonFSC3_C103	NON	0-10M	0-5°	OUI	SENTIER CEPHALOPHE	OUI	C103nonFSC3	447	13068.8	12731.2	12731.2	3588.03	65389.6
Gabon	nonFSC3	Non-FSC	3	nonFSC3_C104	NON	0-10M	0-5°	OUI	SENTIER CEPHALOPHE	NON	C104nonFSC3	453	12749.5	12452.9	12452.9	3855.47	64735.6
Gabon	nonFSC3	Non-FSC	3	nonFSC3_C105	NON	0-10M	0-5°	NON	SENTIER CEPHALOPHE	NON	C105nonFSC3	438	12536.1	12280.8	12280.8	4308.5	64049.2
Gabon	nonFSC3	Non-FSC	3	nonFSC3_C106	OUI	0-10M	0-5°	NON	SENTIER CEPHALOPHE	NON	C106nonFSC3	345	12190.4	11717.3	11717.3	4365.28	63381.4
Gabon	nonFSC3	Non-FSC	3	nonFSC3_C107	NON	0-10M	0-5°	NON	OUVERTURE	NON	C107nonFSC3	387	11525.5	11057.4	11057.4	4396.71	62748.6
Gabon	nonFSC3	Non-FSC	3	nonFSC3_C108	NON	0-10M	0-5°	NON	SENTIER CEPHALOPHE	NON	C108nonFSC3	436	14766.2	14251.5	14251.5	2453.04	65972.9
Gabon	nonFSC3	Non-FSC	3	nonFSC3_C109	NON	0-10M	0-5°	NON	SENTIER CEPHALOPHE	OUI	C109nonFSC3	401	14358.8	13950.2	13950.2	2419.07	65300.3
Gabon	nonFSC3	Non-FSC	3	nonFSC3_C110	NON	0-10M	0-5°	NON	SENTIER CEPHALOPHE	NON	C110nonFSC3	392	13997.4	13674.1	13674.1	2611.83	64646.4
Gabon	nonFSC3	Non-FSC	3	nonFSC3_C111	NON	0-10M	5-20°	NON	SENTIER CEPHALOPHE	OUI	C111nonFSC3	377	13676.6	13390.9	13390.9	2997.82	63984.5
Gabon	nonFSC3	Non-FSC	3	nonFSC3_C112	OUI	0-10M	5-20°	NON	SENTIER CEPHALOPHE	OUI	C112nonFSC3	387	13503.6	13137.4	13137.4	3410.78	63308
Gabon	nonFSC3	Non-FSC	3	nonFSC3_C113	NON	0-10M	0-5°	OUI	SENTIER CEPHALOPHE	OUI	C113nonFSC3	379	12933.3	12478.1	12478.1	3393.45	62658.4
Gabon	nonFSC3	Non-FSC	3	nonFSC3_C114	NON	0-10M	0-5°	NON	OUVERTURE	OUI	C114nonFSC3	345	12065.5	11814.8	11814.8	3444.47	61996.1
Gabon	FSC3	FSC	3	FSC3_C59	NON	0-10M	0-5°	NON	PISTE D'ELEPHANT	OUI	C59FSC3	449	3044.78	3210.4	3044.78	14625.7	59987.5
Gabon	FSC3	FSC	3	FSC3_C60	NON	0-10M	5-20°	OUI	SENTIER CEPHALOPHE	OUI	C60FSC3	451	3572.33	3314.22	3314.22	14056.7	59085.2
Gabon	FSC3	FSC	3	FSC3_C61	NON	0-10M	0-5°	NON	SENTIER CEPHALOPHE	OUI	C61FSC3	468	4195.18	2874.29	2874.29	13102.8	58138.2
Gabon	FSC3	FSC	3	FSC3_C62	NON	0-10M	0-5°	NON	SENTIER CEPHALOPHE	OUI	C62FSC3	452	4954.57	2288.97	2288.97	12006.7	57067.8
Gabon	FSC3	FSC	3	FSC3_C63	NON	0-10M	0-5°	OUI	PISTE D'ELEPHANT	NON	C63FSC3	460	5802.41	2210.4	2210.4	11010.5	56080.9
Gabon	FSC3	FSC	3	FSC3_C64	NON	11-20M	0-5°	NON	SENTIER CEPHALOPHE	NON	C64FSC3	472	6628.31	2179.92	2179.92	10066.2	55150.1
Gabon	FSC3	FSC	3	FSC3_C65	NON	0-10M	5-20°	OUI	SENTIER CEPHALOPHE	NON	C65FSC3	483	7548.03	2415.83	2415.83	9067.09	54160.7
Gabon	FSC3	FSC	3	FSC3_C66	NON	11-20M	0-5°	NON	PISTE D'ELEPHANT	NON	C66FSC3	497	2215.59	2348.3	2215.59	15060.3	60202
Gabon	FSC3	FSC	3	FSC3_C67	NON	>20M	5-20°	NON	SENTIER CEPHALOPHE	OUI	C67FSC3	464	2744.41	2331.79	2331.79	14142.2	59297.1
Gabon	FSC3	FSC	3	FSC3_C68	NON	11-20M	0-5°	NON	SENTIER CEPHALOPHE	OUI	C68FSC3	467	3537.29	2007.57	2007.57	13077.5	58253.8
Gabon	FSC3	FSC	3	FSC3_C69	NON	>20M	0-5°	NON	PISTE D'ELEPHANT	NON	C69FSC3	482	4400.99	1448.25	1448.25	12123.7	57304.8
Gabon	FSC3	FSC	3	FSC3_C70	NON	11-20M	0-5°	NON	SENTIER CEPHALOPHE	OUI	C70FSC3	459	5339.96	1309.12	1309.12	11099.2	56293.6
Gabon	FSC3	FSC	3	FSC3_C71	NON	0-10M	0-5°	NON	SENTIER CEPHALOPHE	NON	C71FSC3	482	6288.77	1263.41	1263.41	10086.7	55297.4
Gabon	FSC3	FSC	3	FSC3_C72	NON	0-10M	0-5°	NON	SENTIER CEPHALOPHE	NON	C72FSC3	463	7272.31	1635.15	1635.15	9075.83	54293.6
Gabon	FSC3	FSC	3	FSC3_C73	NON	11-20M	0-5°	NON	SENTIER CEPHALOPHE	NON	C73FSC3	497	1435	1426.33	1426.33	14925.6	60378.2
Gabon	FSC3	FSC	3	FSC3_C74	NON	11-20M	0-5°	NON	SENTIER CEPHALOPHE	OUI	C74FSC3	489	2190.35	1370.61	1370.61	14176.1	59423.7
Gabon	FSC3	FSC	3	FSC3_C75	NON	11-20M	0-5°	OUI	SENTIER CEPHALOPHE	OUI	C75FSC3	478	3182.21	1356.76	1356.76	13120.6	58377.7
Gabon	FSC3	FSC	3	FSC3_C76	NON	0-10M	0-5°	NON	SENTIER CEPHALOPHE	NON	C76FSC3	509	4083.44	659.597	659.597	12189.1	57456.4
Gabon	FSC3	FSC	3	FSC3_C77	NON	11-20M	0-5°	NON	SENTIER CEPHALOPHE	NON	C77FSC3	507	5045.47	331.669	331.669	11214.6	56490.1
Gabon	FSC3	FSC	3	FSC3_C78	NON	0-10M	0-5°	NON	SENTIER CEPHALOPHE	OUI	C78FSC3	490	6018.34	275.131	275.131	10238.3	55521.3
Gabon	FSC3	FSC	3	FSC3_C79	NON	11-20M	0-5°	NON	SENTIER CEPHALOPHE	NON	C79FSC3	496	7007.58	848.822	848.822	9255	54543.9
Gabon	FSC3	FSC	3	FSC3_C80	NON	0-10M	0-5°	NON	SENTIER CEPHALOPHE	OUI	C80FSC3	463	956.424	394.273	394.273	14212.6	60597.5
Gabon	FSC3	FSC	3	FSC3_C81	NON	>20M	0-5°	NON	SENTIER CEPHALOPHE	NON	C81FSC3	472	1949.46	409.154	409.154	13487.8	59626.6
Gabon	FSC3	FSC	3	FSC3_C82	NON	>20M	0-5°	NON	SENTIER CEPHALOPHE	OUI	C82FSC3	506	2959.75	404.221	404.221	12773.2	58643.3
Gabon	FSC3	FSC	3	FSC3_C83	NON	11-20M	5-20°	NON	SENTIER CEPHALOPHE	OUI	C83FSC3	483	3961.44	303.775	303.775	12118.6	57664.6
Gabon	FSC3	FSC	3	FSC3_C84	NON	11-20M	0-5°	OUI	SENTIER CEPHALOPHE	OUI	C84FSC3	484	5001.75	502.567	502.567	11349.5	56636.3
Gabon	FSC3	FSC	3	FSC3_C85	NON	11-20M	0-5°	OUI	SENTIER CEPHALOPHE	OUI	C85FSC3	496	5935.41	458.967	458.967	10461.9	55738.9
Gabon	FSC3	FSC	3	FSC3_C86	NON	11-20M	5-20°	OUI	SENTIER CEPHALOPHE	OUI	C86FSC3	468	6985.35	577.519	577.519	9440.55	54711.2
Gabon	nonFSC3	Non-FSC	3	nonFSC3_C87	NON	0-10M	0-5°	OUI	SENTIER CEPHALOPHE	NON	C87nonFSC3	493	12182.6	11499.3	11499.3	5188.73	68161.4
Gabon	nonFSC3	Non-FSC	3	nonFSC3_C89	NON	>20M	5-20°	OUI	DEBARDAGE	OUI	C89nonFSC3	392	11200.2	10785	10785	5551.58	66866
Gabon	nonFSC3	Non-FSC	3	nonFSC3_C90	NON	11-20M	0-5°	NON	DEBARDAGE	NON	C90nonFSC3	378	10820.8	10498.4	10498.4	5777.92	66267.4
Gabon	nonFSC3	Non-FSC	3	nonFSC3_C91	NON	0-10M	0-5°	OUI	PISTE D'ELEPHANT	NON	C91nonFSC3	351	10595.7	10324.2	10324.2	6061.32	65538.5
Gabon	nonFSC3	Non-FSC	3	nonFSC3_C92	NON	0-10M	0-5°	NON	SENTIER CEPHALOPHE	NON	C92nonFSC3	411	10366.4	10150.8	10150.8	6364.47	64834.2
Gabon	nonFSC3	Non-FSC	3	nonFSC3_C93	NON	>20M	5-20°	OUI	SENTIER CEPHALOPHE	OUI	C93nonFSC3	392	9934.22	9569.41	9569.41	6405.5	64238.5
Gabon	nonFSC3	Non-FSC	3	nonFSC3_C94	NON	11-20M	5-20°	OUI		NON	C94nonFSC3	468	13022.4	12404.3	12404.3	4314.86	67454.6
Gabon	nonFSC3	Non-FSC	3	nonFSC3_C95	NON	0-10M	0-5°	OUI	DEBARDAGE	NON	C95nonFSC3	473	12545.5	12046.8	12046.8	4409.18	66777.5
Gabon	nonFSC3	Non-FSC	3	nonFSC3_C96	NON	0-10M	0-5°	OUI	DEBARDAGE	OUI	C96nonFSC3	384	11987.3	11616	11616	4718.4	66199.4
Gabon	nonFSC3	Non-FSC	3	nonFSC3_C97	NON	0-10M	0-5°	OUI	SENTIER CEPHALOPHE	NON	C97nonFSC3	376	11833.8	11522.2	11522.2	4754.4	65541.1
Gabon	nonFSC3	Non-FSC	3	nonFSC3_C98	NON	>20M	0-5°	NON	DEBARDAGE	NON	C98nonFSC3	349	11572.5	11312	11312	5173.93	64746.7
Gabon	nonFSC3	Non-FSC	3	nonFSC3_C99	NON	0-10M	0-5°	NON	PISTE D'ELEPHANT	NON	C99nonFSC3	371	11349.6	11016.5	11016.5	5353.49	64146.8
Gabon	nonFSC4	Non-FSC	4	nonFSC4_C01	NON	>20M	5-20°	NON	PISTE D'ELEPHANT	NON	C01nonFSC4	662	10016.3	9869.86	9869.86	5530.57	17280.9
Gabon	nonFSC4	Non-FSC	4	nonFSC4_C02	NON	>20M	0-5°	NON	DEBARDAGE	NON	C02nonFSC4	615	9504.13	9290.61	9290.61	5498.05	16405.4
Gabon	nonFSC4	Non-FSC	4	nonFSC4_C03	NON	>20M	0-5°	NON	DEBARDAGE	NON	C03nonFSC4	611	8963.18	8663.96	8663.96	5257.17	15408.9
Gabon	nonFSC4	Non-FSC	4	nonFSC4_C04	NON	0-10M	0-5°	OUI	PISTE D'ELEPHANT	OUI	C04nonFSC4	604	8235.06	7897.61	7897.61	4804.29	14526.3
Gabon	nonFSC4	Non-FSC	4	nonFSC4_C05	NON	11-20M	5-20°	NON	SENTIER CEPHALOPHE	OUI	C05nonFSC4	578	7219.88	6995.54	6995.54	4476.71	13559.9
Gabon	nonFSC4	Non-FSC	4	nonFSC4_C06	NON	11-20M	0-5°	NON	SENTIER CEPHALOPHE	NON	C06nonFSC4	676	6260.37	6021.59	6021.59	4264.82	12597.5
Gabon	nonFSC4	Non-FSC	4	nonFSC4_C07	NON	11-20M	5-20°	NON	SENTIER CEPHALOPHE	NON	C07nonFSC4	744	5250.24	5025.28	5025.28	4583.98	11798.9
Gabon	nonFSC4	Non-FSC	4	nonFSC4_C08	NON	>20M	0-5°	NON	DEBARDAGE	OUI	C08nonFSC4	712	4270.3	3984.83	3984.83	3899.6	10723.3
Gabon	nonFSC4	Non-FSC	4	nonFSC4_C09	NON	11-20M	5-20°	NON	PISTE D'ELEPHANT	NON	C09nonFSC4	634	3412.57	3100.15	3100.15	3574.58	9941.16
Gabon	nonFSC4	Non-FSC	4	nonFSC4_C10	NON	0-10M	5-20°	NON	SENTIER CEPHALOPHE	NON	C10nonFSC4	684	9426.11	9326.05	9326.05	4693.9	17159.9
Gabon	nonFSC4	Non-FSC	4	nonFSC4_C11	NON	0-10M	0-5°	NON	SENTIER CEPHALOPHE	NON	C11nonFSC4	656	8711.52	8558.22	8558.22	4506.65	16146.3
Gabon	nonFSC4	Non-FSC	4	nonFSC4_C12	NON	11-20M	0-5°	NON	SENTIER CEPHALOPHE	NON	C12nonFSC4	609	8152.39	7918.9	7918.9	4311.96	15202.9
Gabon	nonFSC4	Non-FSC	4	nonFSC4_C13	NON	0-10M	0-5°	NON	SENTIER CEPHALOPHE	OUI	C13nonFSC4	596	7654.62	7325.34	7325.34	3951.99	14236.5
Gabon	nonFSC4	Non-FSC	4	nonFSC4_C14	NON	0-10M	0-5°	OUI	SENTIER CEPHALOPHE	OUI	C14nonFSC4	649	7024.6	6222.67	6222.67	3395.63	12960.6
Gabon	nonFSC4	Non-FSC	4	nonFSC4_C15	NON	0-10M	5-20°	NON	SENTIER CEPHALOPHE	OUI	C15nonFSC4	643	6283.33	5643.43	5643.43	3356.63	12259.1
Gabon	nonFSC4	Non-FSC	4	nonFSC4_C16	NON	0-10M	0-5°	NON	SENTIER CEPHALOPHE	OUI	C16nonFSC4	569	5277.41	4810.16	4810.16	3465.2	11304.2
Gabon	nonFSC4	Non-FSC	4	nonFSC4_C17	NON	0-10M	0-5°	NON	SENTIER CEPHALOPHE	NON	C17nonFSC4	622	4335.93	3892.56	3892.56	3149.12	10417.5
Gabon	nonFSC4	Non-FSC	4	nonFSC4_C18	NON	0-10M	5-20°	NON	SENTIER CEPHALOPHE	OUI	C18nonFSC4	681	3331.53	2908.5	2908.5	2643.36	9457.52
Gabon	nonFSC4	Non-FSC	4	nonFSC4_C19	NON	0-10M	0-5°	OUI	SENTIER CEPHALOPHE	NON	C19nonFSC4	649	8734.21	8624.88	8624.88	3727.53	16971.3
Gabon	nonFSC4	Non-FSC	4	nonFSC4_C20	NON	0-10M	5-20°	NON	SENTIER CEPHALOPHE	OUI	C20nonFSC4	625	7991.63	7891.73	7891.73	3532.96	15966.5
Gabon	nonFSC4	Non-FSC	4	nonFSC4_C21	NON	11-20M	0-5°	NON	DEBARDAGE	NON	C21nonFSC4	673	7274.42	7110.78	7110.78	3296.72	14925.8
Gabon	nonFSC4	Non-FSC	4	nonFSC4_C22	NON	0-10M	0-5°	NON	SENTIER CEPHALOPHE	OUI	C22nonFSC4	695	6755.59	6493.45	6493.45	3078.9	13983.5
Gabon	nonFSC4	Non-FSC	4	nonFSC4_C23	NON	11-20M	0-5°	NON	DEBARDAGE	NON	C23nonFSC4	603	6317.98	5945.45	5945.45	2606.13	13057.8
Gabon	nonFSC4	Non-FSC	4	nonFSC4_C24	NON	0-10M	0-5°	OUI	SENTIER CEPHALOPHE	NON	C24nonFSC4	596	5954.09	5116.83	5116.83	2377.59	12038.9
Gabon	nonFSC4	Non-FSC	4	nonFSC4_C25	NON	0-10M	5-20°	OUI	SENTIER CEPHALOPHE	OUI	C25nonFSC4	608	5511.2	4287.74	4287.74	2463.98	11073.7
Gabon	nonFSC4	Non-FSC	4	nonFSC4_C26	NON	0-10M	0-5°	NON	PISTE D'ELEPHANT	OUI	C26nonFSC4	612	4522.07	3464.78	3464.78	2164.85	10061.2
Gabon	nonFSC4	Non-FSC	4	nonFSC4_C27	NON	0-10M	0-5°	NON	SENTIER CEPHALOPHE	NON	C27nonFSC4	603	3634.36	2773.51	2773.51	1789.04	9159.53
Gabon	nonFSC4	Non-FSC	4	nonFSC4_C28	NON	0-10M	5-20°	NON	SENTIER CEPHALOPHE	OUI	C28nonFSC4	687	8127.69	8002.09	8002.09	2820.21	16841.8
Gabon	nonFSC4	Non-FSC	4	nonFSC4_C29	NON	0-10M	0-5°	NON	SENTIER CEPHALOPHE	OUI	C29nonFSC4	684	7318.65	7207.68	7207.68	2544.11	15840.7
Gabon	nonFSC4	Non-FSC	4	nonFSC4_C30	NON	0-10M	5-20°	NON	SENTIER CEPHALOPHE	OUI	C30nonFSC4	664	6590.48	6490.63	6490.63	2439.69	14841
Gabon	nonFSC4	Non-FSC	4	nonFSC4_C31	NON	11-20M	5-20°	NON	SENTIER CEPHALOPHE	NON	C31nonFSC4	641	5915.94	5742.55	5742.55	2094.23	13833.4
Gabon	nonFSC4	Non-FSC	4	nonFSC4_C32	NON	11-20M	0-5°	NON	SENTIER CEPHALOPHE	NON	C32nonFSC4	585	5410.32	5102.52	5102.52	1713.68	12818.8
Gabon	nonFSC4	Non-FSC	4	nonFSC4_C33	NON	11-20M	5-20°	NON	SENTIER CEPHALOPHE	NON	C33nonFSC4	665	5014.23	4569.9	4569.9	1386.67	11891.7
Gabon	nonFSC4	Non-FSC	4	nonFSC4_C34	NON	0-10M	0-5°	NON	DEBARDAGE	NON	C34nonFSC4	598	4778.88	3756.65	3756.65	1465.89	10856.8
Gabon	nonFSC4	Non-FSC	4	nonFSC4_C35	NON	11-20M	5-20°	NON	DEBARDAGE	NON	C35nonFSC4	570	4841.36	2909.29	2909.29	1328.05	9871.9
Gabon	nonFSC4	Non-FSC	4	nonFSC4_C36	NON	11-20M	5-20°	NON	SENTIER CEPHALOPHE	NON	C36nonFSC4	574	4171.27	2093.97	2093.97	887.115	8917.23
Gabon	FSC4	FSC	4	FSC4_C37	NON	0-10M	0-5°	NON	PISTE D'ELEPHANT	OUI	C37FSC4	435	9099.22	10553.4	9099.22	369.317	47230.6
Gabon	FSC4	FSC	4	FSC4_C38	NON	0-10M	0-5°	NON	SENTIER CEPHALOPHE	OUI	C38FSC4	459	8098.49	10591.2	8098.49	849.96	47381.7
Gabon	FSC4	FSC	4	FSC4_C39	NON	0-10M	0-5°	NON	SENTIER CEPHALOPHE	NON	C39FSC4	509	7096.67	10738.4	7096.67	1530.19	47538.2
Gabon	FSC4	FSC	4	FSC4_C40	NON	11-20M	0-5°	NON	DEBARDAGE	NON	C40FSC4	450	6077.36	10731.6	6077.36	2013.17	47798
Gabon	FSC4	FSC	4	FSC4_C41	NON	0-10M	0-5°	NON	SENTIER CEPHALOPHE	OUI	C41FSC4	451	5089.29	10519.6	5089.29	2580.09	48015.7
Gabon	FSC4	FSC	4	FSC4_C42	NON	0-10M	0-5°	NON	SENTIER CEPHALOPHE	NON	C42FSC4	452	4084.13	10314.9	4084.13	3218.07	48263.8
Gabon	FSC4	FSC	4	FSC4_C43	NON	0-10M	0-5°	NON	SENTIER CEPHALOPHE	NON	C43FSC4	468	3090.93	10169.5	3090.93	4002.81	48507.4
Gabon	FSC4	FSC	4	FSC4_C44	NON	0-10M	0-5°	NON	SENTIER CEPHALOPHE	NON	C44FSC4	471	2118.73	9673.4	2118.73	4851.87	48415.6
Gabon	FSC4	FSC	4	FSC4_C45	NON	0-10M	0-5°	NON	SENTIER CEPHALOPHE	NON	C45FSC4	480	1142.98	9199.65	1142.98	5779	48368.7
Gabon	FSC4	FSC	4	FSC4_C46	NON	0-10M	0-5°	NON	PISTE D'ELEPHANT	NON	C46FSC4	523	9156.56	9599.02	9156.56	1306.28	48177.4
Gabon	FSC4	FSC	4	FSC4_C47	NON	0-10M	0-5°	NON	PISTE D'ELEPHANT	OUI	C47FSC4	573	8193.74	9580.59	8193.74	1564.57	48381.5
Gabon	FSC4	FSC	4	FSC4_C48	NON	0-10M	0-5°	OUI	PISTE D'ELEPHANT	OUI	C48FSC4	462	7281.84	9737.83	7281.84	2151.22	48506.5
Gabon	FSC4	FSC	4	FSC4_C49	NON	0-10M	0-5°	NON	PISTE D'ELEPHANT	NON	C49FSC4	453	6228.04	9776.47	6228.04	2867.54	48770.3
Gabon	FSC4	FSC	4	FSC4_C50	NON	0-10M	0-5°	NON	SENTIER CEPHALOPHE	OUI	C50FSC4	464	5268.6	9540.06	5268.6	3395.51	48984
Gabon	FSC4	FSC	4	FSC4_C51	NON	0-10M	0-5°	NON	SENTIER CEPHALOPHE	OUI	C51FSC4	460	4303.3	9317.38	4303.3	3980.88	49248.5
Gabon	FSC4	FSC	4	FSC4_C52	NON	0-10M	0-5°	NON	PISTE D'ELEPHANT	NON	C52FSC4	475	3370.41	9202.05	3370.41	4590.1	49459.8
Gabon	FSC4	FSC	4	FSC4_C53	NON	0-10M	0-5°	NON	SENTIER CEPHALOPHE	NON	C53FSC4	487	2481.26	8787.31	2481.26	5400.99	49428.2
Gabon	FSC4	FSC	4	FSC4_C54	NON	0-10M	0-5°	NON	SENTIER CEPHALOPHE	OUI	C54FSC4	471	1778.54	8258.49	1778.54	6255.52	49411.3
Gabon	FSC4	FSC	4	FSC4_C55	NON	0-10M	0-5°	NON	PISTE D'ELEPHANT	OUI	C55FSC4	498	9388.32	8498.39	8498.39	2406.69	49264
Gabon	FSC4	FSC	4	FSC4_C56	NON	0-10M	0-5°	NON	SENTIER CEPHALOPHE	NON	C56FSC4	477	8412.89	8591.7	8412.89	2472.08	49359.1
Gabon	FSC4	FSC	4	FSC4_C57	NON	0-10M	0-5°	NON	SENTIER CEPHALOPHE	NON	C57FSC4	467	7452.33	8733.46	7452.33	2954.65	49542.9
Gabon	FSC4	FSC	4	FSC4_C58	NON	0-10M	0-5°	NON	PISTE D'ELEPHANT	OUI	C58FSC4	433	6522.65	8820.64	6522.65	3652.17	49753
Gabon	FSC4	FSC	4	FSC4_C59	NON	0-10M	5-20°	NON	PISTE D'ELEPHANT	OUI	C59FSC4	465	5591.45	8569.93	5591.45	4206.94	49949.3
Gabon	FSC4	FSC	4	FSC4_C60	NON	0-10M	0-5°	NON	PISTE D'ELEPHANT	NON	C60FSC4	495	4693.86	8371.73	4693.86	4798.09	50188.9
Gabon	FSC4	FSC	4	FSC4_C61	NON	0-10M	0-5°	NON	SENTIER CEPHALOPHE	NON	C61FSC4	478	3872.93	8168.25	3872.93	5378.09	50466.7
Gabon	FSC4	FSC	4	FSC4_C62	NON	0-10M	0-5°	NON	SENTIER CEPHALOPHE	NON	C62FSC4	504	3138.69	7986.8	3138.69	6017.94	50403.2
Gabon	FSC4	FSC	4	FSC4_C63	NON	0-10M	0-5°	NON	DEBARDAGE	NON	C63FSC4	482	2586.54	7435.29	2586.54	6784.02	50344.3
Gabon	FSC4	FSC	4	FSC4_C64	NON	0-10M	0-5°	NON	PISTE D'ELEPHANT	NON	C64FSC4	492	9695.96	7558.49	7558.49	3319.28	50191
Gabon	FSC4	FSC	4	FSC4_C65	NON	0-10M	0-5°	NON	PISTE D'ELEPHANT	NON	C65FSC4	505	8742.97	7619.34	7619.34	3408.25	50319
Gabon	FSC4	FSC	4	FSC4_C66	NON	0-10M	0-5°	NON	PISTE D'ELEPHANT	NON	C66FSC4	483	7824.93	7765.6	7765.6	3784.28	50512.9
Gabon	FSC4	FSC	4	FSC4_C67	NON	0-10M	0-5°	NON	SENTIER CEPHALOPHE	OUI	C67FSC4	438	6925.22	7891.15	6925.22	4347.05	50704.1
Gabon	FSC4	FSC	4	FSC4_C68	NON	0-10M	0-5°	NON	SENTIER CEPHALOPHE	NON	C68FSC4	474	6093.12	7594.24	6093.12	5040.6	50926.8
Gabon	FSC4	FSC	4	FSC4_C69	NON	0-10M	0-5°	NON	SENTIER CEPHALOPHE	NON	C69FSC4	496	5278.26	7403.02	5278.26	5591.66	51160.3
Gabon	FSC4	FSC	4	FSC4_C70	NON	0-10M	0-5°	NON	SENTIER CEPHALOPHE	NON	C70FSC4	496	4551.87	7165.5	4551.87	6206.91	51443.5
Gabon	FSC4	FSC	4	FSC4_C71	NON	0-10M	0-5°	NON	DEBARDAGE	OUI	C71FSC4	489	3967.12	7074.85	3967.12	6788.05	51437.6
Gabon	FSC4	FSC	4	FSC4_C72	NON	0-10M	0-5°	NON	SENTIER CEPHALOPHE	NON	C72FSC4	496	3511.67	6583.49	3511.67	7445.31	51336.9
Gabon	FSC5	FSC	5	FSC5_C01	NON	11-20M	5-20°	NON	SENTIER CEPHALOPHE	OUI	C01FSC5	209	14748.4	3351.89	3351.89	3459.25	3459.25
Gabon	nonFSC5	Non-FSC	5	nonFSC5_C01	NON	0-10M	0-5°	OUI	SENTIER CEPHALOPHE	OUI	C01nonFSC5	165	13522.4	7176.64	7176.64	8701.41	23030.7
Gabon	FSC5	FSC	5	FSC5_C02	NON	0-10M	0-5°	NON	SENTIER CEPHALOPHE	OUI	C02FSC5	193	14584.3	2735.25	2735.25	3161.93	3161.93
Gabon	nonFSC5	Non-FSC	5	nonFSC5_C02	NON	0-10M	0-5°	OUI	SENTIER CEPHALOPHE	OUI	C02nonFSC5	151	14223.2	6330.39	6330.39	8505.79	22033.5
Gabon	FSC5	FSC	5	FSC5_C03	NON	0-10M	0-5°	OUI	SENTIER CEPHALOPHE	OUI	C03FSC5	191	14547.1	2234.48	2234.48	2846.96	2846.96
Gabon	nonFSC5	Non-FSC	5	nonFSC5_C03	NON	0-10M	0-5°	OUI	PISTE D'ELEPHANT	NON	C03nonFSC5	286	14921.8	5446.72	5446.72	8403.19	21070.4
Gabon	FSC5	FSC	5	FSC5_C04	NON	0-10M	0-5°	OUI	SENTIER CEPHALOPHE	OUI	C04FSC5	176	14546.5	2120.37	2120.37	2585.09	2585.09
Gabon	nonFSC5	Non-FSC	5	nonFSC5_C04	NON	0-10M	0-5°	OUI	PISTE D'ELEPHANT	OUI	C04nonFSC5	217	15656.7	4438.63	4438.63	8365.98	20057.5
Gabon	FSC5	FSC	5	FSC5_C05	NON	0-10M	0-5°	OUI	PISTE D'ELEPHANT	OUI	C05FSC5	181	14636.6	1746.32	1746.32	2489.21	2489.21
Gabon	nonFSC5	Non-FSC	5	nonFSC5_C05	NON	0-10M	5-20°	OUI	SENTIER CEPHALOPHE	OUI	C05nonFSC5	171	13789	6641.75	6641.75	9719.03	23110.2
Gabon	FSC5	FSC	5	FSC5_C06	NON	0-10M	0-5°	OUI	SENTIER CEPHALOPHE	NON	C06FSC5	184	14799.7	1288.01	1288.01	2601.92	2601.92
Gabon	nonFSC5	Non-FSC	5	nonFSC5_C06	OUI	0-10M	0-5°	OUI	DEBARDAGE	NON	C06nonFSC5	237	14803.3	5798.47	5798.47	9494.6	22095.1
Gabon	FSC5	FSC	5	FSC5_C07	NON	0-10M	0-5°	OUI	DEBARDAGE	OUI	C07FSC5	149	14932.1	813.686	813.686	3123.96	3123.96
Gabon	nonFSC5	Non-FSC	5	nonFSC5_C07	OUI	0-10M	0-5°	OUI	PISTE D'ELEPHANT	OUI	C07nonFSC5	271	15634	4943.8	4943.8	9382.72	21075.5
Gabon	FSC5	FSC	5	FSC5_C08	NON	0-10M	0-5°	OUI	PISTE D'ELEPHANT	OUI	C08FSC5	189	15262.2	349.388	349.388	2931.68	2971.8
Gabon	nonFSC5	Non-FSC	5	nonFSC5_C08	NON	0-10M	0-5°	OUI	SENTIER CEPHALOPHE	OUI	C08nonFSC5	203	16336.2	4153.77	4153.77	9383.35	20097.1
Gabon	FSC5	FSC	5	FSC5_C09	NON	0-10M	0-5°	OUI	OUVERTURE	OUI	C09FSC5	128	15474.6	196.715	196.715	2501.23	2568.81
Gabon	nonFSC5	Non-FSC	5	nonFSC5_C09	OUI	0-10M	0-5°	OUI	SENTIER CEPHALOPHE	OUI	C09nonFSC5	164	13916.7	5978.34	5978.34	10715.8	23104.9
Gabon	FSC5	FSC	5	FSC5_C10	NON	0-10M	5-20°	OUI	SENTIER CEPHALOPHE	OUI	C10FSC5	232	13781.7	4037.03	4037.03	4390.99	4390.99
Gabon	nonFSC5	Non-FSC	5	nonFSC5_C10	OUI	0-10M	0-5°	OUI	OUVERTURE	OUI	C10nonFSC5	254	14880.9	5272.4	5272.4	10440.4	22119.9
Gabon	FSC5	FSC	5	FSC5_C11	NON	0-10M	0-5°	NON	SENTIER CEPHALOPHE	OUI	C11FSC5	245	13618.2	3562.84	3562.84	4073.74	4073.73
Gabon	nonFSC5	Non-FSC	5	nonFSC5_C11	NON	0-10M	0-5°	OUI	PISTE D'ELEPHANT	OUI	C11nonFSC5	417	15916.3	4371.93	4371.93	10401.6	21089.8
Gabon	FSC5	FSC	5	FSC5_C12	NON	0-10M	0-5°	OUI	PISTE D'ELEPHANT	OUI	C12FSC5	198	13609	3159.24	3159.24	3732.31	3732.31
Gabon	nonFSC5	Non-FSC	5	nonFSC5_C12	NON	0-10M	0-5°	OUI	SENTIER CEPHALOPHE	OUI	C12nonFSC5	198	16903	3538.02	3538.02	10407.4	20100.4
Gabon	FSC5	FSC	5	FSC5_C13	NON	0-10M	0-5°	OUI	PISTE D'ELEPHANT	NON	C13FSC5	191	13504.8	3113.39	3113.39	3620.09	3620.09
Gabon	nonFSC5	Non-FSC	5	nonFSC5_C13	NON	0-10M	5-20°	OUI	SENTIER CEPHALOPHE	NON	C13nonFSC5	146	14055.7	5397.79	5397.79	11686.1	23023.1
Gabon	FSC5	FSC	5	FSC5_C14	NON	0-10M	0-5°	OUI	PISTE D'ELEPHANT	OUI	C14FSC5	193	13641.2	2610.87	2610.87	3488.6	3488.6
Gabon	nonFSC5	Non-FSC	5	nonFSC5_C14	NON	0-10M	5-20°	OUI	SENTIER CEPHALOPHE	OUI	C14nonFSC5	237	15073.5	4585.69	4585.69	11478.2	22023.7
Gabon	FSC5	FSC	5	FSC5_C15	NON	0-10M	0-5°	OUI	PISTE D'ELEPHANT	OUI	C15FSC5	177	13779	2192.73	2192.73	3595.3	3595.3
Gabon	nonFSC5	Non-FSC	5	nonFSC5_C15	OUI	0-10M	0-5°	OUI	SENTIER CEPHALOPHE	OUI	C15nonFSC5	241	15901.1	3841.26	3841.26	11374.9	21102.7
Gabon	FSC5	FSC	5	FSC5_C16	NON	0-10M	5-20°	OUI	PISTE D'ELEPHANT	OUI	C16FSC5	173	14041.9	1620.48	1620.48	3908.04	3908.04
Gabon	nonFSC5	Non-FSC	5	nonFSC5_C16	OUI	0-10M	0-5°	OUI	DEBARDAGE	OUI	C16nonFSC5	220	16071.5	2992.27	2992.27	10625.8	20105.3
Gabon	FSC5	FSC	5	FSC5_C17	NON	0-10M	0-5°	OUI	PISTE D'ELEPHANT	OUI	C17FSC5	161	14286.5	1333.95	1333.95	3778.96	3832.79
Gabon	nonFSC5	Non-FSC	5	nonFSC5_C17	NON	0-10M	0-5°	OUI	SENTIER CEPHALOPHE	OUI	C17nonFSC5	176	14302.9	4741.43	4741.43	12658	22774.1
Gabon	FSC5	FSC	5	FSC5_C18	NON	0-10M	0-5°	OUI	PISTE D'ELEPHANT	OUI	C18FSC5	198	14629.2	1010.64	1010.64	3349.75	3430.23
Gabon	nonFSC5	Non-FSC	5	nonFSC5_C18	NON	0-10M	5-20°	OUI	SENTIER CEPHALOPHE	NON	C18nonFSC5	234	14641	3954.08	3954.08	11974.5	21765.4
Gabon	FSC5	FSC	5	FSC5_C19	NON	0-10M	0-5°	OUI	SENTIER CEPHALOPHE	NON	C19FSC5	232	12772.8	4918.35	4918.35	5363.3	5363.3
Gabon	nonFSC5	Non-FSC	5	nonFSC5_C19	NON	0-10M	0-5°	OUI	SENTIER CEPHALOPHE	OUI	C19nonFSC5	278	14927.5	3143.12	3143.12	11024.3	20768.7
Gabon	FSC5	FSC	5	FSC5_C20	NON	0-10M	0-5°	OUI	PISTE D'ELEPHANT	OUI	C20FSC5	263	12598.5	4507.39	4507.39	5066.87	5066.87
Gabon	nonFSC5	Non-FSC	5	nonFSC5_C20	NON	0-10M	0-5°	OUI	SENTIER CEPHALOPHE	OUI	C20nonFSC5	299	15149.3	2446.75	2446.75	10196.3	19863.4
Gabon	FSC5	FSC	5	FSC5_C21	NON	0-10M	0-5°	NON	PISTE D'ELEPHANT	OUI	C21FSC5	259	12552.7	4198.03	4198.03	4735.98	4735.98
Gabon	nonFSC5	Non-FSC	5	nonFSC5_C21	NON	0-10M	0-5°	OUI	SENTIER CEPHALOPHE	OUI	C21nonFSC5	194	13458.1	4149.57	4149.57	12661.1	22600.6
Gabon	FSC5	FSC	5	FSC5_C22	NON	0-10M	0-5°	NON	DEBARDAGE	NON	C22FSC5	226	12708.3	3822.6	3822.6	4414.44	4414.44
Gabon	nonFSC5	Non-FSC	5	nonFSC5_C22	OUI	0-10M	0-5°	OUI	SENTIER CEPHALOPHE	OUI	C22nonFSC5	160	13654.4	3336.25	3336.25	11687.2	21608.3
Gabon	FSC5	FSC	5	FSC5_C23	NON	0-10M	0-5°	OUI	SENTIER CEPHALOPHE	OUI	C23FSC5	212	12650.3	3532.11	3532.11	4486.13	4486.13
Gabon	nonFSC5	Non-FSC	5	nonFSC5_C23	NON	0-10M	5-20°	OUI	DEBARDAGE	OUI	C23nonFSC5	150	14012.6	2588.51	2588.51	10734.7	20620.8
Gabon	FSC5	FSC	5	FSC5_C24	NON	0-10M	0-5°	OUI	PISTE D'ELEPHANT	OUI	C24FSC5	183	12842.1	2960.06	2960.06	4535.96	4535.96
Gabon	nonFSC5	Non-FSC	5	nonFSC5_C24	OUI	0-10M	5-20°	OUI	SENTIER CEPHALOPHE	OUI	C24nonFSC5	161	14074.4	1815.02	1815.02	9795.09	19646
Gabon	FSC5	FSC	5	FSC5_C25	NON	0-10M	0-5°	OUI	DEBARDAGE	OUI	C25FSC5	187	13009.5	2631.61	2631.61	4874.52	4874.52
Gabon	nonFSC5	Non-FSC	5	nonFSC5_C25	NON	0-10M	5-20°	OUI	SENTIER CEPHALOPHE	OUI	C25nonFSC5	360	12115.3	5530.82	5530.82	14410.8	24452.1
Gabon	FSC5	FSC	5	FSC5_C26	NON	0-10M	0-5°	OUI	DEBARDAGE	OUI	C26FSC5	171	13343.7	2336.4	2336.4	4641.77	4707.61
Gabon	nonFSC5	Non-FSC	5	nonFSC5_C26	NON	0-10M	0-5°	OUI	SENTIER CEPHALOPHE	OUI	C26nonFSC5	294	12259.4	4557.73	4557.73	13389.1	23422
Gabon	FSC5	FSC	5	FSC5_C27	NON	0-10M	0-5°	OUI	PISTE D'ELEPHANT	OUI	C27FSC5	166	13733.8	1921.04	1921.04	4290.77	4370.5
Gabon	nonFSC5	Non-FSC	5	nonFSC5_C27	NON	0-10M	0-5°	OUI	SENTIER CEPHALOPHE	OUI	C27nonFSC5	293	12470.7	3642.88	3642.88	12409.4	22431.8
Gabon	FSC5	FSC	5	FSC5_C28	NON	0-10M	0-5°	OUI	PISTE D'ELEPHANT	OUI	C28FSC5	254	11808.5	5773.2	5773.2	6271.05	6271.05
Gabon	nonFSC5	Non-FSC	5	nonFSC5_C28	NON	0-10M	0-5°	OUI	PISTE D'ELEPHANT	OUI	C28nonFSC5	182	12728.1	2766.12	2766.12	11456.7	21467.9
Gabon	FSC5	FSC	5	FSC5_C29	NON	0-10M	0-5°	OUI	SENTIER CEPHALOPHE	OUI	C29FSC5	292	11607	5422.24	5422.24	6016.36	6016.36
Gabon	nonFSC5	Non-FSC	5	nonFSC5_C29	OUI	0-10M	5-20°	OUI	OUVERTURE	OUI	C29nonFSC5	168	13097.6	1888.13	1888.13	10395	20390.1
Gabon	FSC5	FSC	5	FSC5_C30	NON	0-10M	0-5°	OUI	PISTE D'ELEPHANT	OUI	C30FSC5	260	11537.3	5210.09	5210.09	5729.57	5729.57
Gabon	nonFSC5	Non-FSC	5	nonFSC5_C30	NON	0-10M	0-5°	OUI	PISTE D'ELEPHANT	OUI	C30nonFSC5	161	13030.4	1119.84	1119.84	9449.47	19431.7
Gabon	FSC5	FSC	5	FSC5_C31	NON	0-10M	0-5°	OUI	PISTE D'ELEPHANT	OUI	C31FSC5	247	11539.7	4870.89	4870.89	5583.04	5583.04
Gabon	nonFSC5	Non-FSC	5	nonFSC5_C31	NON	0-10M	0-5°	OUI	SENTIER CEPHALOPHE	OUI	C31nonFSC5	254	11154.5	5232.04	5232.04	14204.4	24279.9
Gabon	FSC5	FSC	5	FSC5_C32	NON	0-10M	5-20°	OUI	DEBARDAGE	OUI	C32FSC5	246	11652.3	4368.82	4368.82	5494.84	5494.84
Gabon	nonFSC5	Non-FSC	5	nonFSC5_C32	NON	0-10M	0-5°	OUI	DEBARDAGE	NON	C32nonFSC5	217	11286.2	4277.48	4277.48	13242.8	23316
Gabon	FSC5	FSC	5	FSC5_C33	NON	0-10M	5-20°	OUI	SENTIER CEPHALOPHE	OUI	C33FSC5	218	11813.2	3894.52	3894.52	5576.54	5576.54
Gabon	nonFSC5	Non-FSC	5	nonFSC5_C33	NON	0-10M	5-20°	OUI	SENTIER CEPHALOPHE	OUI	C33nonFSC5	178	11497.3	3304.28	3304.28	12256.3	22326.8
Gabon	FSC5	FSC	5	FSC5_C34	NON	0-10M	0-5°	OUI	PISTE D'ELEPHANT	OUI	C34FSC5	187	12092.7	3518.98	3518.98	5805.24	5805.24
Gabon	nonFSC5	Non-FSC	5	nonFSC5_C35	OUI	0-10M	5-20°	OUI	SENTIER CEPHALOPHE	OUI	C34nonFSC5	175	11763.1	2370.18	2370.18	11297.9	21365.7
Gabon	FSC5	FSC	5	FSC5_C35	NON	0-10M	5-20°	OUI	PISTE D'ELEPHANT	OUI	C35FSC5	173	12423	3221.67	3221.67	5546.79	5620.55
Gabon	nonFSC5	Non-FSC	5	nonFSC5_C36	NON	0-10M	0-5°	OUI	SENTIER CEPHALOPHE	OUI	C35nonFSC5	193	12171.9	1515.08	1515.08	10366.4	20426.8
Gabon	FSC5	FSC	5	FSC5_C36	NON	0-10M	0-5°	OUI	PISTE D'ELEPHANT	NON	C36FSC5	176	12823.7	2884.87	2884.87	5263.74	5339.45
Gabon	nonFSC5	Non-FSC	5	nonFSC5_C37	NON	0-10M	0-5°	OUI	SENTIER CEPHALOPHE	OUI	C36nonFSC5	136	12081.2	528.289	528.289	9286.62	19343.8
Congo	FSC6	FSC	6	FSC6_C01	NON	0-10M	0-5°	OUI	PISTE D'ELEPHANT	NON	C01FSC6	419	22010.9	4198.21	4198.21	1553.1	56622.5
Congo	nonFSC6	Non-FSC	6	nonFSC6_C01	NON	0-10M	0-5°	NON	SENTIER CEPHALOPHE	NON	C01nonFSC6	376	7362.84	5989	5989	6524.61	30494.5
Congo	FSC6	FSC	6	FSC6_C02	OUI	0-10M	0-5°	NON	DEBARDAGE	NON	C02FSC6	417	22775.5	4768.92	4768.92	1727.31	57499.5
Congo	nonFSC6	Non-FSC	6	nonFSC6_C02	NON	0-10M	0-5°	NON	PISTE D'ELEPHANT	OUI	C02nonFSC6	385	8291.24	6974.83	6974.83	7256.12	29476.7
Congo	FSC6	FSC	6	FSC6_C03	NON	11-20M	0-5°	NON	PISTE D'ELEPHANT	NON	C03FSC6	405	23636.2	4829.69	4829.69	1109.2	58421.2
Congo	nonFSC6	Non-FSC	6	nonFSC6_C03	NON	0-10M	0-5°	OUI	OUVERTURE	NON	C03nonFSC6	412	9225.32	7957.42	7957.42	8029.97	28467.5
Congo	FSC6	FSC	6	FSC6_C04	NON	11-20M	0-5°	NON	DEBARDAGE	NON	C04FSC6	388	24528.5	5123.99	5123.99	382.595	59338.9
Congo	nonFSC6	Non-FSC	6	nonFSC6_C04	NON	11-20M	0-5°	OUI	SENTIER CEPHALOPHE	NON	C04nonFSC6	414	10149.2	8920.68	8920.68	8823.07	27483.8
Congo	FSC6	FSC	6	FSC6_C05	NON	0-10M	0-5°	NON	PISTE D'ELEPHANT	NON	C05FSC6	387	25355.8	5473.52	5473.52	607.66	60281.4
Congo	FSC6	FSC	6	FSC6_C06	OUI	0-10M	0-5°	NON	SENTIER CEPHALOPHE	OUI	C06FSC6	378	26250.1	6045.23	6045.23	260.789	61209.1
Congo	nonFSC6	Non-FSC	6	nonFSC6_C06	NON	0-10M	0-5°	NON	PISTE D'ELEPHANT	NON	C06nonFSC6	384	7909.82	6768.31	6768.31	6584.36	29548.5
Congo	FSC6	FSC	6	FSC6_C07	NON	11-20M	0-5°	NON	PISTE D'ELEPHANT	OUI	C07FSC6	363	27207.1	6760.43	6760.43	274.042	62203.1
Congo	nonFSC6	Non-FSC	6	nonFSC6_C07	NON	11-20M	0-5°	OUI	SENTIER CEPHALOPHE	NON	C07nonFSC6	401	8904.97	7795.27	7795.27	7440.13	28519.3
Congo	FSC6	FSC	6	FSC6_C08	NON	11-20M	0-5°	NON	PISTE D'ELEPHANT	NON	C08FSC6	380	26315.2	7646.52	7646.52	386.795	62974.5
Congo	nonFSC6	Non-FSC	6	nonFSC6_C08	NON	0-10M	0-5°	OUI	SENTIER CEPHALOPHE	NON	C08nonFSC6	413	9886.37	8802.4	8802.4	8314.98	27510.7
Congo	FSC6	FSC	6	FSC6_C09	NON	11-20M	0-5°	NON	PISTE D'ELEPHANT	NON	C09FSC6	399	21262.8	3523.94	3523.94	782.709	55707.2
Congo	FSC6	FSC	6	FSC6_C10	NON	11-20M	0-5°	NON	DEBARDAGE	NON	C10FSC6	403	22776.7	5032.81	5032.81	2200.44	56472
Congo	nonFSC6	Non-FSC	6	nonFSC6_C10	OUI	0-10M	0-5°	NON	SENTIER CEPHALOPHE	NON	C10nonFSC6	391	7743.53	6795.42	6795.42	6104.93	29564.3
Congo	FSC6	FSC	6	FSC6_C11	NON	0-10M	0-5°	OUI	PISTE D'ELEPHANT	OUI	C11FSC6	404	23586.8	5764.45	5764.45	2199.19	57398.6
Congo	nonFSC6	Non-FSC	6	nonFSC6_C11	NON	0-10M	0-5°	OUI	OUVERTURE	NON	C11nonFSC6	404	8689.38	7749.13	7749.13	6960.52	28611.2
Congo	FSC6	FSC	6	FSC6_C12	NON	0-10M	0-5°	NON	PISTE D'ELEPHANT	NON	C12FSC6	399	24384.1	5842.91	5842.91	1538.66	58293.7
Congo	nonFSC6	Non-FSC	6	nonFSC6_C12	NON	0-10M	0-5°	OUI	SENTIER CEPHALOPHE	NON	C12nonFSC6	390	9712.13	8789.15	8789.15	7893.71	27580.3
Congo	FSC6	FSC	6	FSC6_C13	NON	0-10M	0-5°	NON	PISTE D'ELEPHANT	OUI	C13FSC6	367	25225.2	6064.29	6064.29	1301.2	59255.2
Congo	nonFSC6	Non-FSC	6	nonFSC6_C13	NON	11-20M	0-5°	NON	SENTIER CEPHALOPHE	OUI	C13nonFSC6	369	6600.32	5905.51	5905.51	4705.32	30700.3
Congo	FSC6	FSC	6	FSC6_C14	NON	11-20M	0-5°	NON	PISTE D'ELEPHANT	NON	C14FSC6	384	26043.2	6438.33	6438.33	1449.2	60149.2
Congo	nonFSC6	Non-FSC	6	nonFSC6_C14	NON	0-10M	0-5°	NON	PISTE D'ELEPHANT	NON	C14nonFSC6	366	7610.8	6895.06	6895.06	5638.97	29695.4
Congo	FSC6	FSC	6	FSC6_C15	NON	11-20M	0-5°	NON	PISTE D'ELEPHANT	NON	C15FSC6	383	26983.5	7031.41	7031.41	991.679	61103.7
Congo	nonFSC6	Non-FSC	6	nonFSC6_C15	NON	0-10M	0-5°	OUI	SENTIER CEPHALOPHE	NON	C15nonFSC6	398	8608.88	7871.81	7871.81	6591.47	28701
Congo	FSC6	FSC	6	FSC6_C16	NON	0-10M	0-5°	NON	SENTIER CEPHALOPHE	NON	C16FSC6	379	26714.2	7609.27	7609.27	227.081	62064.2
Congo	nonFSC6	Non-FSC	6	nonFSC6_C16	NON	0-10M	0-5°	OUI	SENTIER CEPHALOPHE	OUI	C16nonFSC6	370	9588.66	8841.57	8841.57	7529.72	27728.2
Congo	FSC6	FSC	6	FSC6_C17	NON	11-20M	0-5°	NON	PISTE D'ELEPHANT	NON	C17FSC6	366	25862.8	8229.03	8229.03	167.757	62961.9
Congo	nonFSC6	Non-FSC	6	nonFSC6_C17	OUI	0-10M	0-5°	NON	SENTIER CEPHALOPHE	NON	C17nonFSC6	367	6606.37	6170.26	6170.26	4368.36	30842.3
Congo	FSC6	FSC	6	FSC6_C18	NON	0-10M	0-5°	NON	SENTIER CEPHALOPHE	NON	C18FSC6	390	21910	4219.68	4219.68	1165.03	55504.8
Congo	nonFSC6	Non-FSC	6	nonFSC6_C18	NON	0-10M	0-5°	NON	SENTIER CEPHALOPHE	NON	C18nonFSC6	379	7619.2	7123.92	7123.92	5365.07	29833.7
Congo	FSC6	FSC	6	FSC6_C19	NON	0-10M	0-5°	OUI	PISTE D'ELEPHANT	NON	C19FSC6	390	23442.1	5754.13	5754.13	2189.1	56204.3
Congo	nonFSC6	Non-FSC	6	nonFSC6_C19	NON	0-10M	0-5°	OUI	OUVERTURE	OUI	C19nonFSC6	373	8632.6	8097.82	8097.82	6361.95	28832
Congo	FSC6	FSC	6	FSC6_C20	NON	0-10M	0-5°	OUI	PISTE D'ELEPHANT	NON	C20FSC6	393	24241	6502.99	6502.99	2827.8	57143
Congo	nonFSC6	Non-FSC	6	nonFSC6_C20	NON	11-20M	0-5°	OUI	SENTIER CEPHALOPHE	NON	C20nonFSC6	369	9647.85	9079.33	9079.33	7368.57	27826.5
Congo	FSC6	FSC	6	FSC6_C21	NON	0-10M	0-5°	OUI	PISTE D'ELEPHANT	NON	C21FSC6	393	25064.5	6824.9	6824.9	2368.83	58102
Congo	nonFSC6	Non-FSC	6	nonFSC6_C21	OUI	0-10M	0-5°	NON	SENTIER CEPHALOPHE	NON	C21nonFSC6	389	6812.32	6611.82	6611.82	4282.96	30962.8
Congo	FSC6	FSC	6	FSC6_C22	NON	0-10M	0-5°	OUI	PISTE D'ELEPHANT	NON	C22FSC6	390	25894.3	7074.21	7074.21	2327.82	59027.1
Congo	nonFSC6	Non-FSC	6	nonFSC6_C22	NON	0-10M	0-5°	NON	SENTIER CEPHALOPHE	NON	C22nonFSC6	368	7824.64	7563.46	7563.46	5309.16	29963.2
Congo	FSC6	FSC	6	FSC6_C23	NON	0-10M	0-5°	OUI	PISTE D'ELEPHANT	NON	C23FSC6	375	26724.9	7434.76	7434.76	2229.89	59953
Congo	nonFSC6	Non-FSC	6	nonFSC6_C23	NON	0-10M	5-20°	OUI	SENTIER CEPHALOPHE	NON	C23nonFSC6	365	8783.57	8445.83	8445.83	6300.37	28978.4
Congo	FSC6	FSC	6	FSC6_C24	NON	0-10M	0-5°	OUI	PISTE D'ELEPHANT	NON	C24FSC6	380	27175.7	7882.21	7882.21	1533.69	60904.8
Congo	nonFSC6	Non-FSC	6	nonFSC6_C24	NON	0-10M	0-5°	OUI	SENTIER CEPHALOPHE	NON	C24nonFSC6	379	9776.27	9388.58	9388.58	7305.48	27995.4
Congo	FSC6	FSC	6	FSC6_C25	NON	0-10M	0-5°	OUI	PISTE D'ELEPHANT	NON	C25FSC6	379	26231.2	8453.19	8453.19	1022.01	61850.2
Congo	nonFSC6	Non-FSC	6	nonFSC6_C25	NON	0-10M	0-5°	NON	SENTIER CEPHALOPHE	NON	C25nonFSC6	377	7167.15	7168.54	7168.54	4364.99	31115.1
Congo	FSC6	FSC	6	FSC6_C26	NON	0-10M	0-5°	OUI	PISTE D'ELEPHANT	NON	C26FSC6	378	25298	8578.65	8578.65	676.967	62798.9
Congo	nonFSC6	Non-FSC	6	nonFSC6_C26	NON	0-10M	0-5°	OUI	SENTIER CEPHALOPHE	NON	C26nonFSC6	364	8094.74	8018.29	8018.29	5335.08	30177.4
Congo	FSC6	FSC	6	FSC6_C27	NON	0-10M	0-5°	OUI	PISTE D'ELEPHANT	NON	C27FSC6	373	24374.7	7783.49	7783.49	286.584	63745.9
Congo	nonFSC6	Non-FSC	6	nonFSC6_C27	NON	0-10M	0-5°	OUI	SENTIER CEPHALOPHE	NON	C27nonFSC6	376	9037.94	8880.38	8880.38	6334.53	29180.6
Congo	FSC6	FSC	6	FSC6_C28	NON	0-10M	0-5°	OUI	PISTE D'ELEPHANT	NON	C28FSC6	382	24184.8	6530.02	6530.02	2223.35	56011.9
Congo	nonFSC6	Non-FSC	6	nonFSC6_C28	NON	0-10M	0-5°	OUI	PISTE D'ELEPHANT	NON	C28nonFSC6	368	9969.91	9758.85	9758.85	7298.34	28243.6
Congo	FSC6	FSC	6	FSC6_C29	NON	0-10M	0-5°	OUI	SENTIER CEPHALOPHE	NON	C29FSC6	381	24955.8	7268.22	7268.22	2306.4	56951
Congo	nonFSC6	Non-FSC	6	nonFSC6_C29	NON	0-10M	0-5°	NON	SENTIER CEPHALOPHE	NON	C29nonFSC6	369	7528.56	7694.53	7694.53	4550.22	31340.7
Congo	FSC6	FSC	6	FSC6_C30	NON	0-10M	0-5°	OUI	PISTE D'ELEPHANT	NON	C30FSC6	378	25759.6	7828.87	7828.87	2272.66	57893.3
Congo	nonFSC6	Non-FSC	6	nonFSC6_C30	NON	0-10M	0-5°	NON	SENTIER CEPHALOPHE	NON	C30nonFSC6	367	8460.96	8537.19	8537.19	5531.84	30384.1
Congo	FSC6	FSC	6	FSC6_C31	NON	0-10M	0-5°	OUI	PISTE D'ELEPHANT	NON	C31FSC6	387	26581.2	8073.84	8073.84	2415.24	58827
Congo	nonFSC6	Non-FSC	6	nonFSC6_C31	NON	0-10M	0-5°	OUI	SENTIER CEPHALOPHE	NON	C31nonFSC6	377	9350.67	9345.96	9345.96	6472.33	29443.3
Congo	FSC6	FSC	6	FSC6_C32	NON	0-10M	0-5°	OUI	PISTE D'ELEPHANT	NON	C32FSC6	376	27386.1	8388.97	8388.97	2705.69	59771.7
Congo	nonFSC6	Non-FSC	6	nonFSC6_C32	OUI	0-10M	0-5°	OUI	SENTIER CEPHALOPHE	NON	C32nonFSC6	366	10315.9	10238.5	10238.5	7485.73	28437
Congo	FSC6	FSC	6	FSC6_C33	NON	0-10M	0-5°	OUI	PISTE D'ELEPHANT	NON	C33FSC6	376	26693.6	8829.54	8829.54	2276.92	60727.5
Congo	nonFSC6	Non-FSC	6	nonFSC6_C33	NON	0-10M	0-5°	NON	SENTIER CEPHALOPHE	NON	C33nonFSC6	371	8099.73	8426.22	8426.22	4993.07	31592.9
Congo	FSC6	FSC	6	FSC6_C34	NON	0-10M	0-5°	OUI	OUVERTURE	NON	C34FSC6	378	25766.4	8532.38	8532.38	1928.33	61662.5
Congo	nonFSC6	Non-FSC	6	nonFSC6_C34	OUI	0-10M	0-5°	NON	SENTIER CEPHALOPHE	NON	C34nonFSC6	371	8982.48	9204.86	9204.86	5926.84	30601
Congo	FSC6	FSC	6	FSC6_C35	NON	0-10M	0-5°	OUI	PISTE D'ELEPHANT	NON	C35FSC6	375	24816.5	7801.49	7801.49	1499.91	62613.5
Congo	nonFSC6	Non-FSC	6	nonFSC6_C35	NON	0-10M	0-5°	OUI	SENTIER CEPHALOPHE	NON	C35nonFSC6	376	9810.69	9942.83	9942.83	6807.65	29658.3
Congo	FSC6	FSC	6	FSC6_C36	NON	0-10M	0-5°	OUI	PISTE D'ELEPHANT	NON	C36FSC6	378	23875.4	7064.15	7064.15	1256.79	63558.9
Congo	nonFSC6	Non-FSC	6	nonFSC6_C36	NON	0-10M	0-5°	OUI	SENTIER CEPHALOPHE	NON	C36nonFSC6	362	10702.8	10756.6	10756.6	7748.4	28682
Congo	nonFSC6	Non-FSC	6	nonFSC6_C05	NON	0-10M	0-5°	NON	SENTIER CEPHALOPHE	OUI	C05nonFSC6	380	6918.86	5733.22	5733.22	5772.96	30587.9
Congo	nonFSC6	Non-FSC	6	nonFSC6_C09	NON	0-10M	0-5°	NON	PISTE D'ELEPHANT	NON	C09nonFSC6	381	6659.28	5699.71	5699.71	5164.15	30660.3
Congo	FSC7	FSC	7	FSC7_C01	NON	0-10M	0-5°	NON	PISTE D'ELEPHANT	NON	C01FSC7	619	24198.8	24113.8	24198.8	18436.5	10439.1
Congo	nonFSC7	Non-FSC	7	nonFSC7_C01	NON	0-10M	5-20°	NON	OUVERTURE	OUI	C01nonFSC7	693	9125.9	9137.04	9125.9	10411.6	38037.8
Congo	FSC7	FSC	7	FSC7_C02	NON	0-10M	0-5°	NON	DEBARDAGE	NON	C02FSC7	597	24025.3	23958.2	24025.3	18819.4	10416.5
Congo	nonFSC7	Non-FSC	7	nonFSC7_C02	OUI	0-10M	0-5°	NON	OUVERTURE	OUI	C02nonFSC7	695	9757.48	9721.49	9721.49	10171.1	38181.4
Congo	FSC7	FSC	7	FSC7_C03	NON	11-20M	0-5°	OUI	DEBARDAGE	NON	C03FSC7	599	23968.4	23919.5	23968.4	18281.8	10415.5
Congo	nonFSC7	Non-FSC	7	nonFSC7_C03	NON	0-10M	0-5°	NON	OUVERTURE	NON	C03nonFSC7	728	10495.1	10401	10401	10001.1	38361.1
Congo	FSC7	FSC	7	FSC7_C04	NON	0-10M	0-5°	NON	OUVERTURE	NON	C04FSC7	590	23919.2	23887.8	23919.2	17773.8	10539.6
Congo	nonFSC7	Non-FSC	7	nonFSC7_C04	OUI	0-10M	0-5°	NON	OUVERTURE	NON	C04nonFSC7	720	11275.9	11060.8	11060.8	9920.9	38553.7
Congo	FSC7	FSC	7	FSC7_C05	NON	0-10M	0-5°	OUI	OUVERTURE	NON	C05FSC7	570	23911	23897.8	23911	17292.9	10481
Congo	nonFSC7	Non-FSC	7	nonFSC7_C05	OUI	0-10M	0-5°	NON	OUVERTURE	OUI	C05nonFSC7	721	12081.8	11739.9	11739.9	9921.26	38747.4
Congo	FSC7	FSC	7	FSC7_C06	NON	0-10M	0-5°	OUI	OUVERTURE	NON	C06FSC7	555	23983.5	23988.6	23983.5	16886.9	10199.9
Congo	nonFSC7	Non-FSC	7	nonFSC7_C06	NON	0-10M	0-5°	NON	OUVERTURE	NON	C06nonFSC7	712	12917.3	12330.8	12330.8	10064.5	39013
Congo	FSC7	FSC	7	FSC7_C07	NON	0-10M	0-5°	NON	OUVERTURE	NON	C07FSC7	549	24143	24164.2	24143	16626	9713.58
Congo	nonFSC7	Non-FSC	7	nonFSC7_C07	OUI	0-10M	0-5°	NON	OUVERTURE	NON	C07nonFSC7	735	13500.7	12966.4	12966.4	10266.7	39263.7
Congo	FSC7	FSC	7	FSC7_C08	NON	0-10M	0-5°	NON	SENTIER CEPHALOPHE	OUI	C08FSC7	520	24144.8	24186.5	24144.8	16125.7	8901.33
Congo	nonFSC7	Non-FSC	7	nonFSC7_C08	OUI	0-10M	0-5°	NON	OUVERTURE	NON	C08nonFSC7	717	13826.7	13621	13621	10586.8	39504.5
Congo	FSC7	FSC	7	FSC7_C09	NON	0-10M	0-5°	NON	DEBARDAGE	NON	C09FSC7	562	24313.4	24372.4	24313.4	15864.7	8166.56
Congo	nonFSC7	Non-FSC	7	nonFSC7_C09	NON	0-10M	0-5°	NON	SENTIER CEPHALOPHE	NON	C09nonFSC7	735	14109.8	13970.6	13970.6	10975.3	39625.9
Congo	FSC7	FSC	7	FSC7_C10	NON	11-20M	0-5°	NON	PISTE D'ELEPHANT	NON	C10FSC7	608	23188.8	23101.2	23188.8	17688.5	11454.9
Congo	nonFSC7	Non-FSC	7	nonFSC7_C10	NON	0-10M	0-5°	NON	OUVERTURE	OUI	C10nonFSC7	691	9880.34	9895.21	9880.34	9471.35	37026.4
Congo	FSC7	FSC	7	FSC7_C11	NON	0-10M	0-5°	NON	SENTIER CEPHALOPHE	NON	C11FSC7	613	23010	22940.3	23010	18012.8	11442.3
Congo	nonFSC7	Non-FSC	7	nonFSC7_C11	NON	0-10M	0-5°	NON	SENTIER CEPHALOPHE	OUI	C11nonFSC7	699	10525.2	10532.7	10525.2	9191.59	37214.8
Congo	FSC7	FSC	7	FSC7_C12	NON	0-10M	0-5°	NON	PISTE D'ELEPHANT	NON	C12FSC7	592	22958.8	22909	22958.8	17431.9	11424.7
Congo	nonFSC7	Non-FSC	7	nonFSC7_C12	NON	0-10M	0-5°	NON	SENTIER CEPHALOPHE	NON	C12nonFSC7	707	11172.2	11132.6	11132.6	9001.87	37365.4
Congo	FSC7	FSC	7	FSC7_C13	NON	0-10M	0-5°	NON	PISTE D'ELEPHANT	OUI	C13FSC7	571	22924.7	22893.3	22924.7	16911.7	11523.7
Congo	nonFSC7	Non-FSC	7	nonFSC7_C13	OUI	0-10M	0-5°	NON	SENTIER CEPHALOPHE	OUI	C13nonFSC7	695	11911	11818.3	11818.3	8938.4	37596.2
Congo	FSC7	FSC	7	FSC7_C14	NON	0-10M	0-5°	NON	DEBARDAGE	NON	C14FSC7	587	22934.6	22922.1	22934.6	16423.3	11424.4
Congo	nonFSC7	Non-FSC	7	nonFSC7_C14	NON	0-10M	0-5°	NON	OUVERTURE	OUI	C14nonFSC7	689	12675.8	12469.2	12469.2	8943.65	37796
Congo	FSC7	FSC	7	FSC7_C15	NON	0-10M	0-5°	NON	DEBARDAGE	NON	C15FSC7	580	22957.1	22963.5	22957.1	15955.6	11100.6
Congo	nonFSC7	Non-FSC	7	nonFSC7_C15	NON	0-10M	0-5°	NON	SENTIER CEPHALOPHE	NON	C15nonFSC7	724	13475	13141.6	13141.6	9085.64	38051.8
Congo	FSC7	FSC	7	FSC7_C16	NON	0-10M	0-5°	NON	PISTE D'ELEPHANT	NON	C16FSC7	562	22953.6	22978.8	22953.6	15476.7	10390.2
Congo	nonFSC7	Non-FSC	7	nonFSC7_C16	NON	0-10M	0-5°	NON	SENTIER CEPHALOPHE	NON	C16nonFSC7	729	14308.2	13743.5	13743.5	9312.88	38311
Congo	FSC7	FSC	7	FSC7_C17	NON	0-10M	0-5°	NON	PISTE D'ELEPHANT	OUI	C17FSC7	516	23168.6	23211.8	23168.6	15219.7	9608.69
Congo	nonFSC7	Non-FSC	7	nonFSC7_C17	NON	0-10M	0-5°	NON	SENTIER CEPHALOPHE	NON	C17nonFSC7	712	14799	14367.3	14367.3	9651.81	38506.1
Congo	FSC7	FSC	7	FSC7_C18	NON	0-10M	0-5°	NON	DEBARDAGE	NON	C18FSC7	569	23306.1	23368.4	23306.1	14881.7	8925.52
Congo	nonFSC7	Non-FSC	7	nonFSC7_C18	NON	0-10M	0-5°	NON	SENTIER CEPHALOPHE	NON	C18nonFSC7	719	15095.8	14944.9	14944.9	10068.3	38610.3
Congo	FSC7	FSC	7	FSC7_C19	NON	0-10M	0-5°	OUI	PISTE D'ELEPHANT	NON	C19FSC7	602	22171.7	22081.7	22171.7	16979.1	12474.1
Congo	nonFSC7	Non-FSC	7	nonFSC7_C19	OUI	0-10M	0-5°	NON	SENTIER CEPHALOPHE	OUI	C19nonFSC7	712	10660.4	10672.2	10660.4	8581.41	36083.7
Congo	FSC7	FSC	7	FSC7_C20	NON	0-10M	0-5°	NON	PISTE D'ELEPHANT	NON	C20FSC7	594	21971.2	21897.9	21971.2	17236.1	12499.4
Congo	nonFSC7	Non-FSC	7	nonFSC7_C20	OUI	0-10M	0-5°	NON	SENTIER CEPHALOPHE	NON	C20nonFSC7	693	11259.5	11275.4	11259.5	8230.49	36203.3
Congo	FSC7	FSC	7	FSC7_C21	NON	11-20M	0-5°	NON	DEBARDAGE	NON	C21FSC7	595	21968.9	21917.7	21968.9	16629.5	12414.8
Congo	nonFSC7	Non-FSC	7	nonFSC7_C21	NON	0-10M	0-5°	NON	SENTIER CEPHALOPHE	NON	C21nonFSC7	724	11900.4	11903.9	11900.4	8012.81	36384
Congo	FSC7	FSC	7	FSC7_C22	NON	0-10M	0-5°	NON	PISTE D'ELEPHANT	NON	C22FSC7	580	21894	21861.6	21894	16059.9	12539.9
Congo	nonFSC7	Non-FSC	7	nonFSC7_C22	NON	0-10M	0-5°	NON	SENTIER CEPHALOPHE	OUI	C22nonFSC7	682	12593.7	12552	12552	7901.27	36573.7
Congo	FSC7	FSC	7	FSC7_C23	NON	0-10M	0-5°	NON	OUVERTURE	NON	C23FSC7	584	22022.1	22009.1	22022.1	15657.5	12321.6
Congo	nonFSC7	Non-FSC	7	nonFSC7_C23	NON	0-10M	0-5°	NON	SENTIER CEPHALOPHE	OUI	C23nonFSC7	685	13334.1	13246.4	13246.4	7934.35	36813.7
Congo	FSC7	FSC	7	FSC7_C24	NON	0-10M	0-5°	NON	PISTE D'ELEPHANT	NON	C24FSC7	533	21941.2	21948.6	21941.2	15054.3	11758.8
Congo	nonFSC7	Non-FSC	7	nonFSC7_C24	NON	0-10M	0-5°	NON	SENTIER CEPHALOPHE	NON	C24nonFSC7	734	14073.6	13873.4	13873.4	8099.75	37080.6
Congo	FSC7	FSC	7	FSC7_C25	NON	0-10M	0-5°	NON	PISTE D'ELEPHANT	NON	C25FSC7	553	21952.6	21976.8	21952.6	14633.2	11178.9
Congo	nonFSC7	Non-FSC	7	nonFSC7_C25	OUI	0-10M	0-5°	NON	SENTIER CEPHALOPHE	NON	C25nonFSC7	709	14871.6	14534.1	14534.1	8373.77	37366
Congo	FSC7	FSC	7	FSC7_C26	NON	0-10M	0-5°	NON	PISTE D'ELEPHANT	NON	C26FSC7	507	22214.8	22262.2	22214.8	14278.1	10269
Congo	nonFSC7	Non-FSC	7	nonFSC7_C26	NON	0-10M	0-5°	NON	SENTIER CEPHALOPHE	OUI	C26nonFSC7	700	15690.9	15145.6	15145.6	8728.83	37504
Congo	FSC7	FSC	7	FSC7_C27	NON	0-10M	0-5°	NON	PISTE D'ELEPHANT	NON	C27FSC7	531	22396.8	22462.9	22396.8	13984.1	9640.14
Congo	nonFSC7	Non-FSC	7	nonFSC7_C27	OUI	0-10M	0-5°	OUI	OUVERTURE	NON	C27nonFSC7	706	16022.6	15769.2	15769.2	9197.21	37636
Congo	FSC7	FSC	7	FSC7_C28	NON	0-10M	0-5°	NON	DEBARDAGE	NON	C28FSC7	525	21159.1	21063.5	21159.1	16182.1	13528.2
Congo	nonFSC7	Non-FSC	7	nonFSC7_C28	OUI	0-10M	0-5°	NON	OUVERTURE	NON	C28nonFSC7	691	11511	11520.1	11511	7658.02	35082.4
Congo	FSC7	FSC	7	FSC7_C29	NON	11-20M	0-5°	NON	DEBARDAGE	NON	C29FSC7	517	21075.4	21002	21075.4	16494.2	13387.6
Congo	nonFSC7	Non-FSC	7	nonFSC7_C29	NON	0-10M	0-5°	NON	SENTIER CEPHALOPHE	NON	C29nonFSC7	691	12053.5	12066.4	12053.5	7283.39	35221
Congo	FSC7	FSC	7	FSC7_C30	NON	0-10M	0-5°	NON	DEBARDAGE	NON	C30FSC7	528	20967.1	20914.3	20967.1	15842.2	13417.5
Congo	nonFSC7	Non-FSC	7	nonFSC7_C30	OUI	0-10M	0-5°	NON	SENTIER CEPHALOPHE	NON	C30nonFSC7	712	12673.3	12690	12673.3	7032.58	35418.5
Congo	FSC7	FSC	7	FSC7_C31	NON	0-10M	0-5°	NON	PISTE D'ELEPHANT	NON	C31FSC7	505	20885.5	20853.8	20885.5	15204.3	13544.5
Congo	nonFSC7	Non-FSC	7	nonFSC7_C31	NON	0-10M	0-5°	NON	SENTIER CEPHALOPHE	OUI	C31nonFSC7	683	13311.4	13308.2	13308.2	6917.8	35615.7
Congo	FSC7	FSC	7	FSC7_C32	NON	0-10M	0-5°	NON	DEBARDAGE	NON	C32FSC7	531	20915.8	20904.8	20915.8	14675.7	13127.8
Congo	nonFSC7	Non-FSC	7	nonFSC7_C32	NON	0-10M	0-5°	NON	SENTIER CEPHALOPHE	OUI	C32nonFSC7	689	14053.2	14007.9	14007.9	6920.52	35830.1
Congo	FSC7	FSC	7	FSC7_C33	NON	11-20M	0-5°	OUI	DEBARDAGE	NON	C33FSC7	530	20949.7	20959.7	20949.7	14152.5	12402.9
Congo	nonFSC7	Non-FSC	7	nonFSC7_C33	NON	0-10M	0-5°	NON	SENTIER CEPHALOPHE	NON	C33nonFSC7	705	14739	14651.3	14651.3	7122.23	36115.4
Congo	FSC7	FSC	7	FSC7_C34	NON	0-10M	0-5°	NON	PISTE D'ELEPHANT	OUI	C34FSC7	492	21030.7	21061	21030.7	13695.6	11734.3
Congo	nonFSC7	Non-FSC	7	nonFSC7_C34	OUI	0-10M	0-5°	NON	SENTIER CEPHALOPHE	NON	C34nonFSC7	715	15491.5	15297.2	15297.2	7416.99	36393
Congo	FSC7	FSC	7	FSC7_C35	NON	0-10M	0-5°	NON	PISTE D'ELEPHANT	OUI	C35FSC7	492	21177.6	21227.1	21177.6	13331.3	11111.1
Congo	nonFSC7	Non-FSC	7	nonFSC7_C35	OUI	0-10M	0-5°	NON	SENTIER CEPHALOPHE	NON	C35nonFSC7	703	16256.5	15913.4	15913.4	7866.47	36545.6
Congo	FSC7	FSC	7	FSC7_C36	NON	0-10M	0-5°	NON	PISTE D'ELEPHANT	NON	C36FSC7	535	21372.4	21442.6	21372.4	12988.1	10496.3
Congo	nonFSC7	Non-FSC	7	nonFSC7_C36	NON	0-10M	0-5°	NON	OUVERTURE	OUI	C36nonFSC7	696	16981.5	16543.5	16543.5	8360.98	36657.2

## Sheet: Figure 3
site	Weightclass	RAI	Sitename	Type	Cluster	NetEffort	Visibility	Slope	FruitTrees	Water	Elevation	TypeOfSite	Hunting	DistRoads	DistRivers	DistSettlements	DistProtectedAreas	DistRoadsSettlements
FSC5-C01	Weightclass1	0.421053	FSC5	FSC	5	76	11-20M	5-20°	NON	OUI	209	SENTIER CEPHALOPHE	NON	3351.89	3459.25	14748.4	3459.25	3351.89
FSC5-C01	Weightclass2	0.0921053	FSC5	FSC	5	76	11-20M	5-20°	NON	OUI	209	SENTIER CEPHALOPHE	NON	3351.89	3459.25	14748.4	3459.25	3351.89
FSC5-C01	Weightclass3	0.486842	FSC5	FSC	5	76	11-20M	5-20°	NON	OUI	209	SENTIER CEPHALOPHE	NON	3351.89	3459.25	14748.4	3459.25	3351.89
FSC5-C01	Weightclass4	0.0131579	FSC5	FSC	5	76	11-20M	5-20°	NON	OUI	209	SENTIER CEPHALOPHE	NON	3351.89	3459.25	14748.4	3459.25	3351.89
FSC5-C01	Weightclass5	0.0131579	FSC5	FSC	5	76	11-20M	5-20°	NON	OUI	209	SENTIER CEPHALOPHE	NON	3351.89	3459.25	14748.4	3459.25	3351.89
FSC5-C02	Weightclass1	0.346021	FSC5	FSC	5	34.68	0-10M	0-5°	NON	OUI	193	SENTIER CEPHALOPHE	NON	2735.25	3161.93	14584.3	3161.93	2735.25
FSC5-C02	Weightclass2	0.230681	FSC5	FSC	5	34.68	0-10M	0-5°	NON	OUI	193	SENTIER CEPHALOPHE	NON	2735.25	3161.93	14584.3	3161.93	2735.25
FSC5-C02	Weightclass3	0.259516	FSC5	FSC	5	34.68	0-10M	0-5°	NON	OUI	193	SENTIER CEPHALOPHE	NON	2735.25	3161.93	14584.3	3161.93	2735.25
FSC5-C02	Weightclass4	0.0288351	FSC5	FSC	5	34.68	0-10M	0-5°	NON	OUI	193	SENTIER CEPHALOPHE	NON	2735.25	3161.93	14584.3	3161.93	2735.25
FSC5-C02	Weightclass5	0.11534	FSC5	FSC	5	34.68	0-10M	0-5°	NON	OUI	193	SENTIER CEPHALOPHE	NON	2735.25	3161.93	14584.3	3161.93	2735.25
FSC5-C03	Weightclass1	0	FSC5	FSC	5	10	0-10M	0-5°	OUI	OUI	191	SENTIER CEPHALOPHE	NON	2234.48	2846.96	14547.1	2846.96	2234.48
FSC5-C03	Weightclass2	0	FSC5	FSC	5	10	0-10M	0-5°	OUI	OUI	191	SENTIER CEPHALOPHE	NON	2234.48	2846.96	14547.1	2846.96	2234.48
FSC5-C03	Weightclass3	0.1	FSC5	FSC	5	10	0-10M	0-5°	OUI	OUI	191	SENTIER CEPHALOPHE	NON	2234.48	2846.96	14547.1	2846.96	2234.48
FSC5-C03	Weightclass4	0	FSC5	FSC	5	10	0-10M	0-5°	OUI	OUI	191	SENTIER CEPHALOPHE	NON	2234.48	2846.96	14547.1	2846.96	2234.48
FSC5-C03	Weightclass5	0	FSC5	FSC	5	10	0-10M	0-5°	OUI	OUI	191	SENTIER CEPHALOPHE	NON	2234.48	2846.96	14547.1	2846.96	2234.48
FSC5-C04	Weightclass1	0.188406	FSC5	FSC	5	69	0-10M	0-5°	OUI	OUI	176	SENTIER CEPHALOPHE	NON	2120.37	2585.09	14546.5	2585.09	2120.37
FSC5-C04	Weightclass2	0.304348	FSC5	FSC	5	69	0-10M	0-5°	OUI	OUI	176	SENTIER CEPHALOPHE	NON	2120.37	2585.09	14546.5	2585.09	2120.37
FSC5-C04	Weightclass3	1.50725	FSC5	FSC	5	69	0-10M	0-5°	OUI	OUI	176	SENTIER CEPHALOPHE	NON	2120.37	2585.09	14546.5	2585.09	2120.37
FSC5-C04	Weightclass4	0.202899	FSC5	FSC	5	69	0-10M	0-5°	OUI	OUI	176	SENTIER CEPHALOPHE	NON	2120.37	2585.09	14546.5	2585.09	2120.37
FSC5-C04	Weightclass5	0.318841	FSC5	FSC	5	69	0-10M	0-5°	OUI	OUI	176	SENTIER CEPHALOPHE	NON	2120.37	2585.09	14546.5	2585.09	2120.37
FSC5-C05	Weightclass1	0.565576	FSC5	FSC	5	65.42	0-10M	0-5°	OUI	OUI	181	PISTE D'ELEPHANT	NON	1746.32	2489.21	14636.6	2489.21	1746.32
FSC5-C05	Weightclass2	0.458575	FSC5	FSC	5	65.42	0-10M	0-5°	OUI	OUI	181	PISTE D'ELEPHANT	NON	1746.32	2489.21	14636.6	2489.21	1746.32
FSC5-C05	Weightclass3	0.687863	FSC5	FSC	5	65.42	0-10M	0-5°	OUI	OUI	181	PISTE D'ELEPHANT	NON	1746.32	2489.21	14636.6	2489.21	1746.32
FSC5-C05	Weightclass4	0.0917151	FSC5	FSC	5	65.42	0-10M	0-5°	OUI	OUI	181	PISTE D'ELEPHANT	NON	1746.32	2489.21	14636.6	2489.21	1746.32
FSC5-C05	Weightclass5	0.0152858	FSC5	FSC	5	65.42	0-10M	0-5°	OUI	OUI	181	PISTE D'ELEPHANT	NON	1746.32	2489.21	14636.6	2489.21	1746.32
FSC5-C06	Weightclass1	0.188406	FSC5	FSC	5	69	0-10M	0-5°	OUI	NON	184	SENTIER CEPHALOPHE	NON	1288.01	2601.92	14799.7	2601.92	1288.01
FSC5-C06	Weightclass2	0.188406	FSC5	FSC	5	69	0-10M	0-5°	OUI	NON	184	SENTIER CEPHALOPHE	NON	1288.01	2601.92	14799.7	2601.92	1288.01
FSC5-C06	Weightclass3	0.173913	FSC5	FSC	5	69	0-10M	0-5°	OUI	NON	184	SENTIER CEPHALOPHE	NON	1288.01	2601.92	14799.7	2601.92	1288.01
FSC5-C06	Weightclass4	0.101449	FSC5	FSC	5	69	0-10M	0-5°	OUI	NON	184	SENTIER CEPHALOPHE	NON	1288.01	2601.92	14799.7	2601.92	1288.01
FSC5-C06	Weightclass5	0	FSC5	FSC	5	69	0-10M	0-5°	OUI	NON	184	SENTIER CEPHALOPHE	NON	1288.01	2601.92	14799.7	2601.92	1288.01
FSC5-C07	Weightclass1	0.0175439	FSC5	FSC	5	57	0-10M	0-5°	OUI	OUI	149	DEBARDAGE	NON	813.686	3123.96	14932.1	3123.96	813.686
FSC5-C07	Weightclass2	0.0701754	FSC5	FSC	5	57	0-10M	0-5°	OUI	OUI	149	DEBARDAGE	NON	813.686	3123.96	14932.1	3123.96	813.686
FSC5-C07	Weightclass3	0.263158	FSC5	FSC	5	57	0-10M	0-5°	OUI	OUI	149	DEBARDAGE	NON	813.686	3123.96	14932.1	3123.96	813.686
FSC5-C07	Weightclass4	0.0701754	FSC5	FSC	5	57	0-10M	0-5°	OUI	OUI	149	DEBARDAGE	NON	813.686	3123.96	14932.1	3123.96	813.686
FSC5-C07	Weightclass5	0.0350877	FSC5	FSC	5	57	0-10M	0-5°	OUI	OUI	149	DEBARDAGE	NON	813.686	3123.96	14932.1	3123.96	813.686
FSC5-C08	Weightclass1	0	FSC5	FSC	5	69	0-10M	0-5°	OUI	OUI	189	PISTE D'ELEPHANT	NON	349.388	2931.68	15262.2	2971.8	349.388
FSC5-C08	Weightclass2	0.289855	FSC5	FSC	5	69	0-10M	0-5°	OUI	OUI	189	PISTE D'ELEPHANT	NON	349.388	2931.68	15262.2	2971.8	349.388
FSC5-C08	Weightclass3	0.246377	FSC5	FSC	5	69	0-10M	0-5°	OUI	OUI	189	PISTE D'ELEPHANT	NON	349.388	2931.68	15262.2	2971.8	349.388
FSC5-C08	Weightclass4	0.057971	FSC5	FSC	5	69	0-10M	0-5°	OUI	OUI	189	PISTE D'ELEPHANT	NON	349.388	2931.68	15262.2	2971.8	349.388
FSC5-C08	Weightclass5	0	FSC5	FSC	5	69	0-10M	0-5°	OUI	OUI	189	PISTE D'ELEPHANT	NON	349.388	2931.68	15262.2	2971.8	349.388
FSC5-C09	Weightclass1	0.0144928	FSC5	FSC	5	69	0-10M	0-5°	OUI	OUI	128	OUVERTURE	NON	196.715	2501.23	15474.6	2568.81	196.715
FSC5-C09	Weightclass2	0.130435	FSC5	FSC	5	69	0-10M	0-5°	OUI	OUI	128	OUVERTURE	NON	196.715	2501.23	15474.6	2568.81	196.715
FSC5-C09	Weightclass3	0.405797	FSC5	FSC	5	69	0-10M	0-5°	OUI	OUI	128	OUVERTURE	NON	196.715	2501.23	15474.6	2568.81	196.715
FSC5-C09	Weightclass4	0.0144928	FSC5	FSC	5	69	0-10M	0-5°	OUI	OUI	128	OUVERTURE	NON	196.715	2501.23	15474.6	2568.81	196.715
FSC5-C09	Weightclass5	0.130435	FSC5	FSC	5	69	0-10M	0-5°	OUI	OUI	128	OUVERTURE	NON	196.715	2501.23	15474.6	2568.81	196.715
FSC5-C10	Weightclass1	2.19444	FSC5	FSC	5	36	0-10M	5-20°	OUI	OUI	232	SENTIER CEPHALOPHE	NON	4037.03	4390.99	13781.7	4390.99	4037.03
FSC5-C10	Weightclass2	0.638889	FSC5	FSC	5	36	0-10M	5-20°	OUI	OUI	232	SENTIER CEPHALOPHE	NON	4037.03	4390.99	13781.7	4390.99	4037.03
FSC5-C10	Weightclass3	0.0555556	FSC5	FSC	5	36	0-10M	5-20°	OUI	OUI	232	SENTIER CEPHALOPHE	NON	4037.03	4390.99	13781.7	4390.99	4037.03
FSC5-C10	Weightclass4	0.0277778	FSC5	FSC	5	36	0-10M	5-20°	OUI	OUI	232	SENTIER CEPHALOPHE	NON	4037.03	4390.99	13781.7	4390.99	4037.03
FSC5-C10	Weightclass5	0.138889	FSC5	FSC	5	36	0-10M	5-20°	OUI	OUI	232	SENTIER CEPHALOPHE	NON	4037.03	4390.99	13781.7	4390.99	4037.03
FSC5-C11	Weightclass1	0.315068	FSC5	FSC	5	73	0-10M	0-5°	NON	OUI	245	SENTIER CEPHALOPHE	NON	3562.84	4073.74	13618.2	4073.73	3562.84
FSC5-C11	Weightclass2	0.136986	FSC5	FSC	5	73	0-10M	0-5°	NON	OUI	245	SENTIER CEPHALOPHE	NON	3562.84	4073.74	13618.2	4073.73	3562.84
FSC5-C11	Weightclass3	0.0958904	FSC5	FSC	5	73	0-10M	0-5°	NON	OUI	245	SENTIER CEPHALOPHE	NON	3562.84	4073.74	13618.2	4073.73	3562.84
FSC5-C11	Weightclass4	0.0136986	FSC5	FSC	5	73	0-10M	0-5°	NON	OUI	245	SENTIER CEPHALOPHE	NON	3562.84	4073.74	13618.2	4073.73	3562.84
FSC5-C11	Weightclass5	0.0136986	FSC5	FSC	5	73	0-10M	0-5°	NON	OUI	245	SENTIER CEPHALOPHE	NON	3562.84	4073.74	13618.2	4073.73	3562.84
FSC5-C12	Weightclass1	0.319444	FSC5	FSC	5	72	0-10M	0-5°	OUI	OUI	198	PISTE D'ELEPHANT	NON	3159.24	3732.31	13609	3732.31	3159.24
FSC5-C12	Weightclass2	0.513889	FSC5	FSC	5	72	0-10M	0-5°	OUI	OUI	198	PISTE D'ELEPHANT	NON	3159.24	3732.31	13609	3732.31	3159.24
FSC5-C12	Weightclass3	0.861111	FSC5	FSC	5	72	0-10M	0-5°	OUI	OUI	198	PISTE D'ELEPHANT	NON	3159.24	3732.31	13609	3732.31	3159.24
FSC5-C12	Weightclass4	0.0277778	FSC5	FSC	5	72	0-10M	0-5°	OUI	OUI	198	PISTE D'ELEPHANT	NON	3159.24	3732.31	13609	3732.31	3159.24
FSC5-C12	Weightclass5	0.0555556	FSC5	FSC	5	72	0-10M	0-5°	OUI	OUI	198	PISTE D'ELEPHANT	NON	3159.24	3732.31	13609	3732.31	3159.24
FSC5-C13	Weightclass1	0.0169492	FSC5	FSC	5	59	0-10M	0-5°	OUI	NON	191	PISTE D'ELEPHANT	NON	3113.39	3620.09	13504.8	3620.09	3113.39
FSC5-C13	Weightclass2	0.627119	FSC5	FSC	5	59	0-10M	0-5°	OUI	NON	191	PISTE D'ELEPHANT	NON	3113.39	3620.09	13504.8	3620.09	3113.39
FSC5-C13	Weightclass3	0.152542	FSC5	FSC	5	59	0-10M	0-5°	OUI	NON	191	PISTE D'ELEPHANT	NON	3113.39	3620.09	13504.8	3620.09	3113.39
FSC5-C13	Weightclass4	0.152542	FSC5	FSC	5	59	0-10M	0-5°	OUI	NON	191	PISTE D'ELEPHANT	NON	3113.39	3620.09	13504.8	3620.09	3113.39
FSC5-C13	Weightclass5	0.79661	FSC5	FSC	5	59	0-10M	0-5°	OUI	NON	191	PISTE D'ELEPHANT	NON	3113.39	3620.09	13504.8	3620.09	3113.39
FSC5-C14	Weightclass1	0.369863	FSC5	FSC	5	73	0-10M	0-5°	OUI	OUI	193	PISTE D'ELEPHANT	NON	2610.87	3488.6	13641.2	3488.6	2610.87
FSC5-C14	Weightclass2	0.191781	FSC5	FSC	5	73	0-10M	0-5°	OUI	OUI	193	PISTE D'ELEPHANT	NON	2610.87	3488.6	13641.2	3488.6	2610.87
FSC5-C14	Weightclass3	0.821918	FSC5	FSC	5	73	0-10M	0-5°	OUI	OUI	193	PISTE D'ELEPHANT	NON	2610.87	3488.6	13641.2	3488.6	2610.87
FSC5-C14	Weightclass4	0.0547945	FSC5	FSC	5	73	0-10M	0-5°	OUI	OUI	193	PISTE D'ELEPHANT	NON	2610.87	3488.6	13641.2	3488.6	2610.87
FSC5-C14	Weightclass5	0.0821918	FSC5	FSC	5	73	0-10M	0-5°	OUI	OUI	193	PISTE D'ELEPHANT	NON	2610.87	3488.6	13641.2	3488.6	2610.87
FSC5-C15	Weightclass1	0.136986	FSC5	FSC	5	73	0-10M	0-5°	OUI	OUI	177	PISTE D'ELEPHANT	NON	2192.73	3595.3	13779	3595.3	2192.73
FSC5-C15	Weightclass2	0.465753	FSC5	FSC	5	73	0-10M	0-5°	OUI	OUI	177	PISTE D'ELEPHANT	NON	2192.73	3595.3	13779	3595.3	2192.73
FSC5-C15	Weightclass3	1.17808	FSC5	FSC	5	73	0-10M	0-5°	OUI	OUI	177	PISTE D'ELEPHANT	NON	2192.73	3595.3	13779	3595.3	2192.73
FSC5-C15	Weightclass4	0.0821918	FSC5	FSC	5	73	0-10M	0-5°	OUI	OUI	177	PISTE D'ELEPHANT	NON	2192.73	3595.3	13779	3595.3	2192.73
FSC5-C15	Weightclass5	0.0410959	FSC5	FSC	5	73	0-10M	0-5°	OUI	OUI	177	PISTE D'ELEPHANT	NON	2192.73	3595.3	13779	3595.3	2192.73
FSC5-C16	Weightclass1	0.205479	FSC5	FSC	5	73	0-10M	5-20°	OUI	OUI	173	PISTE D'ELEPHANT	NON	1620.48	3908.04	14041.9	3908.04	1620.48
FSC5-C16	Weightclass2	0.232877	FSC5	FSC	5	73	0-10M	5-20°	OUI	OUI	173	PISTE D'ELEPHANT	NON	1620.48	3908.04	14041.9	3908.04	1620.48
FSC5-C16	Weightclass3	0.534247	FSC5	FSC	5	73	0-10M	5-20°	OUI	OUI	173	PISTE D'ELEPHANT	NON	1620.48	3908.04	14041.9	3908.04	1620.48
FSC5-C16	Weightclass4	0.0684932	FSC5	FSC	5	73	0-10M	5-20°	OUI	OUI	173	PISTE D'ELEPHANT	NON	1620.48	3908.04	14041.9	3908.04	1620.48
FSC5-C16	Weightclass5	0.0958904	FSC5	FSC	5	73	0-10M	5-20°	OUI	OUI	173	PISTE D'ELEPHANT	NON	1620.48	3908.04	14041.9	3908.04	1620.48
FSC5-C17	Weightclass1	0.15942	FSC5	FSC	5	69	0-10M	0-5°	OUI	OUI	161	PISTE D'ELEPHANT	NON	1333.95	3778.96	14286.5	3832.79	1333.95
FSC5-C17	Weightclass2	0.333333	FSC5	FSC	5	69	0-10M	0-5°	OUI	OUI	161	PISTE D'ELEPHANT	NON	1333.95	3778.96	14286.5	3832.79	1333.95
FSC5-C17	Weightclass3	0.26087	FSC5	FSC	5	69	0-10M	0-5°	OUI	OUI	161	PISTE D'ELEPHANT	NON	1333.95	3778.96	14286.5	3832.79	1333.95
FSC5-C17	Weightclass4	0.0289855	FSC5	FSC	5	69	0-10M	0-5°	OUI	OUI	161	PISTE D'ELEPHANT	NON	1333.95	3778.96	14286.5	3832.79	1333.95
FSC5-C17	Weightclass5	0.0724638	FSC5	FSC	5	69	0-10M	0-5°	OUI	OUI	161	PISTE D'ELEPHANT	NON	1333.95	3778.96	14286.5	3832.79	1333.95
FSC5-C18	Weightclass1	0.0625	FSC5	FSC	5	64	0-10M	0-5°	OUI	OUI	198	PISTE D'ELEPHANT	NON	1010.64	3349.75	14629.2	3430.23	1010.64
FSC5-C18	Weightclass2	0.53125	FSC5	FSC	5	64	0-10M	0-5°	OUI	OUI	198	PISTE D'ELEPHANT	NON	1010.64	3349.75	14629.2	3430.23	1010.64
FSC5-C18	Weightclass3	0.3125	FSC5	FSC	5	64	0-10M	0-5°	OUI	OUI	198	PISTE D'ELEPHANT	NON	1010.64	3349.75	14629.2	3430.23	1010.64
FSC5-C18	Weightclass4	0.109375	FSC5	FSC	5	64	0-10M	0-5°	OUI	OUI	198	PISTE D'ELEPHANT	NON	1010.64	3349.75	14629.2	3430.23	1010.64
FSC5-C18	Weightclass5	0	FSC5	FSC	5	64	0-10M	0-5°	OUI	OUI	198	PISTE D'ELEPHANT	NON	1010.64	3349.75	14629.2	3430.23	1010.64
FSC5-C19	Weightclass1	0.573333	FSC5	FSC	5	75	0-10M	0-5°	OUI	NON	232	SENTIER CEPHALOPHE	NON	4918.35	5363.3	12772.8	5363.3	4918.35
FSC5-C19	Weightclass2	0.453333	FSC5	FSC	5	75	0-10M	0-5°	OUI	NON	232	SENTIER CEPHALOPHE	NON	4918.35	5363.3	12772.8	5363.3	4918.35
FSC5-C19	Weightclass3	0.6	FSC5	FSC	5	75	0-10M	0-5°	OUI	NON	232	SENTIER CEPHALOPHE	NON	4918.35	5363.3	12772.8	5363.3	4918.35
FSC5-C19	Weightclass4	0.16	FSC5	FSC	5	75	0-10M	0-5°	OUI	NON	232	SENTIER CEPHALOPHE	NON	4918.35	5363.3	12772.8	5363.3	4918.35
FSC5-C19	Weightclass5	0.0266667	FSC5	FSC	5	75	0-10M	0-5°	OUI	NON	232	SENTIER CEPHALOPHE	NON	4918.35	5363.3	12772.8	5363.3	4918.35
FSC5-C20	Weightclass1	0.0638298	FSC5	FSC	5	47	0-10M	0-5°	OUI	OUI	263	PISTE D'ELEPHANT	NON	4507.39	5066.87	12598.5	5066.87	4507.39
FSC5-C20	Weightclass2	0.170213	FSC5	FSC	5	47	0-10M	0-5°	OUI	OUI	263	PISTE D'ELEPHANT	NON	4507.39	5066.87	12598.5	5066.87	4507.39
FSC5-C20	Weightclass3	0.723404	FSC5	FSC	5	47	0-10M	0-5°	OUI	OUI	263	PISTE D'ELEPHANT	NON	4507.39	5066.87	12598.5	5066.87	4507.39
FSC5-C20	Weightclass4	0.106383	FSC5	FSC	5	47	0-10M	0-5°	OUI	OUI	263	PISTE D'ELEPHANT	NON	4507.39	5066.87	12598.5	5066.87	4507.39
FSC5-C20	Weightclass5	0.0638298	FSC5	FSC	5	47	0-10M	0-5°	OUI	OUI	263	PISTE D'ELEPHANT	NON	4507.39	5066.87	12598.5	5066.87	4507.39
FSC5-C21	Weightclass1	0.047619	FSC5	FSC	5	42	0-10M	0-5°	NON	OUI	259	PISTE D'ELEPHANT	NON	4198.03	4735.98	12552.7	4735.98	4198.03
FSC5-C21	Weightclass2	0.214286	FSC5	FSC	5	42	0-10M	0-5°	NON	OUI	259	PISTE D'ELEPHANT	NON	4198.03	4735.98	12552.7	4735.98	4198.03
FSC5-C21	Weightclass3	0.785714	FSC5	FSC	5	42	0-10M	0-5°	NON	OUI	259	PISTE D'ELEPHANT	NON	4198.03	4735.98	12552.7	4735.98	4198.03
FSC5-C21	Weightclass4	0.309524	FSC5	FSC	5	42	0-10M	0-5°	NON	OUI	259	PISTE D'ELEPHANT	NON	4198.03	4735.98	12552.7	4735.98	4198.03
FSC5-C21	Weightclass5	0.047619	FSC5	FSC	5	42	0-10M	0-5°	NON	OUI	259	PISTE D'ELEPHANT	NON	4198.03	4735.98	12552.7	4735.98	4198.03
FSC5-C22	Weightclass1	0.315068	FSC5	FSC	5	73	0-10M	0-5°	NON	NON	226	DEBARDAGE	NON	3822.6	4414.44	12708.3	4414.44	3822.6
FSC5-C22	Weightclass2	0.178082	FSC5	FSC	5	73	0-10M	0-5°	NON	NON	226	DEBARDAGE	NON	3822.6	4414.44	12708.3	4414.44	3822.6
FSC5-C22	Weightclass3	0.684932	FSC5	FSC	5	73	0-10M	0-5°	NON	NON	226	DEBARDAGE	NON	3822.6	4414.44	12708.3	4414.44	3822.6
FSC5-C22	Weightclass4	0.150685	FSC5	FSC	5	73	0-10M	0-5°	NON	NON	226	DEBARDAGE	NON	3822.6	4414.44	12708.3	4414.44	3822.6
FSC5-C22	Weightclass5	0.246575	FSC5	FSC	5	73	0-10M	0-5°	NON	NON	226	DEBARDAGE	NON	3822.6	4414.44	12708.3	4414.44	3822.6
FSC5-C23	Weightclass1	0.0684932	FSC5	FSC	5	73	0-10M	0-5°	OUI	OUI	212	SENTIER CEPHALOPHE	NON	3532.11	4486.13	12650.3	4486.13	3532.11
FSC5-C23	Weightclass2	0.328767	FSC5	FSC	5	73	0-10M	0-5°	OUI	OUI	212	SENTIER CEPHALOPHE	NON	3532.11	4486.13	12650.3	4486.13	3532.11
FSC5-C23	Weightclass3	0.287671	FSC5	FSC	5	73	0-10M	0-5°	OUI	OUI	212	SENTIER CEPHALOPHE	NON	3532.11	4486.13	12650.3	4486.13	3532.11
FSC5-C23	Weightclass4	0.0410959	FSC5	FSC	5	73	0-10M	0-5°	OUI	OUI	212	SENTIER CEPHALOPHE	NON	3532.11	4486.13	12650.3	4486.13	3532.11
FSC5-C23	Weightclass5	0.424658	FSC5	FSC	5	73	0-10M	0-5°	OUI	OUI	212	SENTIER CEPHALOPHE	NON	3532.11	4486.13	12650.3	4486.13	3532.11
FSC5-C24	Weightclass1	0.432432	FSC5	FSC	5	74	0-10M	0-5°	OUI	OUI	183	PISTE D'ELEPHANT	NON	2960.06	4535.96	12842.1	4535.96	2960.06
FSC5-C24	Weightclass2	0.378378	FSC5	FSC	5	74	0-10M	0-5°	OUI	OUI	183	PISTE D'ELEPHANT	NON	2960.06	4535.96	12842.1	4535.96	2960.06
FSC5-C24	Weightclass3	0.72973	FSC5	FSC	5	74	0-10M	0-5°	OUI	OUI	183	PISTE D'ELEPHANT	NON	2960.06	4535.96	12842.1	4535.96	2960.06
FSC5-C24	Weightclass4	0.027027	FSC5	FSC	5	74	0-10M	0-5°	OUI	OUI	183	PISTE D'ELEPHANT	NON	2960.06	4535.96	12842.1	4535.96	2960.06
FSC5-C24	Weightclass5	0.121622	FSC5	FSC	5	74	0-10M	0-5°	OUI	OUI	183	PISTE D'ELEPHANT	NON	2960.06	4535.96	12842.1	4535.96	2960.06
FSC5-C25	Weightclass1	0.157895	FSC5	FSC	5	38	0-10M	0-5°	OUI	OUI	187	DEBARDAGE	NON	2631.61	4874.52	13009.5	4874.52	2631.61
FSC5-C25	Weightclass2	0.0263158	FSC5	FSC	5	38	0-10M	0-5°	OUI	OUI	187	DEBARDAGE	NON	2631.61	4874.52	13009.5	4874.52	2631.61
FSC5-C25	Weightclass3	0.131579	FSC5	FSC	5	38	0-10M	0-5°	OUI	OUI	187	DEBARDAGE	NON	2631.61	4874.52	13009.5	4874.52	2631.61
FSC5-C25	Weightclass4	0.0526316	FSC5	FSC	5	38	0-10M	0-5°	OUI	OUI	187	DEBARDAGE	NON	2631.61	4874.52	13009.5	4874.52	2631.61
FSC5-C25	Weightclass5	0.131579	FSC5	FSC	5	38	0-10M	0-5°	OUI	OUI	187	DEBARDAGE	NON	2631.61	4874.52	13009.5	4874.52	2631.61
FSC5-C26	Weightclass1	0.297297	FSC5	FSC	5	74	0-10M	0-5°	OUI	OUI	171	DEBARDAGE	NON	2336.4	4641.77	13343.7	4707.61	2336.4
FSC5-C26	Weightclass2	0.162162	FSC5	FSC	5	74	0-10M	0-5°	OUI	OUI	171	DEBARDAGE	NON	2336.4	4641.77	13343.7	4707.61	2336.4
FSC5-C26	Weightclass3	0.486486	FSC5	FSC	5	74	0-10M	0-5°	OUI	OUI	171	DEBARDAGE	NON	2336.4	4641.77	13343.7	4707.61	2336.4
FSC5-C26	Weightclass4	0.148649	FSC5	FSC	5	74	0-10M	0-5°	OUI	OUI	171	DEBARDAGE	NON	2336.4	4641.77	13343.7	4707.61	2336.4
FSC5-C26	Weightclass5	0	FSC5	FSC	5	74	0-10M	0-5°	OUI	OUI	171	DEBARDAGE	NON	2336.4	4641.77	13343.7	4707.61	2336.4
FSC5-C27	Weightclass1	0.202703	FSC5	FSC	5	74	0-10M	0-5°	OUI	OUI	166	PISTE D'ELEPHANT	NON	1921.04	4290.77	13733.8	4370.5	1921.04
FSC5-C27	Weightclass2	1.25676	FSC5	FSC	5	74	0-10M	0-5°	OUI	OUI	166	PISTE D'ELEPHANT	NON	1921.04	4290.77	13733.8	4370.5	1921.04
FSC5-C27	Weightclass3	0.364865	FSC5	FSC	5	74	0-10M	0-5°	OUI	OUI	166	PISTE D'ELEPHANT	NON	1921.04	4290.77	13733.8	4370.5	1921.04
FSC5-C27	Weightclass4	0.189189	FSC5	FSC	5	74	0-10M	0-5°	OUI	OUI	166	PISTE D'ELEPHANT	NON	1921.04	4290.77	13733.8	4370.5	1921.04
FSC5-C27	Weightclass5	0.0810811	FSC5	FSC	5	74	0-10M	0-5°	OUI	OUI	166	PISTE D'ELEPHANT	NON	1921.04	4290.77	13733.8	4370.5	1921.04
FSC5-C28	Weightclass1	0.162162	FSC5	FSC	5	74	0-10M	0-5°	OUI	OUI	254	PISTE D'ELEPHANT	NON	5773.2	6271.05	11808.5	6271.05	5773.2
FSC5-C28	Weightclass2	0.932432	FSC5	FSC	5	74	0-10M	0-5°	OUI	OUI	254	PISTE D'ELEPHANT	NON	5773.2	6271.05	11808.5	6271.05	5773.2
FSC5-C28	Weightclass3	1.13514	FSC5	FSC	5	74	0-10M	0-5°	OUI	OUI	254	PISTE D'ELEPHANT	NON	5773.2	6271.05	11808.5	6271.05	5773.2
FSC5-C28	Weightclass4	0.0135135	FSC5	FSC	5	74	0-10M	0-5°	OUI	OUI	254	PISTE D'ELEPHANT	NON	5773.2	6271.05	11808.5	6271.05	5773.2
FSC5-C28	Weightclass5	0.0540541	FSC5	FSC	5	74	0-10M	0-5°	OUI	OUI	254	PISTE D'ELEPHANT	NON	5773.2	6271.05	11808.5	6271.05	5773.2
FSC5-C29	Weightclass1	0.256757	FSC5	FSC	5	74	0-10M	0-5°	OUI	OUI	292	SENTIER CEPHALOPHE	NON	5422.24	6016.36	11607	6016.36	5422.24
FSC5-C29	Weightclass2	0.459459	FSC5	FSC	5	74	0-10M	0-5°	OUI	OUI	292	SENTIER CEPHALOPHE	NON	5422.24	6016.36	11607	6016.36	5422.24
FSC5-C29	Weightclass3	0.175676	FSC5	FSC	5	74	0-10M	0-5°	OUI	OUI	292	SENTIER CEPHALOPHE	NON	5422.24	6016.36	11607	6016.36	5422.24
FSC5-C29	Weightclass4	0.0135135	FSC5	FSC	5	74	0-10M	0-5°	OUI	OUI	292	SENTIER CEPHALOPHE	NON	5422.24	6016.36	11607	6016.36	5422.24
FSC5-C29	Weightclass5	0.0945946	FSC5	FSC	5	74	0-10M	0-5°	OUI	OUI	292	SENTIER CEPHALOPHE	NON	5422.24	6016.36	11607	6016.36	5422.24
FSC5-C30	Weightclass1	0.662162	FSC5	FSC	5	74	0-10M	0-5°	OUI	OUI	260	PISTE D'ELEPHANT	NON	5210.09	5729.57	11537.3	5729.57	5210.09
FSC5-C30	Weightclass2	1.01351	FSC5	FSC	5	74	0-10M	0-5°	OUI	OUI	260	PISTE D'ELEPHANT	NON	5210.09	5729.57	11537.3	5729.57	5210.09
FSC5-C30	Weightclass3	1.39189	FSC5	FSC	5	74	0-10M	0-5°	OUI	OUI	260	PISTE D'ELEPHANT	NON	5210.09	5729.57	11537.3	5729.57	5210.09
FSC5-C30	Weightclass4	0.0810811	FSC5	FSC	5	74	0-10M	0-5°	OUI	OUI	260	PISTE D'ELEPHANT	NON	5210.09	5729.57	11537.3	5729.57	5210.09
FSC5-C30	Weightclass5	0.310811	FSC5	FSC	5	74	0-10M	0-5°	OUI	OUI	260	PISTE D'ELEPHANT	NON	5210.09	5729.57	11537.3	5729.57	5210.09
FSC5-C31	Weightclass1	1.4386	FSC5	FSC	5	57	0-10M	0-5°	OUI	OUI	247	PISTE D'ELEPHANT	NON	4870.89	5583.04	11539.7	5583.04	4870.89
FSC5-C31	Weightclass2	0.333333	FSC5	FSC	5	57	0-10M	0-5°	OUI	OUI	247	PISTE D'ELEPHANT	NON	4870.89	5583.04	11539.7	5583.04	4870.89
FSC5-C31	Weightclass3	0.719298	FSC5	FSC	5	57	0-10M	0-5°	OUI	OUI	247	PISTE D'ELEPHANT	NON	4870.89	5583.04	11539.7	5583.04	4870.89
FSC5-C31	Weightclass4	0.192982	FSC5	FSC	5	57	0-10M	0-5°	OUI	OUI	247	PISTE D'ELEPHANT	NON	4870.89	5583.04	11539.7	5583.04	4870.89
FSC5-C31	Weightclass5	0	FSC5	FSC	5	57	0-10M	0-5°	OUI	OUI	247	PISTE D'ELEPHANT	NON	4870.89	5583.04	11539.7	5583.04	4870.89
FSC5-C32	Weightclass1	0.209302	FSC5	FSC	5	43	0-10M	5-20°	OUI	OUI	246	DEBARDAGE	NON	4368.82	5494.84	11652.3	5494.84	4368.82
FSC5-C32	Weightclass2	0.27907	FSC5	FSC	5	43	0-10M	5-20°	OUI	OUI	246	DEBARDAGE	NON	4368.82	5494.84	11652.3	5494.84	4368.82
FSC5-C32	Weightclass3	2.02326	FSC5	FSC	5	43	0-10M	5-20°	OUI	OUI	246	DEBARDAGE	NON	4368.82	5494.84	11652.3	5494.84	4368.82
FSC5-C32	Weightclass4	0.116279	FSC5	FSC	5	43	0-10M	5-20°	OUI	OUI	246	DEBARDAGE	NON	4368.82	5494.84	11652.3	5494.84	4368.82
FSC5-C32	Weightclass5	0.0232558	FSC5	FSC	5	43	0-10M	5-20°	OUI	OUI	246	DEBARDAGE	NON	4368.82	5494.84	11652.3	5494.84	4368.82
FSC5-C33	Weightclass1	0.208333	FSC5	FSC	5	72	0-10M	5-20°	OUI	OUI	218	SENTIER CEPHALOPHE	NON	3894.52	5576.54	11813.2	5576.54	3894.52
FSC5-C33	Weightclass2	0.319444	FSC5	FSC	5	72	0-10M	5-20°	OUI	OUI	218	SENTIER CEPHALOPHE	NON	3894.52	5576.54	11813.2	5576.54	3894.52
FSC5-C33	Weightclass3	1.55556	FSC5	FSC	5	72	0-10M	5-20°	OUI	OUI	218	SENTIER CEPHALOPHE	NON	3894.52	5576.54	11813.2	5576.54	3894.52
FSC5-C33	Weightclass4	0.138889	FSC5	FSC	5	72	0-10M	5-20°	OUI	OUI	218	SENTIER CEPHALOPHE	NON	3894.52	5576.54	11813.2	5576.54	3894.52
FSC5-C33	Weightclass5	0.0277778	FSC5	FSC	5	72	0-10M	5-20°	OUI	OUI	218	SENTIER CEPHALOPHE	NON	3894.52	5576.54	11813.2	5576.54	3894.52
FSC5-C34	Weightclass1	0.294118	FSC5	FSC	5	34	0-10M	0-5°	OUI	OUI	187	PISTE D'ELEPHANT	NON	3518.98	5805.24	12092.7	5805.24	3518.98
FSC5-C34	Weightclass2	0.205882	FSC5	FSC	5	34	0-10M	0-5°	OUI	OUI	187	PISTE D'ELEPHANT	NON	3518.98	5805.24	12092.7	5805.24	3518.98
FSC5-C34	Weightclass3	1.20588	FSC5	FSC	5	34	0-10M	0-5°	OUI	OUI	187	PISTE D'ELEPHANT	NON	3518.98	5805.24	12092.7	5805.24	3518.98
FSC5-C34	Weightclass4	0	FSC5	FSC	5	34	0-10M	0-5°	OUI	OUI	187	PISTE D'ELEPHANT	NON	3518.98	5805.24	12092.7	5805.24	3518.98
FSC5-C34	Weightclass5	0.0588235	FSC5	FSC	5	34	0-10M	0-5°	OUI	OUI	187	PISTE D'ELEPHANT	NON	3518.98	5805.24	12092.7	5805.24	3518.98
FSC5-C35	Weightclass1	0.777778	FSC5	FSC	5	18	0-10M	5-20°	OUI	OUI	173	PISTE D'ELEPHANT	NON	3221.67	5546.79	12423	5620.55	3221.67
FSC5-C35	Weightclass2	0.555556	FSC5	FSC	5	18	0-10M	5-20°	OUI	OUI	173	PISTE D'ELEPHANT	NON	3221.67	5546.79	12423	5620.55	3221.67
FSC5-C35	Weightclass3	0.722222	FSC5	FSC	5	18	0-10M	5-20°	OUI	OUI	173	PISTE D'ELEPHANT	NON	3221.67	5546.79	12423	5620.55	3221.67
FSC5-C35	Weightclass4	0	FSC5	FSC	5	18	0-10M	5-20°	OUI	OUI	173	PISTE D'ELEPHANT	NON	3221.67	5546.79	12423	5620.55	3221.67
FSC5-C35	Weightclass5	0.0555556	FSC5	FSC	5	18	0-10M	5-20°	OUI	OUI	173	PISTE D'ELEPHANT	NON	3221.67	5546.79	12423	5620.55	3221.67
FSC5-C36	Weightclass1	0.714286	FSC5	FSC	5	21	0-10M	0-5°	OUI	NON	176	PISTE D'ELEPHANT	NON	2884.87	5263.74	12823.7	5339.45	2884.87
FSC5-C36	Weightclass2	1.09524	FSC5	FSC	5	21	0-10M	0-5°	OUI	NON	176	PISTE D'ELEPHANT	NON	2884.87	5263.74	12823.7	5339.45	2884.87
FSC5-C36	Weightclass3	0.666667	FSC5	FSC	5	21	0-10M	0-5°	OUI	NON	176	PISTE D'ELEPHANT	NON	2884.87	5263.74	12823.7	5339.45	2884.87
FSC5-C36	Weightclass4	0.285714	FSC5	FSC	5	21	0-10M	0-5°	OUI	NON	176	PISTE D'ELEPHANT	NON	2884.87	5263.74	12823.7	5339.45	2884.87
FSC5-C36	Weightclass5	0.047619	FSC5	FSC	5	21	0-10M	0-5°	OUI	NON	176	PISTE D'ELEPHANT	NON	2884.87	5263.74	12823.7	5339.45	2884.87
FSC1-C100	Weightclass1	0.0568182	FSC1	FSC	1	88	0-10M	5-20°	NON	OUI	272	OUVERTURE	NON	8125.24	92.8157	9424.77	97859.8	8125.24
FSC1-C100	Weightclass2	0.170455	FSC1	FSC	1	88	0-10M	5-20°	NON	OUI	272	OUVERTURE	NON	8125.24	92.8157	9424.77	97859.8	8125.24
FSC1-C100	Weightclass3	0.170455	FSC1	FSC	1	88	0-10M	5-20°	NON	OUI	272	OUVERTURE	NON	8125.24	92.8157	9424.77	97859.8	8125.24
FSC1-C100	Weightclass4	0.159091	FSC1	FSC	1	88	0-10M	5-20°	NON	OUI	272	OUVERTURE	NON	8125.24	92.8157	9424.77	97859.8	8125.24
FSC1-C100	Weightclass5	0.0340909	FSC1	FSC	1	88	0-10M	5-20°	NON	OUI	272	OUVERTURE	NON	8125.24	92.8157	9424.77	97859.8	8125.24
FSC1-C101	Weightclass1	0.0555556	FSC1	FSC	1	36	0-10M	0-5°	NON	NON	314	PISTE D'ELEPHANT	NON	7171.87	904.113	8520.99	97700.1	7171.87
FSC1-C101	Weightclass2	0	FSC1	FSC	1	36	0-10M	0-5°	NON	NON	314	PISTE D'ELEPHANT	NON	7171.87	904.113	8520.99	97700.1	7171.87
FSC1-C101	Weightclass3	0	FSC1	FSC	1	36	0-10M	0-5°	NON	NON	314	PISTE D'ELEPHANT	NON	7171.87	904.113	8520.99	97700.1	7171.87
FSC1-C101	Weightclass4	0.0277778	FSC1	FSC	1	36	0-10M	0-5°	NON	NON	314	PISTE D'ELEPHANT	NON	7171.87	904.113	8520.99	97700.1	7171.87
FSC1-C101	Weightclass5	0	FSC1	FSC	1	36	0-10M	0-5°	NON	NON	314	PISTE D'ELEPHANT	NON	7171.87	904.113	8520.99	97700.1	7171.87
FSC1-C102	Weightclass1	0.08	FSC1	FSC	1	25	0-10M	0-5°	NON	NON	368	PISTE D'ELEPHANT	NON	6254.57	1331.09	7662.85	97558	6254.57
FSC1-C102	Weightclass2	0.04	FSC1	FSC	1	25	0-10M	0-5°	NON	NON	368	PISTE D'ELEPHANT	NON	6254.57	1331.09	7662.85	97558	6254.57
FSC1-C102	Weightclass3	0.08	FSC1	FSC	1	25	0-10M	0-5°	NON	NON	368	PISTE D'ELEPHANT	NON	6254.57	1331.09	7662.85	97558	6254.57
FSC1-C102	Weightclass4	0.24	FSC1	FSC	1	25	0-10M	0-5°	NON	NON	368	PISTE D'ELEPHANT	NON	6254.57	1331.09	7662.85	97558	6254.57
FSC1-C102	Weightclass5	0.64	FSC1	FSC	1	25	0-10M	0-5°	NON	NON	368	PISTE D'ELEPHANT	NON	6254.57	1331.09	7662.85	97558	6254.57
FSC1-C103	Weightclass1	0.4	FSC1	FSC	1	5	0-10M	5-20°	NON	OUI	346	OUVERTURE	NON	5331.21	2141.93	6814.08	97410.2	5331.21
FSC1-C103	Weightclass2	0.2	FSC1	FSC	1	5	0-10M	5-20°	NON	OUI	346	OUVERTURE	NON	5331.21	2141.93	6814.08	97410.2	5331.21
FSC1-C103	Weightclass3	0	FSC1	FSC	1	5	0-10M	5-20°	NON	OUI	346	OUVERTURE	NON	5331.21	2141.93	6814.08	97410.2	5331.21
FSC1-C103	Weightclass4	0.2	FSC1	FSC	1	5	0-10M	5-20°	NON	OUI	346	OUVERTURE	NON	5331.21	2141.93	6814.08	97410.2	5331.21
FSC1-C103	Weightclass5	0	FSC1	FSC	1	5	0-10M	5-20°	NON	OUI	346	OUVERTURE	NON	5331.21	2141.93	6814.08	97410.2	5331.21
FSC1-C104	Weightclass1	0.146067	FSC1	FSC	1	89	0-10M	0-5°	NON	NON	314	PISTE D'ELEPHANT	NON	4499.14	2679	6072.94	97329.4	4499.14
FSC1-C104	Weightclass2	0.348315	FSC1	FSC	1	89	0-10M	0-5°	NON	NON	314	PISTE D'ELEPHANT	NON	4499.14	2679	6072.94	97329.4	4499.14
FSC1-C104	Weightclass3	1.21348	FSC1	FSC	1	89	0-10M	0-5°	NON	NON	314	PISTE D'ELEPHANT	NON	4499.14	2679	6072.94	97329.4	4499.14
FSC1-C104	Weightclass4	0.280899	FSC1	FSC	1	89	0-10M	0-5°	NON	NON	314	PISTE D'ELEPHANT	NON	4499.14	2679	6072.94	97329.4	4499.14
FSC1-C104	Weightclass5	0.0561798	FSC1	FSC	1	89	0-10M	0-5°	NON	NON	314	PISTE D'ELEPHANT	NON	4499.14	2679	6072.94	97329.4	4499.14
FSC1-C105	Weightclass1	0.28125	FSC1	FSC	1	96	0-10M	0-5°	NON	OUI	300	OUVERTURE	NON	3669.83	3341.68	5343.81	97193	3669.83
FSC1-C105	Weightclass2	0.34375	FSC1	FSC	1	96	0-10M	0-5°	NON	OUI	300	OUVERTURE	NON	3669.83	3341.68	5343.81	97193	3669.83
FSC1-C105	Weightclass3	0.78125	FSC1	FSC	1	96	0-10M	0-5°	NON	OUI	300	OUVERTURE	NON	3669.83	3341.68	5343.81	97193	3669.83
FSC1-C105	Weightclass4	0.34375	FSC1	FSC	1	96	0-10M	0-5°	NON	OUI	300	OUVERTURE	NON	3669.83	3341.68	5343.81	97193	3669.83
FSC1-C105	Weightclass5	0.0833333	FSC1	FSC	1	96	0-10M	0-5°	NON	OUI	300	OUVERTURE	NON	3669.83	3341.68	5343.81	97193	3669.83
FSC1-C107	Weightclass1	0.0419024	FSC1	FSC	1	47.73	11-20M	0-5°	NON	NON	318	SENTIER CEPHALOPHE	NON	1958.43	2220.69	4296.44	96981.9	1958.43
FSC1-C107	Weightclass2	0.0419024	FSC1	FSC	1	47.73	11-20M	0-5°	NON	NON	318	SENTIER CEPHALOPHE	NON	1958.43	2220.69	4296.44	96981.9	1958.43
FSC1-C107	Weightclass3	0.125707	FSC1	FSC	1	47.73	11-20M	0-5°	NON	NON	318	SENTIER CEPHALOPHE	NON	1958.43	2220.69	4296.44	96981.9	1958.43
FSC1-C107	Weightclass4	0.0628536	FSC1	FSC	1	47.73	11-20M	0-5°	NON	NON	318	SENTIER CEPHALOPHE	NON	1958.43	2220.69	4296.44	96981.9	1958.43
FSC1-C107	Weightclass5	0.230463	FSC1	FSC	1	47.73	11-20M	0-5°	NON	NON	318	SENTIER CEPHALOPHE	NON	1958.43	2220.69	4296.44	96981.9	1958.43
FSC1-C108	Weightclass1	0	FSC1	FSC	1	96	11-20M	5-20°	NON	OUI	325	OUVERTURE	NON	944.358	2036.15	4042.94	96889.7	944.358
FSC1-C108	Weightclass2	0.0520833	FSC1	FSC	1	96	11-20M	5-20°	NON	OUI	325	OUVERTURE	NON	944.358	2036.15	4042.94	96889.7	944.358
FSC1-C108	Weightclass3	0.625	FSC1	FSC	1	96	11-20M	5-20°	NON	OUI	325	OUVERTURE	NON	944.358	2036.15	4042.94	96889.7	944.358
FSC1-C108	Weightclass4	0.166667	FSC1	FSC	1	96	11-20M	5-20°	NON	OUI	325	OUVERTURE	NON	944.358	2036.15	4042.94	96889.7	944.358
FSC1-C108	Weightclass5	0.0416667	FSC1	FSC	1	96	11-20M	5-20°	NON	OUI	325	OUVERTURE	NON	944.358	2036.15	4042.94	96889.7	944.358
FSC1-C82	Weightclass1	0	FSC1	FSC	1	87	0-10M	0-5°	NON	NON	292	PISTE D'ELEPHANT	NON	7707.69	621.42	8734.38	95899.8	7707.69
FSC1-C82	Weightclass2	0.091954	FSC1	FSC	1	87	0-10M	0-5°	NON	NON	292	PISTE D'ELEPHANT	NON	7707.69	621.42	8734.38	95899.8	7707.69
FSC1-C82	Weightclass3	0.310345	FSC1	FSC	1	87	0-10M	0-5°	NON	NON	292	PISTE D'ELEPHANT	NON	7707.69	621.42	8734.38	95899.8	7707.69
FSC1-C82	Weightclass4	0.310345	FSC1	FSC	1	87	0-10M	0-5°	NON	NON	292	PISTE D'ELEPHANT	NON	7707.69	621.42	8734.38	95899.8	7707.69
FSC1-C82	Weightclass5	0.045977	FSC1	FSC	1	87	0-10M	0-5°	NON	NON	292	PISTE D'ELEPHANT	NON	7707.69	621.42	8734.38	95899.8	7707.69
FSC1-C83	Weightclass1	0.0114943	FSC1	FSC	1	87	11-20M	0-5°	OUI	OUI	335	PISTE D'ELEPHANT	NON	6749.35	1564.38	7812	95796.3	6749.35
FSC1-C83	Weightclass2	0.114943	FSC1	FSC	1	87	11-20M	0-5°	OUI	OUI	335	PISTE D'ELEPHANT	NON	6749.35	1564.38	7812	95796.3	6749.35
FSC1-C83	Weightclass3	0.54023	FSC1	FSC	1	87	11-20M	0-5°	OUI	OUI	335	PISTE D'ELEPHANT	NON	6749.35	1564.38	7812	95796.3	6749.35
FSC1-C83	Weightclass4	0.701149	FSC1	FSC	1	87	11-20M	0-5°	OUI	OUI	335	PISTE D'ELEPHANT	NON	6749.35	1564.38	7812	95796.3	6749.35
FSC1-C83	Weightclass5	0.471264	FSC1	FSC	1	87	11-20M	0-5°	OUI	OUI	335	PISTE D'ELEPHANT	NON	6749.35	1564.38	7812	95796.3	6749.35
FSC1-C84	Weightclass1	0.032967	FSC1	FSC	1	91	11-20M	0-5°	OUI	NON	369	PISTE D'ELEPHANT	NON	5743.53	2551.24	6831.45	95589.2	5743.53
FSC1-C84	Weightclass2	0.142857	FSC1	FSC	1	91	11-20M	0-5°	OUI	NON	369	PISTE D'ELEPHANT	NON	5743.53	2551.24	6831.45	95589.2	5743.53
FSC1-C84	Weightclass3	0.274725	FSC1	FSC	1	91	11-20M	0-5°	OUI	NON	369	PISTE D'ELEPHANT	NON	5743.53	2551.24	6831.45	95589.2	5743.53
FSC1-C84	Weightclass4	0.175824	FSC1	FSC	1	91	11-20M	0-5°	OUI	NON	369	PISTE D'ELEPHANT	NON	5743.53	2551.24	6831.45	95589.2	5743.53
FSC1-C84	Weightclass5	0.032967	FSC1	FSC	1	91	11-20M	0-5°	OUI	NON	369	PISTE D'ELEPHANT	NON	5743.53	2551.24	6831.45	95589.2	5743.53
FSC1-C85	Weightclass1	0.208791	FSC1	FSC	1	91	0-10M	0-5°	OUI	NON	341	SENTIER CEPHALOPHE	NON	4727.1	3548.61	5858.34	95427.4	4727.1
FSC1-C85	Weightclass2	0.802198	FSC1	FSC	1	91	0-10M	0-5°	OUI	NON	341	SENTIER CEPHALOPHE	NON	4727.1	3548.61	5858.34	95427.4	4727.1
FSC1-C85	Weightclass3	0.978022	FSC1	FSC	1	91	0-10M	0-5°	OUI	NON	341	SENTIER CEPHALOPHE	NON	4727.1	3548.61	5858.34	95427.4	4727.1
FSC1-C85	Weightclass4	0.0659341	FSC1	FSC	1	91	0-10M	0-5°	OUI	NON	341	SENTIER CEPHALOPHE	NON	4727.1	3548.61	5858.34	95427.4	4727.1
FSC1-C85	Weightclass5	0	FSC1	FSC	1	91	0-10M	0-5°	OUI	NON	341	SENTIER CEPHALOPHE	NON	4727.1	3548.61	5858.34	95427.4	4727.1
FSC1-C86	Weightclass1	0.230567	FSC1	FSC	1	30.36	11-20M	0-5°	OUI	NON	326	OUVERTURE	NON	3750.47	4162.4	4948.01	95311.6	3750.47
FSC1-C86	Weightclass2	0.263505	FSC1	FSC	1	30.36	11-20M	0-5°	OUI	NON	326	OUVERTURE	NON	3750.47	4162.4	4948.01	95311.6	3750.47
FSC1-C86	Weightclass3	0.230567	FSC1	FSC	1	30.36	11-20M	0-5°	OUI	NON	326	OUVERTURE	NON	3750.47	4162.4	4948.01	95311.6	3750.47
FSC1-C86	Weightclass4	0.131752	FSC1	FSC	1	30.36	11-20M	0-5°	OUI	NON	326	OUVERTURE	NON	3750.47	4162.4	4948.01	95311.6	3750.47
FSC1-C86	Weightclass5	0.131752	FSC1	FSC	1	30.36	11-20M	0-5°	OUI	NON	326	OUVERTURE	NON	3750.47	4162.4	4948.01	95311.6	3750.47
FSC1-C87	Weightclass1	0.258621	FSC1	FSC	1	58	0-10M	0-5°	OUI	NON	332	SENTIER CEPHALOPHE	NON	2755.67	4903.14	4056.48	95219	2755.67
FSC1-C87	Weightclass2	0.12069	FSC1	FSC	1	58	0-10M	0-5°	OUI	NON	332	SENTIER CEPHALOPHE	NON	2755.67	4903.14	4056.48	95219	2755.67
FSC1-C87	Weightclass3	0.0344828	FSC1	FSC	1	58	0-10M	0-5°	OUI	NON	332	SENTIER CEPHALOPHE	NON	2755.67	4903.14	4056.48	95219	2755.67
FSC1-C87	Weightclass4	0.241379	FSC1	FSC	1	58	0-10M	0-5°	OUI	NON	332	SENTIER CEPHALOPHE	NON	2755.67	4903.14	4056.48	95219	2755.67
FSC1-C87	Weightclass5	0.0172414	FSC1	FSC	1	58	0-10M	0-5°	OUI	NON	332	SENTIER CEPHALOPHE	NON	2755.67	4903.14	4056.48	95219	2755.67
FSC1-C89	Weightclass1	0	FSC1	FSC	1	40	11-20M	0-5°	NON	NON	315	OUVERTURE	OUI	853.081	4138.96	2507.59	94978.5	853.081
FSC1-C89	Weightclass2	0.05	FSC1	FSC	1	40	11-20M	0-5°	NON	NON	315	OUVERTURE	OUI	853.081	4138.96	2507.59	94978.5	853.081
FSC1-C89	Weightclass3	0.05	FSC1	FSC	1	40	11-20M	0-5°	NON	NON	315	OUVERTURE	OUI	853.081	4138.96	2507.59	94978.5	853.081
FSC1-C89	Weightclass4	0.05	FSC1	FSC	1	40	11-20M	0-5°	NON	NON	315	OUVERTURE	OUI	853.081	4138.96	2507.59	94978.5	853.081
FSC1-C89	Weightclass5	0.05	FSC1	FSC	1	40	11-20M	0-5°	NON	NON	315	OUVERTURE	OUI	853.081	4138.96	2507.59	94978.5	853.081
FSC1-C90	Weightclass1	0.0326087	FSC1	FSC	1	92	11-20M	5-20°	OUI	OUI	312	SENTIER CEPHALOPHE	NON	316.717	4000.31	2110.29	94931.6	316.717
FSC1-C90	Weightclass2	0.0543478	FSC1	FSC	1	92	11-20M	5-20°	OUI	OUI	312	SENTIER CEPHALOPHE	NON	316.717	4000.31	2110.29	94931.6	316.717
FSC1-C90	Weightclass3	0.326087	FSC1	FSC	1	92	11-20M	5-20°	OUI	OUI	312	SENTIER CEPHALOPHE	NON	316.717	4000.31	2110.29	94931.6	316.717
FSC1-C90	Weightclass4	0.163043	FSC1	FSC	1	92	11-20M	5-20°	OUI	OUI	312	SENTIER CEPHALOPHE	NON	316.717	4000.31	2110.29	94931.6	316.717
FSC1-C90	Weightclass5	0.108696	FSC1	FSC	1	92	11-20M	5-20°	OUI	OUI	312	SENTIER CEPHALOPHE	NON	316.717	4000.31	2110.29	94931.6	316.717
FSC1-C91	Weightclass1	0.261364	FSC1	FSC	1	88	0-10M	5-20°	NON	NON	289	OUVERTURE	NON	7844.58	494.212	9009.41	96808.7	7844.58
FSC1-C91	Weightclass2	0.181818	FSC1	FSC	1	88	0-10M	5-20°	NON	NON	289	OUVERTURE	NON	7844.58	494.212	9009.41	96808.7	7844.58
FSC1-C91	Weightclass3	0.125	FSC1	FSC	1	88	0-10M	5-20°	NON	NON	289	OUVERTURE	NON	7844.58	494.212	9009.41	96808.7	7844.58
FSC1-C91	Weightclass4	0.0454545	FSC1	FSC	1	88	0-10M	5-20°	NON	NON	289	OUVERTURE	NON	7844.58	494.212	9009.41	96808.7	7844.58
FSC1-C91	Weightclass5	0.0113636	FSC1	FSC	1	88	0-10M	5-20°	NON	NON	289	OUVERTURE	NON	7844.58	494.212	9009.41	96808.7	7844.58
FSC1-C92	Weightclass1	0.0227273	FSC1	FSC	1	88	0-10M	5-20°	NON	NON	335		NON	6883.88	1462.19	8094.43	96683.9	6883.88
FSC1-C92	Weightclass2	0.0568182	FSC1	FSC	1	88	0-10M	5-20°	NON	NON	335		NON	6883.88	1462.19	8094.43	96683.9	6883.88
FSC1-C92	Weightclass3	0.25	FSC1	FSC	1	88	0-10M	5-20°	NON	NON	335		NON	6883.88	1462.19	8094.43	96683.9	6883.88
FSC1-C92	Weightclass4	0.227273	FSC1	FSC	1	88	0-10M	5-20°	NON	NON	335		NON	6883.88	1462.19	8094.43	96683.9	6883.88
FSC1-C92	Weightclass5	0	FSC1	FSC	1	88	0-10M	5-20°	NON	NON	335		NON	6883.88	1462.19	8094.43	96683.9	6883.88
FSC1-C93	Weightclass1	0.715909	FSC1	FSC	1	88	0-10M	0-5°	NON	NON	377			5880	2163.78	7153.54	96581.7	5880
FSC1-C93	Weightclass2	0.0340909	FSC1	FSC	1	88	0-10M	0-5°	NON	NON	377			5880	2163.78	7153.54	96581.7	5880
FSC1-C93	Weightclass3	0.340909	FSC1	FSC	1	88	0-10M	0-5°	NON	NON	377			5880	2163.78	7153.54	96581.7	5880
FSC1-C93	Weightclass4	0.113636	FSC1	FSC	1	88	0-10M	0-5°	NON	NON	377			5880	2163.78	7153.54	96581.7	5880
FSC1-C93	Weightclass5	0.102273	FSC1	FSC	1	88	0-10M	0-5°	NON	NON	377			5880	2163.78	7153.54	96581.7	5880
FSC1-C94	Weightclass1	0.0804598	FSC1	FSC	1	87	0-10M	0-5°	NON	NON	356	OUVERTURE	NON	4972.13	2712.26	6313.78	96479.9	4972.13
FSC1-C94	Weightclass2	0.448276	FSC1	FSC	1	87	0-10M	0-5°	NON	NON	356	OUVERTURE	NON	4972.13	2712.26	6313.78	96479.9	4972.13
FSC1-C94	Weightclass3	0.83908	FSC1	FSC	1	87	0-10M	0-5°	NON	NON	356	OUVERTURE	NON	4972.13	2712.26	6313.78	96479.9	4972.13
FSC1-C94	Weightclass4	0.149425	FSC1	FSC	1	87	0-10M	0-5°	NON	NON	356	OUVERTURE	NON	4972.13	2712.26	6313.78	96479.9	4972.13
FSC1-C94	Weightclass5	0.0574713	FSC1	FSC	1	87	0-10M	0-5°	NON	NON	356	OUVERTURE	NON	4972.13	2712.26	6313.78	96479.9	4972.13
FSC1-C95	Weightclass1	0.482759	FSC1	FSC	1	87	11-20M	0-5°	NON	NON	340	OUVERTURE	NON	3992.57	3539.16	5403.86	96268.7	3992.57
FSC1-C95	Weightclass2	1.36782	FSC1	FSC	1	87	11-20M	0-5°	NON	NON	340	OUVERTURE	NON	3992.57	3539.16	5403.86	96268.7	3992.57
FSC1-C95	Weightclass3	0.862069	FSC1	FSC	1	87	11-20M	0-5°	NON	NON	340	OUVERTURE	NON	3992.57	3539.16	5403.86	96268.7	3992.57
FSC1-C95	Weightclass4	0.563218	FSC1	FSC	1	87	11-20M	0-5°	NON	NON	340	OUVERTURE	NON	3992.57	3539.16	5403.86	96268.7	3992.57
FSC1-C95	Weightclass5	0	FSC1	FSC	1	87	11-20M	0-5°	NON	NON	340	OUVERTURE	NON	3992.57	3539.16	5403.86	96268.7	3992.57
FSC1-C96	Weightclass1	0	FSC1	FSC	1	19	11-20M	0-5°	NON	NON	316	DEBARDAGE	NON	3081.67	4136.81	4610.7	96172.2	3081.67
FSC1-C96	Weightclass2	0.315789	FSC1	FSC	1	19	11-20M	0-5°	NON	NON	316	DEBARDAGE	NON	3081.67	4136.81	4610.7	96172.2	3081.67
FSC1-C96	Weightclass3	0.421053	FSC1	FSC	1	19	11-20M	0-5°	NON	NON	316	DEBARDAGE	NON	3081.67	4136.81	4610.7	96172.2	3081.67
FSC1-C96	Weightclass4	0.315789	FSC1	FSC	1	19	11-20M	0-5°	NON	NON	316	DEBARDAGE	NON	3081.67	4136.81	4610.7	96172.2	3081.67
FSC1-C96	Weightclass5	0.157895	FSC1	FSC	1	19	11-20M	0-5°	NON	NON	316	DEBARDAGE	NON	3081.67	4136.81	4610.7	96172.2	3081.67
FSC1-C97	Weightclass1	0.0319149	FSC1	FSC	1	94	0-10M	5-20°	NON	OUI	309	PISTE D'ELEPHANT	NON	2266.9	3571.33	3935.48	96084.2	2266.9
FSC1-C97	Weightclass2	0.0957447	FSC1	FSC	1	94	0-10M	5-20°	NON	OUI	309	PISTE D'ELEPHANT	NON	2266.9	3571.33	3935.48	96084.2	2266.9
FSC1-C97	Weightclass3	0.56383	FSC1	FSC	1	94	0-10M	5-20°	NON	OUI	309	PISTE D'ELEPHANT	NON	2266.9	3571.33	3935.48	96084.2	2266.9
FSC1-C97	Weightclass4	0.0319149	FSC1	FSC	1	94	0-10M	5-20°	NON	OUI	309	PISTE D'ELEPHANT	NON	2266.9	3571.33	3935.48	96084.2	2266.9
FSC1-C97	Weightclass5	0.0531915	FSC1	FSC	1	94	0-10M	5-20°	NON	OUI	309	PISTE D'ELEPHANT	NON	2266.9	3571.33	3935.48	96084.2	2266.9
FSC1-C98	Weightclass1	0.117021	FSC1	FSC	1	94	0-10M	0-5°	NON	NON	307	OUVERTURE	NON	1594.94	3140.98	3399.29	96008.8	1594.94
FSC1-C98	Weightclass2	0.0744681	FSC1	FSC	1	94	0-10M	0-5°	NON	NON	307	OUVERTURE	NON	1594.94	3140.98	3399.29	96008.8	1594.94
FSC1-C98	Weightclass3	1.02128	FSC1	FSC	1	94	0-10M	0-5°	NON	NON	307	OUVERTURE	NON	1594.94	3140.98	3399.29	96008.8	1594.94
FSC1-C98	Weightclass4	0.106383	FSC1	FSC	1	94	0-10M	0-5°	NON	NON	307	OUVERTURE	NON	1594.94	3140.98	3399.29	96008.8	1594.94
FSC1-C98	Weightclass5	0.170213	FSC1	FSC	1	94	0-10M	0-5°	NON	NON	307	OUVERTURE	NON	1594.94	3140.98	3399.29	96008.8	1594.94
FSC1-C99	Weightclass1	0.0851064	FSC1	FSC	1	94	0-10M	5-20°	NON	OUI	318	OUVERTURE	OUI	746.445	3027.84	3064.28	95901.8	746.445
FSC1-C99	Weightclass2	0.0851064	FSC1	FSC	1	94	0-10M	5-20°	NON	OUI	318	OUVERTURE	OUI	746.445	3027.84	3064.28	95901.8	746.445
FSC1-C99	Weightclass3	0.351064	FSC1	FSC	1	94	0-10M	5-20°	NON	OUI	318	OUVERTURE	OUI	746.445	3027.84	3064.28	95901.8	746.445
FSC1-C99	Weightclass4	0.148936	FSC1	FSC	1	94	0-10M	5-20°	NON	OUI	318	OUVERTURE	OUI	746.445	3027.84	3064.28	95901.8	746.445
FSC1-C99	Weightclass5	0.0957447	FSC1	FSC	1	94	0-10M	5-20°	NON	OUI	318	OUVERTURE	OUI	746.445	3027.84	3064.28	95901.8	746.445
FSC1-C73	Weightclass1	0.0243487	FSC1	FSC	1	41.07	11-20M	0-5°	OUI	NON	318	PISTE D'ELEPHANT	NON	7519.74	820.236	8595.55	94915.4	7519.74
FSC1-C73	Weightclass2	0.0486973	FSC1	FSC	1	41.07	11-20M	0-5°	OUI	NON	318	PISTE D'ELEPHANT	NON	7519.74	820.236	8595.55	94915.4	7519.74
FSC1-C73	Weightclass3	0.706112	FSC1	FSC	1	41.07	11-20M	0-5°	OUI	NON	318	PISTE D'ELEPHANT	NON	7519.74	820.236	8595.55	94915.4	7519.74
FSC1-C73	Weightclass4	0.316533	FSC1	FSC	1	41.07	11-20M	0-5°	OUI	NON	318	PISTE D'ELEPHANT	NON	7519.74	820.236	8595.55	94915.4	7519.74
FSC1-C73	Weightclass5	0.146092	FSC1	FSC	1	41.07	11-20M	0-5°	OUI	NON	318	PISTE D'ELEPHANT	NON	7519.74	820.236	8595.55	94915.4	7519.74
FSC1-C74	Weightclass1	0.213483	FSC1	FSC	1	89	11-20M	0-5°	OUI	OUI	318	SENTIER CEPHALOPHE	NON	6599.57	1672.94	7613.97	94742.2	6599.57
FSC1-C74	Weightclass2	0.134831	FSC1	FSC	1	89	11-20M	0-5°	OUI	OUI	318	SENTIER CEPHALOPHE	NON	6599.57	1672.94	7613.97	94742.2	6599.57
FSC1-C74	Weightclass3	0.41573	FSC1	FSC	1	89	11-20M	0-5°	OUI	OUI	318	SENTIER CEPHALOPHE	NON	6599.57	1672.94	7613.97	94742.2	6599.57
FSC1-C74	Weightclass4	0.247191	FSC1	FSC	1	89	11-20M	0-5°	OUI	OUI	318	SENTIER CEPHALOPHE	NON	6599.57	1672.94	7613.97	94742.2	6599.57
FSC1-C74	Weightclass5	0.0449438	FSC1	FSC	1	89	11-20M	0-5°	OUI	OUI	318	SENTIER CEPHALOPHE	NON	6599.57	1672.94	7613.97	94742.2	6599.57
FSC1-C75	Weightclass1	0.150376	FSC1	FSC	1	13.3	11-20M	0-5°	NON	NON	364	PISTE D'ELEPHANT	NON	5670.42	2639.1	6599.38	94572.8	5670.42
FSC1-C75	Weightclass2	0	FSC1	FSC	1	13.3	11-20M	0-5°	NON	NON	364	PISTE D'ELEPHANT	NON	5670.42	2639.1	6599.38	94572.8	5670.42
FSC1-C75	Weightclass3	0	FSC1	FSC	1	13.3	11-20M	0-5°	NON	NON	364	PISTE D'ELEPHANT	NON	5670.42	2639.1	6599.38	94572.8	5670.42
FSC1-C75	Weightclass4	0.075188	FSC1	FSC	1	13.3	11-20M	0-5°	NON	NON	364	PISTE D'ELEPHANT	NON	5670.42	2639.1	6599.38	94572.8	5670.42
FSC1-C75	Weightclass5	0.075188	FSC1	FSC	1	13.3	11-20M	0-5°	NON	NON	364	PISTE D'ELEPHANT	NON	5670.42	2639.1	6599.38	94572.8	5670.42
FSC1-C76	Weightclass1	0.151163	FSC1	FSC	1	86	0-10M	0-5°	OUI	NON	341	SENTIER CEPHALOPHE	NON	4755.52	3595.14	5628.92	94432.8	4755.52
FSC1-C76	Weightclass2	0.372093	FSC1	FSC	1	86	0-10M	0-5°	OUI	NON	341	SENTIER CEPHALOPHE	NON	4755.52	3595.14	5628.92	94432.8	4755.52
FSC1-C76	Weightclass3	0.232558	FSC1	FSC	1	86	0-10M	0-5°	OUI	NON	341	SENTIER CEPHALOPHE	NON	4755.52	3595.14	5628.92	94432.8	4755.52
FSC1-C76	Weightclass4	0.0697674	FSC1	FSC	1	86	0-10M	0-5°	OUI	NON	341	SENTIER CEPHALOPHE	NON	4755.52	3595.14	5628.92	94432.8	4755.52
FSC1-C76	Weightclass5	0.0116279	FSC1	FSC	1	86	0-10M	0-5°	OUI	NON	341	SENTIER CEPHALOPHE	NON	4755.52	3595.14	5628.92	94432.8	4755.52
FSC1-C77	Weightclass1	0.27907	FSC1	FSC	1	86	11-20M	0-5°	NON	NON	355	SENTIER CEPHALOPHE	NON	3740.51	4584.91	4645.64	94351.8	3740.51
FSC1-C77	Weightclass2	0.197674	FSC1	FSC	1	86	11-20M	0-5°	NON	NON	355	SENTIER CEPHALOPHE	NON	3740.51	4584.91	4645.64	94351.8	3740.51
FSC1-C77	Weightclass3	0.872093	FSC1	FSC	1	86	11-20M	0-5°	NON	NON	355	SENTIER CEPHALOPHE	NON	3740.51	4584.91	4645.64	94351.8	3740.51
FSC1-C77	Weightclass4	0.395349	FSC1	FSC	1	86	11-20M	0-5°	NON	NON	355	SENTIER CEPHALOPHE	NON	3740.51	4584.91	4645.64	94351.8	3740.51
FSC1-C77	Weightclass5	0.0465116	FSC1	FSC	1	86	11-20M	0-5°	NON	NON	355	SENTIER CEPHALOPHE	NON	3740.51	4584.91	4645.64	94351.8	3740.51
FSC1-C78	Weightclass1	0.923913	FSC1	FSC	1	92	11-20M	0-5°	OUI	NON	319	SENTIER CEPHALOPHE	NON	2738.69	5579.81	3660.7	94195.9	2738.69
FSC1-C78	Weightclass2	0.271739	FSC1	FSC	1	92	11-20M	0-5°	OUI	NON	319	SENTIER CEPHALOPHE	NON	2738.69	5579.81	3660.7	94195.9	2738.69
FSC1-C78	Weightclass3	0.554348	FSC1	FSC	1	92	11-20M	0-5°	OUI	NON	319	SENTIER CEPHALOPHE	NON	2738.69	5579.81	3660.7	94195.9	2738.69
FSC1-C78	Weightclass4	0.271739	FSC1	FSC	1	92	11-20M	0-5°	OUI	NON	319	SENTIER CEPHALOPHE	NON	2738.69	5579.81	3660.7	94195.9	2738.69
FSC1-C78	Weightclass5	0.0108696	FSC1	FSC	1	92	11-20M	0-5°	OUI	NON	319	SENTIER CEPHALOPHE	NON	2738.69	5579.81	3660.7	94195.9	2738.69
FSC1-C80	Weightclass1	0.1	FSC1	FSC	1	90	>20M	0-5°	OUI	OUI	331	SENTIER CEPHALOPHE	NON	752.658	5110.06	1821.68	93994.2	752.658
FSC1-C80	Weightclass2	0.588889	FSC1	FSC	1	90	>20M	0-5°	OUI	OUI	331	SENTIER CEPHALOPHE	NON	752.658	5110.06	1821.68	93994.2	752.658
FSC1-C80	Weightclass3	0.422222	FSC1	FSC	1	90	>20M	0-5°	OUI	OUI	331	SENTIER CEPHALOPHE	NON	752.658	5110.06	1821.68	93994.2	752.658
FSC1-C80	Weightclass4	0.222222	FSC1	FSC	1	90	>20M	0-5°	OUI	OUI	331	SENTIER CEPHALOPHE	NON	752.658	5110.06	1821.68	93994.2	752.658
FSC1-C80	Weightclass5	0.0555556	FSC1	FSC	1	90	>20M	0-5°	OUI	OUI	331	SENTIER CEPHALOPHE	NON	752.658	5110.06	1821.68	93994.2	752.658
FSC1-C81	Weightclass1	0.445652	FSC1	FSC	1	92	0-10M	5-20°	OUI	OUI	311	SENTIER CEPHALOPHE	NON	174.214	5075.34	1092.22	93858.9	174.214
FSC1-C81	Weightclass2	0.826087	FSC1	FSC	1	92	0-10M	5-20°	OUI	OUI	311	SENTIER CEPHALOPHE	NON	174.214	5075.34	1092.22	93858.9	174.214
FSC1-C81	Weightclass3	0.152174	FSC1	FSC	1	92	0-10M	5-20°	OUI	OUI	311	SENTIER CEPHALOPHE	NON	174.214	5075.34	1092.22	93858.9	174.214
FSC1-C81	Weightclass4	0.228261	FSC1	FSC	1	92	0-10M	5-20°	OUI	OUI	311	SENTIER CEPHALOPHE	NON	174.214	5075.34	1092.22	93858.9	174.214
FSC1-C81	Weightclass5	0.0434783	FSC1	FSC	1	92	0-10M	5-20°	OUI	OUI	311	SENTIER CEPHALOPHE	NON	174.214	5075.34	1092.22	93858.9	174.214
nonFSC1-C01	Weightclass1	0.694737	nonFSC1	Non FSC	1	95	>20M	5-20°	OUI	OUI	362	OUVERTURE	NON	2549.19	8216.64	11038.8	89627	2549.19
nonFSC1-C01	Weightclass2	0.378947	nonFSC1	Non FSC	1	95	>20M	5-20°	OUI	OUI	362	OUVERTURE	NON	2549.19	8216.64	11038.8	89627	2549.19
nonFSC1-C01	Weightclass3	0.526316	nonFSC1	Non FSC	1	95	>20M	5-20°	OUI	OUI	362	OUVERTURE	NON	2549.19	8216.64	11038.8	89627	2549.19
nonFSC1-C01	Weightclass4	0.178947	nonFSC1	Non FSC	1	95	>20M	5-20°	OUI	OUI	362	OUVERTURE	NON	2549.19	8216.64	11038.8	89627	2549.19
nonFSC1-C01	Weightclass5	0	nonFSC1	Non FSC	1	95	>20M	5-20°	OUI	OUI	362	OUVERTURE	NON	2549.19	8216.64	11038.8	89627	2549.19
nonFSC1-C02	Weightclass1	0.0842105	nonFSC1	Non FSC	1	95	>20M	5-20°	NON	NON	361	PISTE D'ELEPHANT	OUI	3416.46	8373.32	11044	89743.6	3416.46
nonFSC1-C02	Weightclass2	0.0526316	nonFSC1	Non FSC	1	95	>20M	5-20°	NON	NON	361	PISTE D'ELEPHANT	OUI	3416.46	8373.32	11044	89743.6	3416.46
nonFSC1-C02	Weightclass3	0.357895	nonFSC1	Non FSC	1	95	>20M	5-20°	NON	NON	361	PISTE D'ELEPHANT	OUI	3416.46	8373.32	11044	89743.6	3416.46
nonFSC1-C02	Weightclass4	0	nonFSC1	Non FSC	1	95	>20M	5-20°	NON	NON	361	PISTE D'ELEPHANT	OUI	3416.46	8373.32	11044	89743.6	3416.46
nonFSC1-C02	Weightclass5	0	nonFSC1	Non FSC	1	95	>20M	5-20°	NON	NON	361	PISTE D'ELEPHANT	OUI	3416.46	8373.32	11044	89743.6	3416.46
nonFSC1-C03	Weightclass1	0.452632	nonFSC1	Non FSC	1	95	0-10M	0-5°	OUI	OUI	339	SENTIER CEPHALOPHE	NON	4365.63	8165.88	11112.3	89844	4365.63
nonFSC1-C03	Weightclass2	0.4	nonFSC1	Non FSC	1	95	0-10M	0-5°	OUI	OUI	339	SENTIER CEPHALOPHE	NON	4365.63	8165.88	11112.3	89844	4365.63
nonFSC1-C03	Weightclass3	1.92632	nonFSC1	Non FSC	1	95	0-10M	0-5°	OUI	OUI	339	SENTIER CEPHALOPHE	NON	4365.63	8165.88	11112.3	89844	4365.63
nonFSC1-C03	Weightclass4	0.0315789	nonFSC1	Non FSC	1	95	0-10M	0-5°	OUI	OUI	339	SENTIER CEPHALOPHE	NON	4365.63	8165.88	11112.3	89844	4365.63
nonFSC1-C03	Weightclass5	0	nonFSC1	Non FSC	1	95	0-10M	0-5°	OUI	OUI	339	SENTIER CEPHALOPHE	NON	4365.63	8165.88	11112.3	89844	4365.63
nonFSC1-C04	Weightclass1	0.0421053	nonFSC1	Non FSC	1	95	11-20M	5-20°	NON	OUI	342	PISTE D'ELEPHANT	NON	5279.49	7539.05	11320.2	90009.3	5279.49
nonFSC1-C04	Weightclass2	0.284211	nonFSC1	Non FSC	1	95	11-20M	5-20°	NON	OUI	342	PISTE D'ELEPHANT	NON	5279.49	7539.05	11320.2	90009.3	5279.49
nonFSC1-C04	Weightclass3	0.0842105	nonFSC1	Non FSC	1	95	11-20M	5-20°	NON	OUI	342	PISTE D'ELEPHANT	NON	5279.49	7539.05	11320.2	90009.3	5279.49
nonFSC1-C04	Weightclass4	0.0105263	nonFSC1	Non FSC	1	95	11-20M	5-20°	NON	OUI	342	PISTE D'ELEPHANT	NON	5279.49	7539.05	11320.2	90009.3	5279.49
nonFSC1-C04	Weightclass5	0	nonFSC1	Non FSC	1	95	11-20M	5-20°	NON	OUI	342	PISTE D'ELEPHANT	NON	5279.49	7539.05	11320.2	90009.3	5279.49
nonFSC1-C05	Weightclass1	0.263158	nonFSC1	Non FSC	1	95	0-10M	0-5°	NON	NON	352	PISTE D'ELEPHANT	NON	6256.86	6971.36	11485.3	90154.5	6256.86
nonFSC1-C05	Weightclass2	0.168421	nonFSC1	Non FSC	1	95	0-10M	0-5°	NON	NON	352	PISTE D'ELEPHANT	NON	6256.86	6971.36	11485.3	90154.5	6256.86
nonFSC1-C05	Weightclass3	0.368421	nonFSC1	Non FSC	1	95	0-10M	0-5°	NON	NON	352	PISTE D'ELEPHANT	NON	6256.86	6971.36	11485.3	90154.5	6256.86
nonFSC1-C05	Weightclass4	0.0210526	nonFSC1	Non FSC	1	95	0-10M	0-5°	NON	NON	352	PISTE D'ELEPHANT	NON	6256.86	6971.36	11485.3	90154.5	6256.86
nonFSC1-C05	Weightclass5	0	nonFSC1	Non FSC	1	95	0-10M	0-5°	NON	NON	352	PISTE D'ELEPHANT	NON	6256.86	6971.36	11485.3	90154.5	6256.86
nonFSC1-C06	Weightclass1	0.159574	nonFSC1	Non FSC	1	94	>20M	0-5°	OUI	OUI	364	OUVERTURE	NON	7219.19	6474.87	11040.3	90336.7	7219.19
nonFSC1-C06	Weightclass2	0.106383	nonFSC1	Non FSC	1	94	>20M	0-5°	OUI	OUI	364	OUVERTURE	NON	7219.19	6474.87	11040.3	90336.7	7219.19
nonFSC1-C06	Weightclass3	0.670213	nonFSC1	Non FSC	1	94	>20M	0-5°	OUI	OUI	364	OUVERTURE	NON	7219.19	6474.87	11040.3	90336.7	7219.19
nonFSC1-C06	Weightclass4	0.0106383	nonFSC1	Non FSC	1	94	>20M	0-5°	OUI	OUI	364	OUVERTURE	NON	7219.19	6474.87	11040.3	90336.7	7219.19
nonFSC1-C06	Weightclass5	0.0106383	nonFSC1	Non FSC	1	94	>20M	0-5°	OUI	OUI	364	OUVERTURE	NON	7219.19	6474.87	11040.3	90336.7	7219.19
nonFSC1-C07	Weightclass1	0.0105263	nonFSC1	Non FSC	1	95	11-20M	0-5°	NON	NON	358	SENTIER CEPHALOPHE	NON	8247.52	5986.36	10604.9	90502.6	8247.52
nonFSC1-C07	Weightclass2	0.0842105	nonFSC1	Non FSC	1	95	11-20M	0-5°	NON	NON	358	SENTIER CEPHALOPHE	NON	8247.52	5986.36	10604.9	90502.6	8247.52
nonFSC1-C07	Weightclass3	0.378947	nonFSC1	Non FSC	1	95	11-20M	0-5°	NON	NON	358	SENTIER CEPHALOPHE	NON	8247.52	5986.36	10604.9	90502.6	8247.52
nonFSC1-C07	Weightclass4	0.0105263	nonFSC1	Non FSC	1	95	11-20M	0-5°	NON	NON	358	SENTIER CEPHALOPHE	NON	8247.52	5986.36	10604.9	90502.6	8247.52
nonFSC1-C07	Weightclass5	0	nonFSC1	Non FSC	1	95	11-20M	0-5°	NON	NON	358	SENTIER CEPHALOPHE	NON	8247.52	5986.36	10604.9	90502.6	8247.52
nonFSC1-C08	Weightclass1	0.242105	nonFSC1	Non FSC	1	95	11-20M	0-5°	OUI	OUI	350	OUVERTURE	NON	9212.28	5486.13	10349.3	90733.9	9212.28
nonFSC1-C08	Weightclass2	0.536842	nonFSC1	Non FSC	1	95	11-20M	0-5°	OUI	OUI	350	OUVERTURE	NON	9212.28	5486.13	10349.3	90733.9	9212.28
nonFSC1-C08	Weightclass3	0.378947	nonFSC1	Non FSC	1	95	11-20M	0-5°	OUI	OUI	350	OUVERTURE	NON	9212.28	5486.13	10349.3	90733.9	9212.28
nonFSC1-C08	Weightclass4	0.189474	nonFSC1	Non FSC	1	95	11-20M	0-5°	OUI	OUI	350	OUVERTURE	NON	9212.28	5486.13	10349.3	90733.9	9212.28
nonFSC1-C08	Weightclass5	0.0210526	nonFSC1	Non FSC	1	95	11-20M	0-5°	OUI	OUI	350	OUVERTURE	NON	9212.28	5486.13	10349.3	90733.9	9212.28
nonFSC1-C09	Weightclass1	0	nonFSC1	Non FSC	1	19.25	0-10M	5-20°	NON	NON	337	SENTIER CEPHALOPHE	OUI	9241.3	4840.27	10113.2	90922.7	9241.3
nonFSC1-C09	Weightclass2	0	nonFSC1	Non FSC	1	19.25	0-10M	5-20°	NON	NON	337	SENTIER CEPHALOPHE	OUI	9241.3	4840.27	10113.2	90922.7	9241.3
nonFSC1-C09	Weightclass3	0	nonFSC1	Non FSC	1	19.25	0-10M	5-20°	NON	NON	337	SENTIER CEPHALOPHE	OUI	9241.3	4840.27	10113.2	90922.7	9241.3
nonFSC1-C09	Weightclass4	0	nonFSC1	Non FSC	1	19.25	0-10M	5-20°	NON	NON	337	SENTIER CEPHALOPHE	OUI	9241.3	4840.27	10113.2	90922.7	9241.3
nonFSC1-C09	Weightclass5	0.0519481	nonFSC1	Non FSC	1	19.25	0-10M	5-20°	NON	NON	337	SENTIER CEPHALOPHE	OUI	9241.3	4840.27	10113.2	90922.7	9241.3
nonFSC1-C10	Weightclass1	0.210526	nonFSC1	Non FSC	1	95	11-20M	5-20°	NON	OUI	347	OUVERTURE	NON	8945.88	4088.69	9910.85	91057.6	8945.88
nonFSC1-C10	Weightclass2	0.115789	nonFSC1	Non FSC	1	95	11-20M	5-20°	NON	OUI	347	OUVERTURE	NON	8945.88	4088.69	9910.85	91057.6	8945.88
nonFSC1-C10	Weightclass3	0.305263	nonFSC1	Non FSC	1	95	11-20M	5-20°	NON	OUI	347	OUVERTURE	NON	8945.88	4088.69	9910.85	91057.6	8945.88
nonFSC1-C10	Weightclass4	0.136842	nonFSC1	Non FSC	1	95	11-20M	5-20°	NON	OUI	347	OUVERTURE	NON	8945.88	4088.69	9910.85	91057.6	8945.88
nonFSC1-C10	Weightclass5	0	nonFSC1	Non FSC	1	95	11-20M	5-20°	NON	OUI	347	OUVERTURE	NON	8945.88	4088.69	9910.85	91057.6	8945.88
nonFSC1-C11	Weightclass1	0.168421	nonFSC1	Non FSC	1	95	0-10M	>20°	NON	OUI	347	OUVERTURE	OUI	8875.76	3363.13	9934.54	91324.3	8875.76
nonFSC1-C11	Weightclass2	0.0947368	nonFSC1	Non FSC	1	95	0-10M	>20°	NON	OUI	347	OUVERTURE	OUI	8875.76	3363.13	9934.54	91324.3	8875.76
nonFSC1-C11	Weightclass3	0.0421053	nonFSC1	Non FSC	1	95	0-10M	>20°	NON	OUI	347	OUVERTURE	OUI	8875.76	3363.13	9934.54	91324.3	8875.76
nonFSC1-C11	Weightclass4	0.0631579	nonFSC1	Non FSC	1	95	0-10M	>20°	NON	OUI	347	OUVERTURE	OUI	8875.76	3363.13	9934.54	91324.3	8875.76
nonFSC1-C11	Weightclass5	0	nonFSC1	Non FSC	1	95	0-10M	>20°	NON	OUI	347	OUVERTURE	OUI	8875.76	3363.13	9934.54	91324.3	8875.76
nonFSC1-C12	Weightclass1	0.829787	nonFSC1	Non FSC	1	94	0-10M	5-20°	NON	OUI	352	SENTIER CEPHALOPHE	OUI	8727.64	2490.12	10018.4	91569.8	8727.64
nonFSC1-C12	Weightclass2	0.0957447	nonFSC1	Non FSC	1	94	0-10M	5-20°	NON	OUI	352	SENTIER CEPHALOPHE	OUI	8727.64	2490.12	10018.4	91569.8	8727.64
nonFSC1-C12	Weightclass3	0.329787	nonFSC1	Non FSC	1	94	0-10M	5-20°	NON	OUI	352	SENTIER CEPHALOPHE	OUI	8727.64	2490.12	10018.4	91569.8	8727.64
nonFSC1-C12	Weightclass4	0.0425532	nonFSC1	Non FSC	1	94	0-10M	5-20°	NON	OUI	352	SENTIER CEPHALOPHE	OUI	8727.64	2490.12	10018.4	91569.8	8727.64
nonFSC1-C12	Weightclass5	0	nonFSC1	Non FSC	1	94	0-10M	5-20°	NON	OUI	352	SENTIER CEPHALOPHE	OUI	8727.64	2490.12	10018.4	91569.8	8727.64
nonFSC1-C13	Weightclass1	0.126316	nonFSC1	Non FSC	1	95	0-10M	0-5°	NON	OUI	344	SENTIER CEPHALOPHE	OUI	2729.59	8874.56	12015.8	90608.5	2729.59
nonFSC1-C13	Weightclass2	0.305263	nonFSC1	Non FSC	1	95	0-10M	0-5°	NON	OUI	344	SENTIER CEPHALOPHE	OUI	2729.59	8874.56	12015.8	90608.5	2729.59
nonFSC1-C13	Weightclass3	0.452632	nonFSC1	Non FSC	1	95	0-10M	0-5°	NON	OUI	344	SENTIER CEPHALOPHE	OUI	2729.59	8874.56	12015.8	90608.5	2729.59
nonFSC1-C13	Weightclass4	0.242105	nonFSC1	Non FSC	1	95	0-10M	0-5°	NON	OUI	344	SENTIER CEPHALOPHE	OUI	2729.59	8874.56	12015.8	90608.5	2729.59
nonFSC1-C13	Weightclass5	0.0315789	nonFSC1	Non FSC	1	95	0-10M	0-5°	NON	OUI	344	SENTIER CEPHALOPHE	OUI	2729.59	8874.56	12015.8	90608.5	2729.59
nonFSC1-C14	Weightclass1	0.0526316	nonFSC1	Non FSC	1	95	0-10M	0-5°	NON	OUI	431	SENTIER CEPHALOPHE	NON	3713.47	8208.05	12041.9	90735.8	3713.47
nonFSC1-C14	Weightclass2	0.178947	nonFSC1	Non FSC	1	95	0-10M	0-5°	NON	OUI	431	SENTIER CEPHALOPHE	NON	3713.47	8208.05	12041.9	90735.8	3713.47
nonFSC1-C14	Weightclass3	1.04211	nonFSC1	Non FSC	1	95	0-10M	0-5°	NON	OUI	431	SENTIER CEPHALOPHE	NON	3713.47	8208.05	12041.9	90735.8	3713.47
nonFSC1-C14	Weightclass4	0.0210526	nonFSC1	Non FSC	1	95	0-10M	0-5°	NON	OUI	431	SENTIER CEPHALOPHE	NON	3713.47	8208.05	12041.9	90735.8	3713.47
nonFSC1-C14	Weightclass5	0	nonFSC1	Non FSC	1	95	0-10M	0-5°	NON	OUI	431	SENTIER CEPHALOPHE	NON	3713.47	8208.05	12041.9	90735.8	3713.47
nonFSC1-C15	Weightclass1	0.336842	nonFSC1	Non FSC	1	95	0-10M	0-5°	NON	OUI	347	SENTIER CEPHALOPHE	OUI	4704.43	7448.32	12135.9	90868.1	4704.43
nonFSC1-C15	Weightclass2	0.357895	nonFSC1	Non FSC	1	95	0-10M	0-5°	NON	OUI	347	SENTIER CEPHALOPHE	OUI	4704.43	7448.32	12135.9	90868.1	4704.43
nonFSC1-C15	Weightclass3	0.189474	nonFSC1	Non FSC	1	95	0-10M	0-5°	NON	OUI	347	SENTIER CEPHALOPHE	OUI	4704.43	7448.32	12135.9	90868.1	4704.43
nonFSC1-C15	Weightclass4	0.0526316	nonFSC1	Non FSC	1	95	0-10M	0-5°	NON	OUI	347	SENTIER CEPHALOPHE	OUI	4704.43	7448.32	12135.9	90868.1	4704.43
nonFSC1-C15	Weightclass5	0	nonFSC1	Non FSC	1	95	0-10M	0-5°	NON	OUI	347	SENTIER CEPHALOPHE	OUI	4704.43	7448.32	12135.9	90868.1	4704.43
nonFSC1-C16	Weightclass1	0.468085	nonFSC1	Non FSC	1	94	0-10M	5-20°	NON	OUI	359	SENTIER CEPHALOPHE	NON	5642.62	6766.98	12284	90985.2	5642.62
nonFSC1-C16	Weightclass2	0.329787	nonFSC1	Non FSC	1	94	0-10M	5-20°	NON	OUI	359	SENTIER CEPHALOPHE	NON	5642.62	6766.98	12284	90985.2	5642.62
nonFSC1-C16	Weightclass3	0.106383	nonFSC1	Non FSC	1	94	0-10M	5-20°	NON	OUI	359	SENTIER CEPHALOPHE	NON	5642.62	6766.98	12284	90985.2	5642.62
nonFSC1-C16	Weightclass4	0.0106383	nonFSC1	Non FSC	1	94	0-10M	5-20°	NON	OUI	359	SENTIER CEPHALOPHE	NON	5642.62	6766.98	12284	90985.2	5642.62
nonFSC1-C16	Weightclass5	0	nonFSC1	Non FSC	1	94	0-10M	5-20°	NON	OUI	359	SENTIER CEPHALOPHE	NON	5642.62	6766.98	12284	90985.2	5642.62
nonFSC1-C17	Weightclass1	0.395833	nonFSC1	Non FSC	1	96	0-10M	0-5°	OUI	NON	366	SENTIER CEPHALOPHE	NON	6576.34	6134.27	12341	91138.4	6576.34
nonFSC1-C17	Weightclass2	0.354167	nonFSC1	Non FSC	1	96	0-10M	0-5°	OUI	NON	366	SENTIER CEPHALOPHE	NON	6576.34	6134.27	12341	91138.4	6576.34
nonFSC1-C17	Weightclass3	0.333333	nonFSC1	Non FSC	1	96	0-10M	0-5°	OUI	NON	366	SENTIER CEPHALOPHE	NON	6576.34	6134.27	12341	91138.4	6576.34
nonFSC1-C17	Weightclass4	0	nonFSC1	Non FSC	1	96	0-10M	0-5°	OUI	NON	366	SENTIER CEPHALOPHE	NON	6576.34	6134.27	12341	91138.4	6576.34
nonFSC1-C17	Weightclass5	0	nonFSC1	Non FSC	1	96	0-10M	0-5°	OUI	NON	366	SENTIER CEPHALOPHE	NON	6576.34	6134.27	12341	91138.4	6576.34
nonFSC1-C18	Weightclass1	0.0736842	nonFSC1	Non FSC	1	95	11-20M	0-5°	NON	NON	383	SENTIER CEPHALOPHE	OUI	7526.76	5579.53	11913.7	91315.1	7526.76
nonFSC1-C18	Weightclass2	0.0315789	nonFSC1	Non FSC	1	95	11-20M	0-5°	NON	NON	383	SENTIER CEPHALOPHE	OUI	7526.76	5579.53	11913.7	91315.1	7526.76
nonFSC1-C18	Weightclass3	0.263158	nonFSC1	Non FSC	1	95	11-20M	0-5°	NON	NON	383	SENTIER CEPHALOPHE	OUI	7526.76	5579.53	11913.7	91315.1	7526.76
nonFSC1-C18	Weightclass4	0.0421053	nonFSC1	Non FSC	1	95	11-20M	0-5°	NON	NON	383	SENTIER CEPHALOPHE	OUI	7526.76	5579.53	11913.7	91315.1	7526.76
nonFSC1-C18	Weightclass5	0.0105263	nonFSC1	Non FSC	1	95	11-20M	0-5°	NON	NON	383	SENTIER CEPHALOPHE	OUI	7526.76	5579.53	11913.7	91315.1	7526.76
nonFSC1-C20	Weightclass1	0	nonFSC1	Non FSC	1	9	11-20M	0-5°	OUI	NON	357	PISTE D'ELEPHANT	OUI	9416.88	4669.35	11257.3	91657.9	9416.88
nonFSC1-C20	Weightclass2	0	nonFSC1	Non FSC	1	9	11-20M	0-5°	OUI	NON	357	PISTE D'ELEPHANT	OUI	9416.88	4669.35	11257.3	91657.9	9416.88
nonFSC1-C20	Weightclass3	0	nonFSC1	Non FSC	1	9	11-20M	0-5°	OUI	NON	357	PISTE D'ELEPHANT	OUI	9416.88	4669.35	11257.3	91657.9	9416.88
nonFSC1-C20	Weightclass4	0.111111	nonFSC1	Non FSC	1	9	11-20M	0-5°	OUI	NON	357	PISTE D'ELEPHANT	OUI	9416.88	4669.35	11257.3	91657.9	9416.88
nonFSC1-C20	Weightclass5	0.444444	nonFSC1	Non FSC	1	9	11-20M	0-5°	OUI	NON	357	PISTE D'ELEPHANT	OUI	9416.88	4669.35	11257.3	91657.9	9416.88
nonFSC1-C21	Weightclass1	0.0212766	nonFSC1	Non FSC	1	94	0-10M	0-5°	NON	OUI	342	PISTE D'ELEPHANT	OUI	10192.9	4085.98	11083.8	91890	10192.9
nonFSC1-C21	Weightclass2	0.0744681	nonFSC1	Non FSC	1	94	0-10M	0-5°	NON	OUI	342	PISTE D'ELEPHANT	OUI	10192.9	4085.98	11083.8	91890	10192.9
nonFSC1-C21	Weightclass3	0.191489	nonFSC1	Non FSC	1	94	0-10M	0-5°	NON	OUI	342	PISTE D'ELEPHANT	OUI	10192.9	4085.98	11083.8	91890	10192.9
nonFSC1-C21	Weightclass4	0	nonFSC1	Non FSC	1	94	0-10M	0-5°	NON	OUI	342	PISTE D'ELEPHANT	OUI	10192.9	4085.98	11083.8	91890	10192.9
nonFSC1-C21	Weightclass5	0.0425532	nonFSC1	Non FSC	1	94	0-10M	0-5°	NON	OUI	342	PISTE D'ELEPHANT	OUI	10192.9	4085.98	11083.8	91890	10192.9
nonFSC1-C22	Weightclass1	0.0105263	nonFSC1	Non FSC	1	95	11-20M	0-5°	NON	OUI	327	SENTIER CEPHALOPHE	OUI	9972.29	3482.31	10948.8	92075.3	9972.29
nonFSC1-C22	Weightclass2	0.0105263	nonFSC1	Non FSC	1	95	11-20M	0-5°	NON	OUI	327	SENTIER CEPHALOPHE	OUI	9972.29	3482.31	10948.8	92075.3	9972.29
nonFSC1-C22	Weightclass3	0.2	nonFSC1	Non FSC	1	95	11-20M	0-5°	NON	OUI	327	SENTIER CEPHALOPHE	OUI	9972.29	3482.31	10948.8	92075.3	9972.29
nonFSC1-C22	Weightclass4	0.0736842	nonFSC1	Non FSC	1	95	11-20M	0-5°	NON	OUI	327	SENTIER CEPHALOPHE	OUI	9972.29	3482.31	10948.8	92075.3	9972.29
nonFSC1-C22	Weightclass5	0.0210526	nonFSC1	Non FSC	1	95	11-20M	0-5°	NON	OUI	327	SENTIER CEPHALOPHE	OUI	9972.29	3482.31	10948.8	92075.3	9972.29
nonFSC1-C23	Weightclass1	0.410526	nonFSC1	Non FSC	1	95	11-20M	>20°	OUI	OUI	329	SENTIER CEPHALOPHE	NON	9861.21	2674.46	10921.2	92283.4	9861.21
nonFSC1-C23	Weightclass2	0.0210526	nonFSC1	Non FSC	1	95	11-20M	>20°	OUI	OUI	329	SENTIER CEPHALOPHE	NON	9861.21	2674.46	10921.2	92283.4	9861.21
nonFSC1-C23	Weightclass3	0.147368	nonFSC1	Non FSC	1	95	11-20M	>20°	OUI	OUI	329	SENTIER CEPHALOPHE	NON	9861.21	2674.46	10921.2	92283.4	9861.21
nonFSC1-C23	Weightclass4	0.0842105	nonFSC1	Non FSC	1	95	11-20M	>20°	OUI	OUI	329	SENTIER CEPHALOPHE	NON	9861.21	2674.46	10921.2	92283.4	9861.21
nonFSC1-C23	Weightclass5	0.189474	nonFSC1	Non FSC	1	95	11-20M	>20°	OUI	OUI	329	SENTIER CEPHALOPHE	NON	9861.21	2674.46	10921.2	92283.4	9861.21
nonFSC1-C24	Weightclass1	0.87234	nonFSC1	Non FSC	1	94	11-20M	0-5°	NON	NON	394	SENTIER CEPHALOPHE	OUI	9717.31	1959.6	10976.6	92527.5	9717.31
nonFSC1-C24	Weightclass2	0.56383	nonFSC1	Non FSC	1	94	11-20M	0-5°	NON	NON	394	SENTIER CEPHALOPHE	OUI	9717.31	1959.6	10976.6	92527.5	9717.31
nonFSC1-C24	Weightclass3	0.606383	nonFSC1	Non FSC	1	94	11-20M	0-5°	NON	NON	394	SENTIER CEPHALOPHE	OUI	9717.31	1959.6	10976.6	92527.5	9717.31
nonFSC1-C24	Weightclass4	0.0212766	nonFSC1	Non FSC	1	94	11-20M	0-5°	NON	NON	394	SENTIER CEPHALOPHE	OUI	9717.31	1959.6	10976.6	92527.5	9717.31
nonFSC1-C24	Weightclass5	0.0106383	nonFSC1	Non FSC	1	94	11-20M	0-5°	NON	NON	394	SENTIER CEPHALOPHE	OUI	9717.31	1959.6	10976.6	92527.5	9717.31
nonFSC1-C25	Weightclass1	0.726316	nonFSC1	Non FSC	1	95	11-20M	5-20°	OUI	NON	327	SENTIER CEPHALOPHE	NON	2740.46	8003.2	12715.1	91616.2	2740.46
nonFSC1-C25	Weightclass2	0.2	nonFSC1	Non FSC	1	95	11-20M	5-20°	OUI	NON	327	SENTIER CEPHALOPHE	NON	2740.46	8003.2	12715.1	91616.2	2740.46
nonFSC1-C25	Weightclass3	2.41053	nonFSC1	Non FSC	1	95	11-20M	5-20°	OUI	NON	327	SENTIER CEPHALOPHE	NON	2740.46	8003.2	12715.1	91616.2	2740.46
nonFSC1-C25	Weightclass4	0.0526316	nonFSC1	Non FSC	1	95	11-20M	5-20°	OUI	NON	327	SENTIER CEPHALOPHE	NON	2740.46	8003.2	12715.1	91616.2	2740.46
nonFSC1-C25	Weightclass5	0.0210526	nonFSC1	Non FSC	1	95	11-20M	5-20°	OUI	NON	327	SENTIER CEPHALOPHE	NON	2740.46	8003.2	12715.1	91616.2	2740.46
nonFSC1-C26	Weightclass1	0.12766	nonFSC1	Non FSC	1	94	11-20M	5-20°	OUI	OUI	373	SENTIER CEPHALOPHE	NON	3755.66	7518.2	12947	91717.7	3755.66
nonFSC1-C26	Weightclass2	0.648936	nonFSC1	Non FSC	1	94	11-20M	5-20°	OUI	OUI	373	SENTIER CEPHALOPHE	NON	3755.66	7518.2	12947	91717.7	3755.66
nonFSC1-C26	Weightclass3	0.489362	nonFSC1	Non FSC	1	94	11-20M	5-20°	OUI	OUI	373	SENTIER CEPHALOPHE	NON	3755.66	7518.2	12947	91717.7	3755.66
nonFSC1-C26	Weightclass4	0	nonFSC1	Non FSC	1	94	11-20M	5-20°	OUI	OUI	373	SENTIER CEPHALOPHE	NON	3755.66	7518.2	12947	91717.7	3755.66
nonFSC1-C26	Weightclass5	0.0106383	nonFSC1	Non FSC	1	94	11-20M	5-20°	OUI	OUI	373	SENTIER CEPHALOPHE	NON	3755.66	7518.2	12947	91717.7	3755.66
nonFSC1-C27	Weightclass1	0	nonFSC1	Non FSC	1	71	11-20M	0-5°	NON	OUI	370	SENTIER CEPHALOPHE	OUI	4756.64	6813.74	13123.1	91854.3	4756.64
nonFSC1-C27	Weightclass2	0.0140845	nonFSC1	Non FSC	1	71	11-20M	0-5°	NON	OUI	370	SENTIER CEPHALOPHE	OUI	4756.64	6813.74	13123.1	91854.3	4756.64
nonFSC1-C27	Weightclass3	0.0422535	nonFSC1	Non FSC	1	71	11-20M	0-5°	NON	OUI	370	SENTIER CEPHALOPHE	OUI	4756.64	6813.74	13123.1	91854.3	4756.64
nonFSC1-C27	Weightclass4	0.056338	nonFSC1	Non FSC	1	71	11-20M	0-5°	NON	OUI	370	SENTIER CEPHALOPHE	OUI	4756.64	6813.74	13123.1	91854.3	4756.64
nonFSC1-C27	Weightclass5	0	nonFSC1	Non FSC	1	71	11-20M	0-5°	NON	OUI	370	SENTIER CEPHALOPHE	OUI	4756.64	6813.74	13123.1	91854.3	4756.64
nonFSC1-C28	Weightclass1	0.468085	nonFSC1	Non FSC	1	94	0-10M	5-20°	OUI	NON	333	OUVERTURE	OUI	5758.25	6032.88	13286.3	91997.5	5758.25
nonFSC1-C28	Weightclass2	0.585106	nonFSC1	Non FSC	1	94	0-10M	5-20°	OUI	NON	333	OUVERTURE	OUI	5758.25	6032.88	13286.3	91997.5	5758.25
nonFSC1-C28	Weightclass3	0.659574	nonFSC1	Non FSC	1	94	0-10M	5-20°	OUI	NON	333	OUVERTURE	OUI	5758.25	6032.88	13286.3	91997.5	5758.25
nonFSC1-C28	Weightclass4	0.0425532	nonFSC1	Non FSC	1	94	0-10M	5-20°	OUI	NON	333	OUVERTURE	OUI	5758.25	6032.88	13286.3	91997.5	5758.25
nonFSC1-C28	Weightclass5	0.0106383	nonFSC1	Non FSC	1	94	0-10M	5-20°	OUI	NON	333	OUVERTURE	OUI	5758.25	6032.88	13286.3	91997.5	5758.25
nonFSC1-C29	Weightclass1	0.318681	nonFSC1	Non FSC	1	91	0-10M	0-5°	NON	NON	338	OUVERTURE	OUI	6762.18	5325.52	13252.4	92149.8	6762.18
nonFSC1-C29	Weightclass2	0.0769231	nonFSC1	Non FSC	1	91	0-10M	0-5°	NON	NON	338	OUVERTURE	OUI	6762.18	5325.52	13252.4	92149.8	6762.18
nonFSC1-C29	Weightclass3	0.10989	nonFSC1	Non FSC	1	91	0-10M	0-5°	NON	NON	338	OUVERTURE	OUI	6762.18	5325.52	13252.4	92149.8	6762.18
nonFSC1-C29	Weightclass4	0.032967	nonFSC1	Non FSC	1	91	0-10M	0-5°	NON	NON	338	OUVERTURE	OUI	6762.18	5325.52	13252.4	92149.8	6762.18
nonFSC1-C29	Weightclass5	0	nonFSC1	Non FSC	1	91	0-10M	0-5°	NON	NON	338	OUVERTURE	OUI	6762.18	5325.52	13252.4	92149.8	6762.18
nonFSC1-C30	Weightclass1	0.168421	nonFSC1	Non FSC	1	95	11-20M	5-20°	NON	NON	365	PISTE D'ELEPHANT	NON	7724.67	4753.57	12845.3	92291.2	7724.67
nonFSC1-C30	Weightclass2	0.242105	nonFSC1	Non FSC	1	95	11-20M	5-20°	NON	NON	365	PISTE D'ELEPHANT	NON	7724.67	4753.57	12845.3	92291.2	7724.67
nonFSC1-C30	Weightclass3	0.221053	nonFSC1	Non FSC	1	95	11-20M	5-20°	NON	NON	365	PISTE D'ELEPHANT	NON	7724.67	4753.57	12845.3	92291.2	7724.67
nonFSC1-C30	Weightclass4	0.0947368	nonFSC1	Non FSC	1	95	11-20M	5-20°	NON	NON	365	PISTE D'ELEPHANT	NON	7724.67	4753.57	12845.3	92291.2	7724.67
nonFSC1-C30	Weightclass5	0	nonFSC1	Non FSC	1	95	11-20M	5-20°	NON	NON	365	PISTE D'ELEPHANT	NON	7724.67	4753.57	12845.3	92291.2	7724.67
nonFSC1-C31	Weightclass1	0.115789	nonFSC1	Non FSC	1	95	11-20M	0-5°	NON	NON	392	SENTIER CEPHALOPHE	NON	8722.55	4215.94	12542.8	92500.8	8722.55
nonFSC1-C31	Weightclass2	0.273684	nonFSC1	Non FSC	1	95	11-20M	0-5°	NON	NON	392	SENTIER CEPHALOPHE	NON	8722.55	4215.94	12542.8	92500.8	8722.55
nonFSC1-C31	Weightclass3	0.410526	nonFSC1	Non FSC	1	95	11-20M	0-5°	NON	NON	392	SENTIER CEPHALOPHE	NON	8722.55	4215.94	12542.8	92500.8	8722.55
nonFSC1-C31	Weightclass4	0	nonFSC1	Non FSC	1	95	11-20M	0-5°	NON	NON	392	SENTIER CEPHALOPHE	NON	8722.55	4215.94	12542.8	92500.8	8722.55
nonFSC1-C31	Weightclass5	0	nonFSC1	Non FSC	1	95	11-20M	0-5°	NON	NON	392	SENTIER CEPHALOPHE	NON	8722.55	4215.94	12542.8	92500.8	8722.55
nonFSC1-C32	Weightclass1	0.0319149	nonFSC1	Non FSC	1	94	0-10M	5-20°	NON	OUI	324	PISTE D'ELEPHANT	OUI	9746.04	3719.95	12275.1	92692.9	9746.04
nonFSC1-C32	Weightclass2	0.595745	nonFSC1	Non FSC	1	94	0-10M	5-20°	NON	OUI	324	PISTE D'ELEPHANT	OUI	9746.04	3719.95	12275.1	92692.9	9746.04
nonFSC1-C32	Weightclass3	0.553191	nonFSC1	Non FSC	1	94	0-10M	5-20°	NON	OUI	324	PISTE D'ELEPHANT	OUI	9746.04	3719.95	12275.1	92692.9	9746.04
nonFSC1-C32	Weightclass4	0.0638298	nonFSC1	Non FSC	1	94	0-10M	5-20°	NON	OUI	324	PISTE D'ELEPHANT	OUI	9746.04	3719.95	12275.1	92692.9	9746.04
nonFSC1-C32	Weightclass5	0	nonFSC1	Non FSC	1	94	0-10M	5-20°	NON	OUI	324	PISTE D'ELEPHANT	OUI	9746.04	3719.95	12275.1	92692.9	9746.04
nonFSC1-C33	Weightclass1	0.819149	nonFSC1	Non FSC	1	94	0-10M	0-5°	NON	OUI	299	PISTE D'ELEPHANT	NON	10673.5	3322.68	12097.2	92886.8	10673.5
nonFSC1-C33	Weightclass2	0.595745	nonFSC1	Non FSC	1	94	0-10M	0-5°	NON	OUI	299	PISTE D'ELEPHANT	NON	10673.5	3322.68	12097.2	92886.8	10673.5
nonFSC1-C33	Weightclass3	0.43617	nonFSC1	Non FSC	1	94	0-10M	0-5°	NON	OUI	299	PISTE D'ELEPHANT	NON	10673.5	3322.68	12097.2	92886.8	10673.5
nonFSC1-C33	Weightclass4	0.0425532	nonFSC1	Non FSC	1	94	0-10M	0-5°	NON	OUI	299	PISTE D'ELEPHANT	NON	10673.5	3322.68	12097.2	92886.8	10673.5
nonFSC1-C33	Weightclass5	0.0851064	nonFSC1	Non FSC	1	94	0-10M	0-5°	NON	OUI	299	PISTE D'ELEPHANT	NON	10673.5	3322.68	12097.2	92886.8	10673.5
nonFSC1-C34	Weightclass1	0.0425532	nonFSC1	Non FSC	1	94	11-20M	0-5°	NON	OUI	315	OUVERTURE	OUI	10970.2	2699.15	11955.4	93061.2	10970.2
nonFSC1-C34	Weightclass2	0.223404	nonFSC1	Non FSC	1	94	11-20M	0-5°	NON	OUI	315	OUVERTURE	OUI	10970.2	2699.15	11955.4	93061.2	10970.2
nonFSC1-C34	Weightclass3	0.329787	nonFSC1	Non FSC	1	94	11-20M	0-5°	NON	OUI	315	OUVERTURE	OUI	10970.2	2699.15	11955.4	93061.2	10970.2
nonFSC1-C34	Weightclass4	0	nonFSC1	Non FSC	1	94	11-20M	0-5°	NON	OUI	315	OUVERTURE	OUI	10970.2	2699.15	11955.4	93061.2	10970.2
nonFSC1-C34	Weightclass5	0.0106383	nonFSC1	Non FSC	1	94	11-20M	0-5°	NON	OUI	315	OUVERTURE	OUI	10970.2	2699.15	11955.4	93061.2	10970.2
nonFSC1-C35	Weightclass1	0.0210526	nonFSC1	Non FSC	1	95	11-20M	5-20°	NON	OUI	333	OUVERTURE	NON	10880.3	2187.55	11945.1	93281.1	10880.3
nonFSC1-C35	Weightclass2	0.273684	nonFSC1	Non FSC	1	95	11-20M	5-20°	NON	OUI	333	OUVERTURE	NON	10880.3	2187.55	11945.1	93281.1	10880.3
nonFSC1-C35	Weightclass3	0.347368	nonFSC1	Non FSC	1	95	11-20M	5-20°	NON	OUI	333	OUVERTURE	NON	10880.3	2187.55	11945.1	93281.1	10880.3
nonFSC1-C35	Weightclass4	0.0210526	nonFSC1	Non FSC	1	95	11-20M	5-20°	NON	OUI	333	OUVERTURE	NON	10880.3	2187.55	11945.1	93281.1	10880.3
nonFSC1-C35	Weightclass5	0.0842105	nonFSC1	Non FSC	1	95	11-20M	5-20°	NON	OUI	333	OUVERTURE	NON	10880.3	2187.55	11945.1	93281.1	10880.3
nonFSC1-C36	Weightclass1	0.106383	nonFSC1	Non FSC	1	94	0-10M	5-20°	OUI	OUI	337	OUVERTURE	OUI	10711.2	1233.28	11874.2	93511.3	10711.2
nonFSC1-C36	Weightclass2	0.0851064	nonFSC1	Non FSC	1	94	0-10M	5-20°	OUI	OUI	337	OUVERTURE	OUI	10711.2	1233.28	11874.2	93511.3	10711.2
nonFSC1-C36	Weightclass3	0.191489	nonFSC1	Non FSC	1	94	0-10M	5-20°	OUI	OUI	337	OUVERTURE	OUI	10711.2	1233.28	11874.2	93511.3	10711.2
nonFSC1-C36	Weightclass4	0.0319149	nonFSC1	Non FSC	1	94	0-10M	5-20°	OUI	OUI	337	OUVERTURE	OUI	10711.2	1233.28	11874.2	93511.3	10711.2
nonFSC1-C36	Weightclass5	0	nonFSC1	Non FSC	1	94	0-10M	5-20°	OUI	OUI	337	OUVERTURE	OUI	10711.2	1233.28	11874.2	93511.3	10711.2
nonFSC5-C01	Weightclass1	0.545455	nonFSC5	Non FSC	5	22	0-10M	0-5°	OUI	OUI	165	SENTIER CEPHALOPHE	NON	7176.64	8701.41	13522.4	23030.7	7176.64
nonFSC5-C01	Weightclass2	0.5	nonFSC5	Non FSC	5	22	0-10M	0-5°	OUI	OUI	165	SENTIER CEPHALOPHE	NON	7176.64	8701.41	13522.4	23030.7	7176.64
nonFSC5-C01	Weightclass3	0.0909091	nonFSC5	Non FSC	5	22	0-10M	0-5°	OUI	OUI	165	SENTIER CEPHALOPHE	NON	7176.64	8701.41	13522.4	23030.7	7176.64
nonFSC5-C01	Weightclass4	0.0454545	nonFSC5	Non FSC	5	22	0-10M	0-5°	OUI	OUI	165	SENTIER CEPHALOPHE	NON	7176.64	8701.41	13522.4	23030.7	7176.64
nonFSC5-C01	Weightclass5	0	nonFSC5	Non FSC	5	22	0-10M	0-5°	OUI	OUI	165	SENTIER CEPHALOPHE	NON	7176.64	8701.41	13522.4	23030.7	7176.64
nonFSC5-C02	Weightclass1	0	nonFSC5	Non FSC	5	3	0-10M	0-5°	OUI	OUI	151	SENTIER CEPHALOPHE	NON	6330.39	8505.79	14223.2	22033.5	6330.39
nonFSC5-C02	Weightclass2	0.666667	nonFSC5	Non FSC	5	3	0-10M	0-5°	OUI	OUI	151	SENTIER CEPHALOPHE	NON	6330.39	8505.79	14223.2	22033.5	6330.39
nonFSC5-C02	Weightclass3	0	nonFSC5	Non FSC	5	3	0-10M	0-5°	OUI	OUI	151	SENTIER CEPHALOPHE	NON	6330.39	8505.79	14223.2	22033.5	6330.39
nonFSC5-C02	Weightclass4	0.333333	nonFSC5	Non FSC	5	3	0-10M	0-5°	OUI	OUI	151	SENTIER CEPHALOPHE	NON	6330.39	8505.79	14223.2	22033.5	6330.39
nonFSC5-C02	Weightclass5	0	nonFSC5	Non FSC	5	3	0-10M	0-5°	OUI	OUI	151	SENTIER CEPHALOPHE	NON	6330.39	8505.79	14223.2	22033.5	6330.39
nonFSC5-C03	Weightclass1	0.0769231	nonFSC5	Non FSC	5	13	0-10M	0-5°	OUI	NON	286	PISTE D'ELEPHANT	NON	5446.72	8403.19	14921.8	21070.4	5446.72
nonFSC5-C03	Weightclass2	0.153846	nonFSC5	Non FSC	5	13	0-10M	0-5°	OUI	NON	286	PISTE D'ELEPHANT	NON	5446.72	8403.19	14921.8	21070.4	5446.72
nonFSC5-C03	Weightclass3	0.0769231	nonFSC5	Non FSC	5	13	0-10M	0-5°	OUI	NON	286	PISTE D'ELEPHANT	NON	5446.72	8403.19	14921.8	21070.4	5446.72
nonFSC5-C03	Weightclass4	0	nonFSC5	Non FSC	5	13	0-10M	0-5°	OUI	NON	286	PISTE D'ELEPHANT	NON	5446.72	8403.19	14921.8	21070.4	5446.72
nonFSC5-C03	Weightclass5	0	nonFSC5	Non FSC	5	13	0-10M	0-5°	OUI	NON	286	PISTE D'ELEPHANT	NON	5446.72	8403.19	14921.8	21070.4	5446.72
nonFSC5-C04	Weightclass1	0.0151515	nonFSC5	Non FSC	5	66	0-10M	0-5°	OUI	OUI	217	PISTE D'ELEPHANT	NON	4438.63	8365.98	15656.7	20057.5	4438.63
nonFSC5-C04	Weightclass2	0.272727	nonFSC5	Non FSC	5	66	0-10M	0-5°	OUI	OUI	217	PISTE D'ELEPHANT	NON	4438.63	8365.98	15656.7	20057.5	4438.63
nonFSC5-C04	Weightclass3	0.454545	nonFSC5	Non FSC	5	66	0-10M	0-5°	OUI	OUI	217	PISTE D'ELEPHANT	NON	4438.63	8365.98	15656.7	20057.5	4438.63
nonFSC5-C04	Weightclass4	0.0454545	nonFSC5	Non FSC	5	66	0-10M	0-5°	OUI	OUI	217	PISTE D'ELEPHANT	NON	4438.63	8365.98	15656.7	20057.5	4438.63
nonFSC5-C04	Weightclass5	0.0454545	nonFSC5	Non FSC	5	66	0-10M	0-5°	OUI	OUI	217	PISTE D'ELEPHANT	NON	4438.63	8365.98	15656.7	20057.5	4438.63
nonFSC5-C05	Weightclass1	0.214286	nonFSC5	Non FSC	5	70	0-10M	5-20°	OUI	OUI	171	SENTIER CEPHALOPHE	NON	6641.75	9719.03	13789	23110.2	6641.75
nonFSC5-C05	Weightclass2	0.442857	nonFSC5	Non FSC	5	70	0-10M	5-20°	OUI	OUI	171	SENTIER CEPHALOPHE	NON	6641.75	9719.03	13789	23110.2	6641.75
nonFSC5-C05	Weightclass3	0.114286	nonFSC5	Non FSC	5	70	0-10M	5-20°	OUI	OUI	171	SENTIER CEPHALOPHE	NON	6641.75	9719.03	13789	23110.2	6641.75
nonFSC5-C05	Weightclass4	0	nonFSC5	Non FSC	5	70	0-10M	5-20°	OUI	OUI	171	SENTIER CEPHALOPHE	NON	6641.75	9719.03	13789	23110.2	6641.75
nonFSC5-C05	Weightclass5	0.0142857	nonFSC5	Non FSC	5	70	0-10M	5-20°	OUI	OUI	171	SENTIER CEPHALOPHE	NON	6641.75	9719.03	13789	23110.2	6641.75
nonFSC5-C06	Weightclass1	0.21875	nonFSC5	Non FSC	5	32	0-10M	0-5°	OUI	NON	237	DEBARDAGE	OUI	5798.47	9494.6	14803.3	22095.1	5798.47
nonFSC5-C06	Weightclass2	0.625	nonFSC5	Non FSC	5	32	0-10M	0-5°	OUI	NON	237	DEBARDAGE	OUI	5798.47	9494.6	14803.3	22095.1	5798.47
nonFSC5-C06	Weightclass3	0.34375	nonFSC5	Non FSC	5	32	0-10M	0-5°	OUI	NON	237	DEBARDAGE	OUI	5798.47	9494.6	14803.3	22095.1	5798.47
nonFSC5-C06	Weightclass4	0.03125	nonFSC5	Non FSC	5	32	0-10M	0-5°	OUI	NON	237	DEBARDAGE	OUI	5798.47	9494.6	14803.3	22095.1	5798.47
nonFSC5-C06	Weightclass5	0	nonFSC5	Non FSC	5	32	0-10M	0-5°	OUI	NON	237	DEBARDAGE	OUI	5798.47	9494.6	14803.3	22095.1	5798.47
nonFSC5-C07	Weightclass1	0.421875	nonFSC5	Non FSC	5	64	0-10M	0-5°	OUI	OUI	271	PISTE D'ELEPHANT	OUI	4943.8	9382.72	15634	21075.5	4943.8
nonFSC5-C07	Weightclass2	0.09375	nonFSC5	Non FSC	5	64	0-10M	0-5°	OUI	OUI	271	PISTE D'ELEPHANT	OUI	4943.8	9382.72	15634	21075.5	4943.8
nonFSC5-C07	Weightclass3	0.171875	nonFSC5	Non FSC	5	64	0-10M	0-5°	OUI	OUI	271	PISTE D'ELEPHANT	OUI	4943.8	9382.72	15634	21075.5	4943.8
nonFSC5-C07	Weightclass4	0	nonFSC5	Non FSC	5	64	0-10M	0-5°	OUI	OUI	271	PISTE D'ELEPHANT	OUI	4943.8	9382.72	15634	21075.5	4943.8
nonFSC5-C07	Weightclass5	0	nonFSC5	Non FSC	5	64	0-10M	0-5°	OUI	OUI	271	PISTE D'ELEPHANT	OUI	4943.8	9382.72	15634	21075.5	4943.8
nonFSC5-C08	Weightclass1	0.953846	nonFSC5	Non FSC	5	65	0-10M	0-5°	OUI	OUI	203	SENTIER CEPHALOPHE	NON	4153.77	9383.35	16336.2	20097.1	4153.77
nonFSC5-C08	Weightclass2	0.338462	nonFSC5	Non FSC	5	65	0-10M	0-5°	OUI	OUI	203	SENTIER CEPHALOPHE	NON	4153.77	9383.35	16336.2	20097.1	4153.77
nonFSC5-C08	Weightclass3	0.4	nonFSC5	Non FSC	5	65	0-10M	0-5°	OUI	OUI	203	SENTIER CEPHALOPHE	NON	4153.77	9383.35	16336.2	20097.1	4153.77
nonFSC5-C08	Weightclass4	0.0461538	nonFSC5	Non FSC	5	65	0-10M	0-5°	OUI	OUI	203	SENTIER CEPHALOPHE	NON	4153.77	9383.35	16336.2	20097.1	4153.77
nonFSC5-C08	Weightclass5	0	nonFSC5	Non FSC	5	65	0-10M	0-5°	OUI	OUI	203	SENTIER CEPHALOPHE	NON	4153.77	9383.35	16336.2	20097.1	4153.77
nonFSC5-C09	Weightclass1	0.710145	nonFSC5	Non FSC	5	69	0-10M	0-5°	OUI	OUI	164	SENTIER CEPHALOPHE	OUI	5978.34	10715.8	13916.7	23104.9	5978.34
nonFSC5-C09	Weightclass2	0.565217	nonFSC5	Non FSC	5	69	0-10M	0-5°	OUI	OUI	164	SENTIER CEPHALOPHE	OUI	5978.34	10715.8	13916.7	23104.9	5978.34
nonFSC5-C09	Weightclass3	0.0434783	nonFSC5	Non FSC	5	69	0-10M	0-5°	OUI	OUI	164	SENTIER CEPHALOPHE	OUI	5978.34	10715.8	13916.7	23104.9	5978.34
nonFSC5-C09	Weightclass4	0	nonFSC5	Non FSC	5	69	0-10M	0-5°	OUI	OUI	164	SENTIER CEPHALOPHE	OUI	5978.34	10715.8	13916.7	23104.9	5978.34
nonFSC5-C09	Weightclass5	0	nonFSC5	Non FSC	5	69	0-10M	0-5°	OUI	OUI	164	SENTIER CEPHALOPHE	OUI	5978.34	10715.8	13916.7	23104.9	5978.34
nonFSC5-C10	Weightclass1	0.692308	nonFSC5	Non FSC	5	65	0-10M	0-5°	OUI	OUI	254	OUVERTURE	OUI	5272.4	10440.4	14880.9	22119.9	5272.4
nonFSC5-C10	Weightclass2	1.73846	nonFSC5	Non FSC	5	65	0-10M	0-5°	OUI	OUI	254	OUVERTURE	OUI	5272.4	10440.4	14880.9	22119.9	5272.4
nonFSC5-C10	Weightclass3	0.323077	nonFSC5	Non FSC	5	65	0-10M	0-5°	OUI	OUI	254	OUVERTURE	OUI	5272.4	10440.4	14880.9	22119.9	5272.4
nonFSC5-C10	Weightclass4	0.0461538	nonFSC5	Non FSC	5	65	0-10M	0-5°	OUI	OUI	254	OUVERTURE	OUI	5272.4	10440.4	14880.9	22119.9	5272.4
nonFSC5-C10	Weightclass5	0.0307692	nonFSC5	Non FSC	5	65	0-10M	0-5°	OUI	OUI	254	OUVERTURE	OUI	5272.4	10440.4	14880.9	22119.9	5272.4
nonFSC5-C11	Weightclass1	0.25	nonFSC5	Non FSC	5	4	0-10M	0-5°	OUI	OUI	417	PISTE D'ELEPHANT	NON	4371.93	10401.6	15916.3	21089.8	4371.93
nonFSC5-C11	Weightclass2	0.75	nonFSC5	Non FSC	5	4	0-10M	0-5°	OUI	OUI	417	PISTE D'ELEPHANT	NON	4371.93	10401.6	15916.3	21089.8	4371.93
nonFSC5-C11	Weightclass3	0.25	nonFSC5	Non FSC	5	4	0-10M	0-5°	OUI	OUI	417	PISTE D'ELEPHANT	NON	4371.93	10401.6	15916.3	21089.8	4371.93
nonFSC5-C11	Weightclass4	0	nonFSC5	Non FSC	5	4	0-10M	0-5°	OUI	OUI	417	PISTE D'ELEPHANT	NON	4371.93	10401.6	15916.3	21089.8	4371.93
nonFSC5-C11	Weightclass5	0	nonFSC5	Non FSC	5	4	0-10M	0-5°	OUI	OUI	417	PISTE D'ELEPHANT	NON	4371.93	10401.6	15916.3	21089.8	4371.93
nonFSC5-C12	Weightclass1	0.016129	nonFSC5	Non FSC	5	62	0-10M	0-5°	OUI	OUI	198	SENTIER CEPHALOPHE	NON	3538.02	10407.4	16903	20100.4	3538.02
nonFSC5-C12	Weightclass2	0.112903	nonFSC5	Non FSC	5	62	0-10M	0-5°	OUI	OUI	198	SENTIER CEPHALOPHE	NON	3538.02	10407.4	16903	20100.4	3538.02
nonFSC5-C12	Weightclass3	0.129032	nonFSC5	Non FSC	5	62	0-10M	0-5°	OUI	OUI	198	SENTIER CEPHALOPHE	NON	3538.02	10407.4	16903	20100.4	3538.02
nonFSC5-C12	Weightclass4	0	nonFSC5	Non FSC	5	62	0-10M	0-5°	OUI	OUI	198	SENTIER CEPHALOPHE	NON	3538.02	10407.4	16903	20100.4	3538.02
nonFSC5-C12	Weightclass5	0.322581	nonFSC5	Non FSC	5	62	0-10M	0-5°	OUI	OUI	198	SENTIER CEPHALOPHE	NON	3538.02	10407.4	16903	20100.4	3538.02
nonFSC5-C13	Weightclass1	0	nonFSC5	Non FSC	5	69	0-10M	5-20°	OUI	NON	146	SENTIER CEPHALOPHE	NON	5397.79	11686.1	14055.7	23023.1	5397.79
nonFSC5-C13	Weightclass2	0.536232	nonFSC5	Non FSC	5	69	0-10M	5-20°	OUI	NON	146	SENTIER CEPHALOPHE	NON	5397.79	11686.1	14055.7	23023.1	5397.79
nonFSC5-C13	Weightclass3	0.173913	nonFSC5	Non FSC	5	69	0-10M	5-20°	OUI	NON	146	SENTIER CEPHALOPHE	NON	5397.79	11686.1	14055.7	23023.1	5397.79
nonFSC5-C13	Weightclass4	0	nonFSC5	Non FSC	5	69	0-10M	5-20°	OUI	NON	146	SENTIER CEPHALOPHE	NON	5397.79	11686.1	14055.7	23023.1	5397.79
nonFSC5-C13	Weightclass5	0	nonFSC5	Non FSC	5	69	0-10M	5-20°	OUI	NON	146	SENTIER CEPHALOPHE	NON	5397.79	11686.1	14055.7	23023.1	5397.79
nonFSC5-C14	Weightclass1	0.424242	nonFSC5	Non FSC	5	66	0-10M	5-20°	OUI	OUI	237	SENTIER CEPHALOPHE	NON	4585.69	11478.2	15073.5	22023.7	4585.69
nonFSC5-C14	Weightclass2	0.621212	nonFSC5	Non FSC	5	66	0-10M	5-20°	OUI	OUI	237	SENTIER CEPHALOPHE	NON	4585.69	11478.2	15073.5	22023.7	4585.69
nonFSC5-C14	Weightclass3	0.893939	nonFSC5	Non FSC	5	66	0-10M	5-20°	OUI	OUI	237	SENTIER CEPHALOPHE	NON	4585.69	11478.2	15073.5	22023.7	4585.69
nonFSC5-C14	Weightclass4	0.19697	nonFSC5	Non FSC	5	66	0-10M	5-20°	OUI	OUI	237	SENTIER CEPHALOPHE	NON	4585.69	11478.2	15073.5	22023.7	4585.69
nonFSC5-C14	Weightclass5	0.348485	nonFSC5	Non FSC	5	66	0-10M	5-20°	OUI	OUI	237	SENTIER CEPHALOPHE	NON	4585.69	11478.2	15073.5	22023.7	4585.69
nonFSC5-C15	Weightclass1	0.467742	nonFSC5	Non FSC	5	62	0-10M	0-5°	OUI	OUI	241	SENTIER CEPHALOPHE	OUI	3841.26	11374.9	15901.1	21102.7	3841.26
nonFSC5-C15	Weightclass2	0.177419	nonFSC5	Non FSC	5	62	0-10M	0-5°	OUI	OUI	241	SENTIER CEPHALOPHE	OUI	3841.26	11374.9	15901.1	21102.7	3841.26
nonFSC5-C15	Weightclass3	0.306452	nonFSC5	Non FSC	5	62	0-10M	0-5°	OUI	OUI	241	SENTIER CEPHALOPHE	OUI	3841.26	11374.9	15901.1	21102.7	3841.26
nonFSC5-C15	Weightclass4	0.0806452	nonFSC5	Non FSC	5	62	0-10M	0-5°	OUI	OUI	241	SENTIER CEPHALOPHE	OUI	3841.26	11374.9	15901.1	21102.7	3841.26
nonFSC5-C15	Weightclass5	0	nonFSC5	Non FSC	5	62	0-10M	0-5°	OUI	OUI	241	SENTIER CEPHALOPHE	OUI	3841.26	11374.9	15901.1	21102.7	3841.26
nonFSC5-C16	Weightclass1	0.0151515	nonFSC5	Non FSC	5	66	0-10M	0-5°	OUI	OUI	220	DEBARDAGE	OUI	2992.27	10625.8	16071.5	20105.3	2992.27
nonFSC5-C16	Weightclass2	0.939394	nonFSC5	Non FSC	5	66	0-10M	0-5°	OUI	OUI	220	DEBARDAGE	OUI	2992.27	10625.8	16071.5	20105.3	2992.27
nonFSC5-C16	Weightclass3	0.030303	nonFSC5	Non FSC	5	66	0-10M	0-5°	OUI	OUI	220	DEBARDAGE	OUI	2992.27	10625.8	16071.5	20105.3	2992.27
nonFSC5-C16	Weightclass4	0.0454545	nonFSC5	Non FSC	5	66	0-10M	0-5°	OUI	OUI	220	DEBARDAGE	OUI	2992.27	10625.8	16071.5	20105.3	2992.27
nonFSC5-C16	Weightclass5	0	nonFSC5	Non FSC	5	66	0-10M	0-5°	OUI	OUI	220	DEBARDAGE	OUI	2992.27	10625.8	16071.5	20105.3	2992.27
nonFSC5-C18	Weightclass1	0.727273	nonFSC5	Non FSC	5	66	0-10M	5-20°	OUI	NON	234	SENTIER CEPHALOPHE	NON	3954.08	11974.5	14641	21765.4	3954.08
nonFSC5-C18	Weightclass2	0.545455	nonFSC5	Non FSC	5	66	0-10M	5-20°	OUI	NON	234	SENTIER CEPHALOPHE	NON	3954.08	11974.5	14641	21765.4	3954.08
nonFSC5-C18	Weightclass3	0.318182	nonFSC5	Non FSC	5	66	0-10M	5-20°	OUI	NON	234	SENTIER CEPHALOPHE	NON	3954.08	11974.5	14641	21765.4	3954.08
nonFSC5-C18	Weightclass4	0	nonFSC5	Non FSC	5	66	0-10M	5-20°	OUI	NON	234	SENTIER CEPHALOPHE	NON	3954.08	11974.5	14641	21765.4	3954.08
nonFSC5-C18	Weightclass5	0	nonFSC5	Non FSC	5	66	0-10M	5-20°	OUI	NON	234	SENTIER CEPHALOPHE	NON	3954.08	11974.5	14641	21765.4	3954.08
nonFSC5-C19	Weightclass1	0.0909091	nonFSC5	Non FSC	5	66	0-10M	0-5°	OUI	OUI	278	SENTIER CEPHALOPHE	NON	3143.12	11024.3	14927.5	20768.7	3143.12
nonFSC5-C19	Weightclass2	0.318182	nonFSC5	Non FSC	5	66	0-10M	0-5°	OUI	OUI	278	SENTIER CEPHALOPHE	NON	3143.12	11024.3	14927.5	20768.7	3143.12
nonFSC5-C19	Weightclass3	0.0909091	nonFSC5	Non FSC	5	66	0-10M	0-5°	OUI	OUI	278	SENTIER CEPHALOPHE	NON	3143.12	11024.3	14927.5	20768.7	3143.12
nonFSC5-C19	Weightclass4	0	nonFSC5	Non FSC	5	66	0-10M	0-5°	OUI	OUI	278	SENTIER CEPHALOPHE	NON	3143.12	11024.3	14927.5	20768.7	3143.12
nonFSC5-C19	Weightclass5	0	nonFSC5	Non FSC	5	66	0-10M	0-5°	OUI	OUI	278	SENTIER CEPHALOPHE	NON	3143.12	11024.3	14927.5	20768.7	3143.12
nonFSC5-C20	Weightclass1	0	nonFSC5	Non FSC	5	67	0-10M	0-5°	OUI	OUI	299	SENTIER CEPHALOPHE	NON	2446.75	10196.3	15149.3	19863.4	2446.75
nonFSC5-C20	Weightclass2	0.119403	nonFSC5	Non FSC	5	67	0-10M	0-5°	OUI	OUI	299	SENTIER CEPHALOPHE	NON	2446.75	10196.3	15149.3	19863.4	2446.75
nonFSC5-C20	Weightclass3	0.0746269	nonFSC5	Non FSC	5	67	0-10M	0-5°	OUI	OUI	299	SENTIER CEPHALOPHE	NON	2446.75	10196.3	15149.3	19863.4	2446.75
nonFSC5-C20	Weightclass4	0	nonFSC5	Non FSC	5	67	0-10M	0-5°	OUI	OUI	299	SENTIER CEPHALOPHE	NON	2446.75	10196.3	15149.3	19863.4	2446.75
nonFSC5-C20	Weightclass5	0.0149254	nonFSC5	Non FSC	5	67	0-10M	0-5°	OUI	OUI	299	SENTIER CEPHALOPHE	NON	2446.75	10196.3	15149.3	19863.4	2446.75
nonFSC5-C21	Weightclass1	1.14493	nonFSC5	Non FSC	5	69	0-10M	0-5°	OUI	OUI	194	SENTIER CEPHALOPHE	NON	4149.57	12661.1	13458.1	22600.6	4149.57
nonFSC5-C21	Weightclass2	0.84058	nonFSC5	Non FSC	5	69	0-10M	0-5°	OUI	OUI	194	SENTIER CEPHALOPHE	NON	4149.57	12661.1	13458.1	22600.6	4149.57
nonFSC5-C21	Weightclass3	0.101449	nonFSC5	Non FSC	5	69	0-10M	0-5°	OUI	OUI	194	SENTIER CEPHALOPHE	NON	4149.57	12661.1	13458.1	22600.6	4149.57
nonFSC5-C21	Weightclass4	0.0289855	nonFSC5	Non FSC	5	69	0-10M	0-5°	OUI	OUI	194	SENTIER CEPHALOPHE	NON	4149.57	12661.1	13458.1	22600.6	4149.57
nonFSC5-C21	Weightclass5	0	nonFSC5	Non FSC	5	69	0-10M	0-5°	OUI	OUI	194	SENTIER CEPHALOPHE	NON	4149.57	12661.1	13458.1	22600.6	4149.57
nonFSC5-C22	Weightclass1	0.179104	nonFSC5	Non FSC	5	67	0-10M	0-5°	OUI	OUI	160	SENTIER CEPHALOPHE	OUI	3336.25	11687.2	13654.4	21608.3	3336.25
nonFSC5-C22	Weightclass2	0.492537	nonFSC5	Non FSC	5	67	0-10M	0-5°	OUI	OUI	160	SENTIER CEPHALOPHE	OUI	3336.25	11687.2	13654.4	21608.3	3336.25
nonFSC5-C22	Weightclass3	0.104478	nonFSC5	Non FSC	5	67	0-10M	0-5°	OUI	OUI	160	SENTIER CEPHALOPHE	OUI	3336.25	11687.2	13654.4	21608.3	3336.25
nonFSC5-C22	Weightclass4	0.0298507	nonFSC5	Non FSC	5	67	0-10M	0-5°	OUI	OUI	160	SENTIER CEPHALOPHE	OUI	3336.25	11687.2	13654.4	21608.3	3336.25
nonFSC5-C22	Weightclass5	0	nonFSC5	Non FSC	5	67	0-10M	0-5°	OUI	OUI	160	SENTIER CEPHALOPHE	OUI	3336.25	11687.2	13654.4	21608.3	3336.25
nonFSC5-C23	Weightclass1	0.676471	nonFSC5	Non FSC	5	68	0-10M	5-20°	OUI	OUI	150	DEBARDAGE	NON	2588.51	10734.7	14012.6	20620.8	2588.51
nonFSC5-C23	Weightclass2	0.617647	nonFSC5	Non FSC	5	68	0-10M	5-20°	OUI	OUI	150	DEBARDAGE	NON	2588.51	10734.7	14012.6	20620.8	2588.51
nonFSC5-C23	Weightclass3	0.0294118	nonFSC5	Non FSC	5	68	0-10M	5-20°	OUI	OUI	150	DEBARDAGE	NON	2588.51	10734.7	14012.6	20620.8	2588.51
nonFSC5-C23	Weightclass4	0	nonFSC5	Non FSC	5	68	0-10M	5-20°	OUI	OUI	150	DEBARDAGE	NON	2588.51	10734.7	14012.6	20620.8	2588.51
nonFSC5-C23	Weightclass5	0	nonFSC5	Non FSC	5	68	0-10M	5-20°	OUI	OUI	150	DEBARDAGE	NON	2588.51	10734.7	14012.6	20620.8	2588.51
nonFSC5-C24	Weightclass1	0.735294	nonFSC5	Non FSC	5	68	0-10M	5-20°	OUI	OUI	161	SENTIER CEPHALOPHE	OUI	1815.02	9795.09	14074.4	19646	1815.02
nonFSC5-C24	Weightclass2	0.558824	nonFSC5	Non FSC	5	68	0-10M	5-20°	OUI	OUI	161	SENTIER CEPHALOPHE	OUI	1815.02	9795.09	14074.4	19646	1815.02
nonFSC5-C24	Weightclass3	0.0882353	nonFSC5	Non FSC	5	68	0-10M	5-20°	OUI	OUI	161	SENTIER CEPHALOPHE	OUI	1815.02	9795.09	14074.4	19646	1815.02
nonFSC5-C24	Weightclass4	0	nonFSC5	Non FSC	5	68	0-10M	5-20°	OUI	OUI	161	SENTIER CEPHALOPHE	OUI	1815.02	9795.09	14074.4	19646	1815.02
nonFSC5-C24	Weightclass5	0	nonFSC5	Non FSC	5	68	0-10M	5-20°	OUI	OUI	161	SENTIER CEPHALOPHE	OUI	1815.02	9795.09	14074.4	19646	1815.02
nonFSC5-C25	Weightclass1	0	nonFSC5	Non FSC	5	68	0-10M	5-20°	OUI	OUI	360	SENTIER CEPHALOPHE	NON	5530.82	14410.8	12115.3	24452.1	5530.82
nonFSC5-C25	Weightclass2	0.294118	nonFSC5	Non FSC	5	68	0-10M	5-20°	OUI	OUI	360	SENTIER CEPHALOPHE	NON	5530.82	14410.8	12115.3	24452.1	5530.82
nonFSC5-C25	Weightclass3	0.382353	nonFSC5	Non FSC	5	68	0-10M	5-20°	OUI	OUI	360	SENTIER CEPHALOPHE	NON	5530.82	14410.8	12115.3	24452.1	5530.82
nonFSC5-C25	Weightclass4	0.0294118	nonFSC5	Non FSC	5	68	0-10M	5-20°	OUI	OUI	360	SENTIER CEPHALOPHE	NON	5530.82	14410.8	12115.3	24452.1	5530.82
nonFSC5-C25	Weightclass5	0.0441176	nonFSC5	Non FSC	5	68	0-10M	5-20°	OUI	OUI	360	SENTIER CEPHALOPHE	NON	5530.82	14410.8	12115.3	24452.1	5530.82
nonFSC5-C26	Weightclass1	0.463768	nonFSC5	Non FSC	5	69	0-10M	0-5°	OUI	OUI	294	SENTIER CEPHALOPHE	NON	4557.73	13389.1	12259.4	23422	4557.73
nonFSC5-C26	Weightclass2	0.753623	nonFSC5	Non FSC	5	69	0-10M	0-5°	OUI	OUI	294	SENTIER CEPHALOPHE	NON	4557.73	13389.1	12259.4	23422	4557.73
nonFSC5-C26	Weightclass3	0.144928	nonFSC5	Non FSC	5	69	0-10M	0-5°	OUI	OUI	294	SENTIER CEPHALOPHE	NON	4557.73	13389.1	12259.4	23422	4557.73
nonFSC5-C26	Weightclass4	0.0724638	nonFSC5	Non FSC	5	69	0-10M	0-5°	OUI	OUI	294	SENTIER CEPHALOPHE	NON	4557.73	13389.1	12259.4	23422	4557.73
nonFSC5-C26	Weightclass5	0	nonFSC5	Non FSC	5	69	0-10M	0-5°	OUI	OUI	294	SENTIER CEPHALOPHE	NON	4557.73	13389.1	12259.4	23422	4557.73
nonFSC5-C27	Weightclass1	0	nonFSC5	Non FSC	5	68	0-10M	0-5°	OUI	OUI	293	SENTIER CEPHALOPHE	NON	3642.88	12409.4	12470.7	22431.8	3642.88
nonFSC5-C27	Weightclass2	0.0441176	nonFSC5	Non FSC	5	68	0-10M	0-5°	OUI	OUI	293	SENTIER CEPHALOPHE	NON	3642.88	12409.4	12470.7	22431.8	3642.88
nonFSC5-C27	Weightclass3	0.0294118	nonFSC5	Non FSC	5	68	0-10M	0-5°	OUI	OUI	293	SENTIER CEPHALOPHE	NON	3642.88	12409.4	12470.7	22431.8	3642.88
nonFSC5-C27	Weightclass4	0	nonFSC5	Non FSC	5	68	0-10M	0-5°	OUI	OUI	293	SENTIER CEPHALOPHE	NON	3642.88	12409.4	12470.7	22431.8	3642.88
nonFSC5-C27	Weightclass5	0.0147059	nonFSC5	Non FSC	5	68	0-10M	0-5°	OUI	OUI	293	SENTIER CEPHALOPHE	NON	3642.88	12409.4	12470.7	22431.8	3642.88
nonFSC5-C28	Weightclass1	0.119403	nonFSC5	Non FSC	5	67	0-10M	0-5°	OUI	OUI	182	PISTE D'ELEPHANT	NON	2766.12	11456.7	12728.1	21467.9	2766.12
nonFSC5-C28	Weightclass2	0.149254	nonFSC5	Non FSC	5	67	0-10M	0-5°	OUI	OUI	182	PISTE D'ELEPHANT	NON	2766.12	11456.7	12728.1	21467.9	2766.12
nonFSC5-C28	Weightclass3	0.0447761	nonFSC5	Non FSC	5	67	0-10M	0-5°	OUI	OUI	182	PISTE D'ELEPHANT	NON	2766.12	11456.7	12728.1	21467.9	2766.12
nonFSC5-C28	Weightclass4	0.0149254	nonFSC5	Non FSC	5	67	0-10M	0-5°	OUI	OUI	182	PISTE D'ELEPHANT	NON	2766.12	11456.7	12728.1	21467.9	2766.12
nonFSC5-C28	Weightclass5	0.0149254	nonFSC5	Non FSC	5	67	0-10M	0-5°	OUI	OUI	182	PISTE D'ELEPHANT	NON	2766.12	11456.7	12728.1	21467.9	2766.12
nonFSC5-C29	Weightclass1	0.720588	nonFSC5	Non FSC	5	68	0-10M	5-20°	OUI	OUI	168	OUVERTURE	OUI	1888.13	10395	13097.6	20390.1	1888.13
nonFSC5-C29	Weightclass2	0.132353	nonFSC5	Non FSC	5	68	0-10M	5-20°	OUI	OUI	168	OUVERTURE	OUI	1888.13	10395	13097.6	20390.1	1888.13
nonFSC5-C29	Weightclass3	0.0147059	nonFSC5	Non FSC	5	68	0-10M	5-20°	OUI	OUI	168	OUVERTURE	OUI	1888.13	10395	13097.6	20390.1	1888.13
nonFSC5-C29	Weightclass4	0	nonFSC5	Non FSC	5	68	0-10M	5-20°	OUI	OUI	168	OUVERTURE	OUI	1888.13	10395	13097.6	20390.1	1888.13
nonFSC5-C29	Weightclass5	0	nonFSC5	Non FSC	5	68	0-10M	5-20°	OUI	OUI	168	OUVERTURE	OUI	1888.13	10395	13097.6	20390.1	1888.13
nonFSC5-C30	Weightclass1	0.205882	nonFSC5	Non FSC	5	68	0-10M	0-5°	OUI	OUI	161	PISTE D'ELEPHANT	NON	1119.84	9449.47	13030.4	19431.7	1119.84
nonFSC5-C30	Weightclass2	0.0882353	nonFSC5	Non FSC	5	68	0-10M	0-5°	OUI	OUI	161	PISTE D'ELEPHANT	NON	1119.84	9449.47	13030.4	19431.7	1119.84
nonFSC5-C30	Weightclass3	0.0147059	nonFSC5	Non FSC	5	68	0-10M	0-5°	OUI	OUI	161	PISTE D'ELEPHANT	NON	1119.84	9449.47	13030.4	19431.7	1119.84
nonFSC5-C30	Weightclass4	0	nonFSC5	Non FSC	5	68	0-10M	0-5°	OUI	OUI	161	PISTE D'ELEPHANT	NON	1119.84	9449.47	13030.4	19431.7	1119.84
nonFSC5-C30	Weightclass5	0	nonFSC5	Non FSC	5	68	0-10M	0-5°	OUI	OUI	161	PISTE D'ELEPHANT	NON	1119.84	9449.47	13030.4	19431.7	1119.84
nonFSC5-C31	Weightclass1	1.67647	nonFSC5	Non FSC	5	68	0-10M	0-5°	OUI	OUI	254	SENTIER CEPHALOPHE	NON	5232.04	14204.4	11154.5	24279.9	5232.04
nonFSC5-C31	Weightclass2	0.897059	nonFSC5	Non FSC	5	68	0-10M	0-5°	OUI	OUI	254	SENTIER CEPHALOPHE	NON	5232.04	14204.4	11154.5	24279.9	5232.04
nonFSC5-C31	Weightclass3	0.0882353	nonFSC5	Non FSC	5	68	0-10M	0-5°	OUI	OUI	254	SENTIER CEPHALOPHE	NON	5232.04	14204.4	11154.5	24279.9	5232.04
nonFSC5-C31	Weightclass4	0.0147059	nonFSC5	Non FSC	5	68	0-10M	0-5°	OUI	OUI	254	SENTIER CEPHALOPHE	NON	5232.04	14204.4	11154.5	24279.9	5232.04
nonFSC5-C31	Weightclass5	0.0147059	nonFSC5	Non FSC	5	68	0-10M	0-5°	OUI	OUI	254	SENTIER CEPHALOPHE	NON	5232.04	14204.4	11154.5	24279.9	5232.04
nonFSC5-C32	Weightclass1	0.0735294	nonFSC5	Non FSC	5	68	0-10M	0-5°	OUI	NON	217	DEBARDAGE	NON	4277.48	13242.8	11286.2	23316	4277.48
nonFSC5-C32	Weightclass2	0.911765	nonFSC5	Non FSC	5	68	0-10M	0-5°	OUI	NON	217	DEBARDAGE	NON	4277.48	13242.8	11286.2	23316	4277.48
nonFSC5-C32	Weightclass3	0.191176	nonFSC5	Non FSC	5	68	0-10M	0-5°	OUI	NON	217	DEBARDAGE	NON	4277.48	13242.8	11286.2	23316	4277.48
nonFSC5-C32	Weightclass4	0	nonFSC5	Non FSC	5	68	0-10M	0-5°	OUI	NON	217	DEBARDAGE	NON	4277.48	13242.8	11286.2	23316	4277.48
nonFSC5-C32	Weightclass5	0	nonFSC5	Non FSC	5	68	0-10M	0-5°	OUI	NON	217	DEBARDAGE	NON	4277.48	13242.8	11286.2	23316	4277.48
nonFSC5-C33	Weightclass1	0.514706	nonFSC5	Non FSC	5	68	0-10M	5-20°	OUI	OUI	178	SENTIER CEPHALOPHE	NON	3304.28	12256.3	11497.3	22326.8	3304.28
nonFSC5-C33	Weightclass2	0.176471	nonFSC5	Non FSC	5	68	0-10M	5-20°	OUI	OUI	178	SENTIER CEPHALOPHE	NON	3304.28	12256.3	11497.3	22326.8	3304.28
nonFSC5-C33	Weightclass3	0.0294118	nonFSC5	Non FSC	5	68	0-10M	5-20°	OUI	OUI	178	SENTIER CEPHALOPHE	NON	3304.28	12256.3	11497.3	22326.8	3304.28
nonFSC5-C33	Weightclass4	0.0147059	nonFSC5	Non FSC	5	68	0-10M	5-20°	OUI	OUI	178	SENTIER CEPHALOPHE	NON	3304.28	12256.3	11497.3	22326.8	3304.28
nonFSC5-C33	Weightclass5	0	nonFSC5	Non FSC	5	68	0-10M	5-20°	OUI	OUI	178	SENTIER CEPHALOPHE	NON	3304.28	12256.3	11497.3	22326.8	3304.28
nonFSC5-C35	Weightclass1	0.338235	nonFSC5	Non FSC	5	68	0-10M	5-20°	OUI	OUI	175	SENTIER CEPHALOPHE	OUI	2370.18	11297.9	11763.1	21365.7	2370.18
nonFSC5-C35	Weightclass2	0.0441176	nonFSC5	Non FSC	5	68	0-10M	5-20°	OUI	OUI	175	SENTIER CEPHALOPHE	OUI	2370.18	11297.9	11763.1	21365.7	2370.18
nonFSC5-C35	Weightclass3	0	nonFSC5	Non FSC	5	68	0-10M	5-20°	OUI	OUI	175	SENTIER CEPHALOPHE	OUI	2370.18	11297.9	11763.1	21365.7	2370.18
nonFSC5-C35	Weightclass4	0.0147059	nonFSC5	Non FSC	5	68	0-10M	5-20°	OUI	OUI	175	SENTIER CEPHALOPHE	OUI	2370.18	11297.9	11763.1	21365.7	2370.18
nonFSC5-C35	Weightclass5	0	nonFSC5	Non FSC	5	68	0-10M	5-20°	OUI	OUI	175	SENTIER CEPHALOPHE	OUI	2370.18	11297.9	11763.1	21365.7	2370.18
nonFSC5-C36	Weightclass1	0.253731	nonFSC5	Non FSC	5	67	0-10M	0-5°	OUI	OUI	193	SENTIER CEPHALOPHE	NON	1515.08	10366.4	12171.9	20426.8	1515.08
nonFSC5-C36	Weightclass2	0.298507	nonFSC5	Non FSC	5	67	0-10M	0-5°	OUI	OUI	193	SENTIER CEPHALOPHE	NON	1515.08	10366.4	12171.9	20426.8	1515.08
nonFSC5-C36	Weightclass3	0.164179	nonFSC5	Non FSC	5	67	0-10M	0-5°	OUI	OUI	193	SENTIER CEPHALOPHE	NON	1515.08	10366.4	12171.9	20426.8	1515.08
nonFSC5-C36	Weightclass4	0.0149254	nonFSC5	Non FSC	5	67	0-10M	0-5°	OUI	OUI	193	SENTIER CEPHALOPHE	NON	1515.08	10366.4	12171.9	20426.8	1515.08
nonFSC5-C36	Weightclass5	0.0149254	nonFSC5	Non FSC	5	67	0-10M	0-5°	OUI	OUI	193	SENTIER CEPHALOPHE	NON	1515.08	10366.4	12171.9	20426.8	1515.08
nonFSC5-C37	Weightclass1	0.253731	nonFSC5	Non FSC	5	67	0-10M	0-5°	OUI	OUI	136	SENTIER CEPHALOPHE	NON	528.289	9286.62	12081.2	19343.8	528.289
nonFSC5-C37	Weightclass2	0.343284	nonFSC5	Non FSC	5	67	0-10M	0-5°	OUI	OUI	136	SENTIER CEPHALOPHE	NON	528.289	9286.62	12081.2	19343.8	528.289
nonFSC5-C37	Weightclass3	0.0298507	nonFSC5	Non FSC	5	67	0-10M	0-5°	OUI	OUI	136	SENTIER CEPHALOPHE	NON	528.289	9286.62	12081.2	19343.8	528.289
nonFSC5-C37	Weightclass4	0	nonFSC5	Non FSC	5	67	0-10M	0-5°	OUI	OUI	136	SENTIER CEPHALOPHE	NON	528.289	9286.62	12081.2	19343.8	528.289
nonFSC5-C37	Weightclass5	0.0149254	nonFSC5	Non FSC	5	67	0-10M	0-5°	OUI	OUI	136	SENTIER CEPHALOPHE	NON	528.289	9286.62	12081.2	19343.8	528.289
FSC2-C01	Weightclass1	0.582278	FSC2	FSC	2	79	11-20M	5-20°	NON	OUI	444	SENTIER CEPHALOPHE	NON	99.756	9140.16	5054.96	62813.9	99.756
FSC2-C01	Weightclass2	0.265823	FSC2	FSC	2	79	11-20M	5-20°	NON	OUI	444	SENTIER CEPHALOPHE	NON	99.756	9140.16	5054.96	62813.9	99.756
FSC2-C01	Weightclass3	0.126582	FSC2	FSC	2	79	11-20M	5-20°	NON	OUI	444	SENTIER CEPHALOPHE	NON	99.756	9140.16	5054.96	62813.9	99.756
FSC2-C01	Weightclass4	0	FSC2	FSC	2	79	11-20M	5-20°	NON	OUI	444	SENTIER CEPHALOPHE	NON	99.756	9140.16	5054.96	62813.9	99.756
FSC2-C01	Weightclass5	0	FSC2	FSC	2	79	11-20M	5-20°	NON	OUI	444	SENTIER CEPHALOPHE	NON	99.756	9140.16	5054.96	62813.9	99.756
FSC2-C02	Weightclass1	0.382353	FSC2	FSC	2	68	11-20M	0-5°	NON	NON	473	SENTIER CEPHALOPHE	NON	1080.39	9051.81	5574.9	62757.2	1080.39
FSC2-C02	Weightclass2	0.191176	FSC2	FSC	2	68	11-20M	0-5°	NON	NON	473	SENTIER CEPHALOPHE	NON	1080.39	9051.81	5574.9	62757.2	1080.39
FSC2-C02	Weightclass3	0.0735294	FSC2	FSC	2	68	11-20M	0-5°	NON	NON	473	SENTIER CEPHALOPHE	NON	1080.39	9051.81	5574.9	62757.2	1080.39
FSC2-C02	Weightclass4	0	FSC2	FSC	2	68	11-20M	0-5°	NON	NON	473	SENTIER CEPHALOPHE	NON	1080.39	9051.81	5574.9	62757.2	1080.39
FSC2-C02	Weightclass5	0	FSC2	FSC	2	68	11-20M	0-5°	NON	NON	473	SENTIER CEPHALOPHE	NON	1080.39	9051.81	5574.9	62757.2	1080.39
FSC2-C03	Weightclass1	1.42308	FSC2	FSC	2	78	11-20M	0-5°	NON	NON	463	SENTIER CEPHALOPHE	NON	2046.98	8297.42	6211.43	62700.1	2046.98
FSC2-C03	Weightclass2	0.564103	FSC2	FSC	2	78	11-20M	0-5°	NON	NON	463	SENTIER CEPHALOPHE	NON	2046.98	8297.42	6211.43	62700.1	2046.98
FSC2-C03	Weightclass3	0.0769231	FSC2	FSC	2	78	11-20M	0-5°	NON	NON	463	SENTIER CEPHALOPHE	NON	2046.98	8297.42	6211.43	62700.1	2046.98
FSC2-C03	Weightclass4	0.0384615	FSC2	FSC	2	78	11-20M	0-5°	NON	NON	463	SENTIER CEPHALOPHE	NON	2046.98	8297.42	6211.43	62700.1	2046.98
FSC2-C03	Weightclass5	0.0128205	FSC2	FSC	2	78	11-20M	0-5°	NON	NON	463	SENTIER CEPHALOPHE	NON	2046.98	8297.42	6211.43	62700.1	2046.98
FSC2-C04	Weightclass1	0.0869565	FSC2	FSC	2	23	0-10M	5-20°	OUI	NON	453	SENTIER CEPHALOPHE	NON	3025.79	7615.93	6948.66	62634.5	3025.79
FSC2-C04	Weightclass2	0.217391	FSC2	FSC	2	23	0-10M	5-20°	OUI	NON	453	SENTIER CEPHALOPHE	NON	3025.79	7615.93	6948.66	62634.5	3025.79
FSC2-C04	Weightclass3	0	FSC2	FSC	2	23	0-10M	5-20°	OUI	NON	453	SENTIER CEPHALOPHE	NON	3025.79	7615.93	6948.66	62634.5	3025.79
FSC2-C04	Weightclass4	0.0434783	FSC2	FSC	2	23	0-10M	5-20°	OUI	NON	453	SENTIER CEPHALOPHE	NON	3025.79	7615.93	6948.66	62634.5	3025.79
FSC2-C04	Weightclass5	0	FSC2	FSC	2	23	0-10M	5-20°	OUI	NON	453	SENTIER CEPHALOPHE	NON	3025.79	7615.93	6948.66	62634.5	3025.79
FSC2-C05	Weightclass1	1.01266	FSC2	FSC	2	79	0-10M	5-20°	NON	NON	454	SENTIER CEPHALOPHE	NON	4030.46	6921.46	7708.74	62659.4	4030.46
FSC2-C05	Weightclass2	0.417722	FSC2	FSC	2	79	0-10M	5-20°	NON	NON	454	SENTIER CEPHALOPHE	NON	4030.46	6921.46	7708.74	62659.4	4030.46
FSC2-C05	Weightclass3	0.531646	FSC2	FSC	2	79	0-10M	5-20°	NON	NON	454	SENTIER CEPHALOPHE	NON	4030.46	6921.46	7708.74	62659.4	4030.46
FSC2-C05	Weightclass4	0.0126582	FSC2	FSC	2	79	0-10M	5-20°	NON	NON	454	SENTIER CEPHALOPHE	NON	4030.46	6921.46	7708.74	62659.4	4030.46
FSC2-C05	Weightclass5	0	FSC2	FSC	2	79	0-10M	5-20°	NON	NON	454	SENTIER CEPHALOPHE	NON	4030.46	6921.46	7708.74	62659.4	4030.46
FSC2-C06	Weightclass1	0.35443	FSC2	FSC	2	79	0-10M	5-20°	OUI	NON	483	SENTIER CEPHALOPHE	NON	5050.56	6308.7	8539.32	62341.2	5050.56
FSC2-C06	Weightclass2	0.329114	FSC2	FSC	2	79	0-10M	5-20°	OUI	NON	483	SENTIER CEPHALOPHE	NON	5050.56	6308.7	8539.32	62341.2	5050.56
FSC2-C06	Weightclass3	0.594937	FSC2	FSC	2	79	0-10M	5-20°	OUI	NON	483	SENTIER CEPHALOPHE	NON	5050.56	6308.7	8539.32	62341.2	5050.56
FSC2-C06	Weightclass4	0.0126582	FSC2	FSC	2	79	0-10M	5-20°	OUI	NON	483	SENTIER CEPHALOPHE	NON	5050.56	6308.7	8539.32	62341.2	5050.56
FSC2-C06	Weightclass5	0.0379747	FSC2	FSC	2	79	0-10M	5-20°	OUI	NON	483	SENTIER CEPHALOPHE	NON	5050.56	6308.7	8539.32	62341.2	5050.56
FSC2-C07	Weightclass1	0.0379747	FSC2	FSC	2	79	0-10M	5-20°	OUI	NON	528	SENTIER CEPHALOPHE	NON	6002.42	5893.39	9380.12	61550.3	6002.42
FSC2-C07	Weightclass2	0.721519	FSC2	FSC	2	79	0-10M	5-20°	OUI	NON	528	SENTIER CEPHALOPHE	NON	6002.42	5893.39	9380.12	61550.3	6002.42
FSC2-C07	Weightclass3	0.392405	FSC2	FSC	2	79	0-10M	5-20°	OUI	NON	528	SENTIER CEPHALOPHE	NON	6002.42	5893.39	9380.12	61550.3	6002.42
FSC2-C07	Weightclass4	0.164557	FSC2	FSC	2	79	0-10M	5-20°	OUI	NON	528	SENTIER CEPHALOPHE	NON	6002.42	5893.39	9380.12	61550.3	6002.42
FSC2-C07	Weightclass5	0.0126582	FSC2	FSC	2	79	0-10M	5-20°	OUI	NON	528	SENTIER CEPHALOPHE	NON	6002.42	5893.39	9380.12	61550.3	6002.42
FSC2-C08	Weightclass1	0.56962	FSC2	FSC	2	79	0-10M	0-5°	NON	NON	423	SENTIER CEPHALOPHE	NON	371.291	9965.94	6004.31	61786.4	371.291
FSC2-C08	Weightclass2	0.0506329	FSC2	FSC	2	79	0-10M	0-5°	NON	NON	423	SENTIER CEPHALOPHE	NON	371.291	9965.94	6004.31	61786.4	371.291
FSC2-C08	Weightclass3	0.202532	FSC2	FSC	2	79	0-10M	0-5°	NON	NON	423	SENTIER CEPHALOPHE	NON	371.291	9965.94	6004.31	61786.4	371.291
FSC2-C08	Weightclass4	0.0886076	FSC2	FSC	2	79	0-10M	0-5°	NON	NON	423	SENTIER CEPHALOPHE	NON	371.291	9965.94	6004.31	61786.4	371.291
FSC2-C08	Weightclass5	0.0632911	FSC2	FSC	2	79	0-10M	0-5°	NON	NON	423	SENTIER CEPHALOPHE	NON	371.291	9965.94	6004.31	61786.4	371.291
FSC2-C09	Weightclass1	0.443038	FSC2	FSC	2	79	0-10M	5-20°	NON	OUI	464	SENTIER CEPHALOPHE	NON	1108.46	9727.24	6417.63	61744.4	1108.46
FSC2-C09	Weightclass2	0.518987	FSC2	FSC	2	79	0-10M	5-20°	NON	OUI	464	SENTIER CEPHALOPHE	NON	1108.46	9727.24	6417.63	61744.4	1108.46
FSC2-C09	Weightclass3	0.658228	FSC2	FSC	2	79	0-10M	5-20°	NON	OUI	464	SENTIER CEPHALOPHE	NON	1108.46	9727.24	6417.63	61744.4	1108.46
FSC2-C09	Weightclass4	0.0379747	FSC2	FSC	2	79	0-10M	5-20°	NON	OUI	464	SENTIER CEPHALOPHE	NON	1108.46	9727.24	6417.63	61744.4	1108.46
FSC2-C09	Weightclass5	0	FSC2	FSC	2	79	0-10M	5-20°	NON	OUI	464	SENTIER CEPHALOPHE	NON	1108.46	9727.24	6417.63	61744.4	1108.46
FSC2-C10	Weightclass1	0.620253	FSC2	FSC	2	79	0-10M	0-5°	NON	NON	460	PISTE D'ELEPHANT	NON	2057.29	9006.24	6965.31	61706.2	2057.29
FSC2-C10	Weightclass2	0.392405	FSC2	FSC	2	79	0-10M	0-5°	NON	NON	460	PISTE D'ELEPHANT	NON	2057.29	9006.24	6965.31	61706.2	2057.29
FSC2-C10	Weightclass3	0.898734	FSC2	FSC	2	79	0-10M	0-5°	NON	NON	460	PISTE D'ELEPHANT	NON	2057.29	9006.24	6965.31	61706.2	2057.29
FSC2-C10	Weightclass4	0.164557	FSC2	FSC	2	79	0-10M	0-5°	NON	NON	460	PISTE D'ELEPHANT	NON	2057.29	9006.24	6965.31	61706.2	2057.29
FSC2-C10	Weightclass5	0.0253165	FSC2	FSC	2	79	0-10M	0-5°	NON	NON	460	PISTE D'ELEPHANT	NON	2057.29	9006.24	6965.31	61706.2	2057.29
FSC2-C11	Weightclass1	0.683544	FSC2	FSC	2	79	0-10M	0-5°	OUI	NON	486	SENTIER CEPHALOPHE	NON	3045.08	8340.02	7623.51	61665.3	3045.08
FSC2-C11	Weightclass2	0.734177	FSC2	FSC	2	79	0-10M	0-5°	OUI	NON	486	SENTIER CEPHALOPHE	NON	3045.08	8340.02	7623.51	61665.3	3045.08
FSC2-C11	Weightclass3	0.35443	FSC2	FSC	2	79	0-10M	0-5°	OUI	NON	486	SENTIER CEPHALOPHE	NON	3045.08	8340.02	7623.51	61665.3	3045.08
FSC2-C11	Weightclass4	0.303797	FSC2	FSC	2	79	0-10M	0-5°	OUI	NON	486	SENTIER CEPHALOPHE	NON	3045.08	8340.02	7623.51	61665.3	3045.08
FSC2-C11	Weightclass5	0.0126582	FSC2	FSC	2	79	0-10M	0-5°	OUI	NON	486	SENTIER CEPHALOPHE	NON	3045.08	8340.02	7623.51	61665.3	3045.08
FSC2-C12	Weightclass1	0.239437	FSC2	FSC	2	71	0-10M	0-5°	OUI	NON	478	SENTIER CEPHALOPHE	NON	4033.21	7707.8	8319.61	61684.6	4033.21
FSC2-C12	Weightclass2	0.28169	FSC2	FSC	2	71	0-10M	0-5°	OUI	NON	478	SENTIER CEPHALOPHE	NON	4033.21	7707.8	8319.61	61684.6	4033.21
FSC2-C12	Weightclass3	0.323944	FSC2	FSC	2	71	0-10M	0-5°	OUI	NON	478	SENTIER CEPHALOPHE	NON	4033.21	7707.8	8319.61	61684.6	4033.21
FSC2-C12	Weightclass4	0.0704225	FSC2	FSC	2	71	0-10M	0-5°	OUI	NON	478	SENTIER CEPHALOPHE	NON	4033.21	7707.8	8319.61	61684.6	4033.21
FSC2-C12	Weightclass5	0.112676	FSC2	FSC	2	71	0-10M	0-5°	OUI	NON	478	SENTIER CEPHALOPHE	NON	4033.21	7707.8	8319.61	61684.6	4033.21
FSC2-C13	Weightclass1	0.0641026	FSC2	FSC	2	78	0-10M	0-5°	OUI	NON	488	SENTIER CEPHALOPHE	NON	5016.93	7240.67	9107.17	61640.3	5016.93
FSC2-C13	Weightclass2	0.166667	FSC2	FSC	2	78	0-10M	0-5°	OUI	NON	488	SENTIER CEPHALOPHE	NON	5016.93	7240.67	9107.17	61640.3	5016.93
FSC2-C13	Weightclass3	0.423077	FSC2	FSC	2	78	0-10M	0-5°	OUI	NON	488	SENTIER CEPHALOPHE	NON	5016.93	7240.67	9107.17	61640.3	5016.93
FSC2-C13	Weightclass4	0.0128205	FSC2	FSC	2	78	0-10M	0-5°	OUI	NON	488	SENTIER CEPHALOPHE	NON	5016.93	7240.67	9107.17	61640.3	5016.93
FSC2-C13	Weightclass5	0.025641	FSC2	FSC	2	78	0-10M	0-5°	OUI	NON	488	SENTIER CEPHALOPHE	NON	5016.93	7240.67	9107.17	61640.3	5016.93
FSC2-C14	Weightclass1	0.0769231	FSC2	FSC	2	78	0-10M	5-20°	NON	OUI	515	SENTIER CEPHALOPHE	NON	6012.75	6850.33	9924.78	61642.7	6012.75
FSC2-C14	Weightclass2	0.448718	FSC2	FSC	2	78	0-10M	5-20°	NON	OUI	515	SENTIER CEPHALOPHE	NON	6012.75	6850.33	9924.78	61642.7	6012.75
FSC2-C14	Weightclass3	0.25641	FSC2	FSC	2	78	0-10M	5-20°	NON	OUI	515	SENTIER CEPHALOPHE	NON	6012.75	6850.33	9924.78	61642.7	6012.75
FSC2-C14	Weightclass4	0.102564	FSC2	FSC	2	78	0-10M	5-20°	NON	OUI	515	SENTIER CEPHALOPHE	NON	6012.75	6850.33	9924.78	61642.7	6012.75
FSC2-C14	Weightclass5	0	FSC2	FSC	2	78	0-10M	5-20°	NON	OUI	515	SENTIER CEPHALOPHE	NON	6012.75	6850.33	9924.78	61642.7	6012.75
FSC2-C15	Weightclass1	0.75	FSC2	FSC	2	76	0-10M	0-5°	NON	OUI	437	SENTIER CEPHALOPHE	NON	540.256	10721.5	6882.69	60840.2	540.256
FSC2-C15	Weightclass2	0.289474	FSC2	FSC	2	76	0-10M	0-5°	NON	OUI	437	SENTIER CEPHALOPHE	NON	540.256	10721.5	6882.69	60840.2	540.256
FSC2-C15	Weightclass3	0.236842	FSC2	FSC	2	76	0-10M	0-5°	NON	OUI	437	SENTIER CEPHALOPHE	NON	540.256	10721.5	6882.69	60840.2	540.256
FSC2-C15	Weightclass4	0.144737	FSC2	FSC	2	76	0-10M	0-5°	NON	OUI	437	SENTIER CEPHALOPHE	NON	540.256	10721.5	6882.69	60840.2	540.256
FSC2-C15	Weightclass5	0.0526316	FSC2	FSC	2	76	0-10M	0-5°	NON	OUI	437	SENTIER CEPHALOPHE	NON	540.256	10721.5	6882.69	60840.2	540.256
FSC2-C16	Weightclass1	1.21795	FSC2	FSC	2	78	11-20M	0-5°	OUI	OUI	447	SENTIER CEPHALOPHE	NON	1631.61	10407.8	7353.76	60714.3	1631.61
FSC2-C16	Weightclass2	0.230769	FSC2	FSC	2	78	11-20M	0-5°	OUI	OUI	447	SENTIER CEPHALOPHE	NON	1631.61	10407.8	7353.76	60714.3	1631.61
FSC2-C16	Weightclass3	0.0897436	FSC2	FSC	2	78	11-20M	0-5°	OUI	OUI	447	SENTIER CEPHALOPHE	NON	1631.61	10407.8	7353.76	60714.3	1631.61
FSC2-C16	Weightclass4	0.0384615	FSC2	FSC	2	78	11-20M	0-5°	OUI	OUI	447	SENTIER CEPHALOPHE	NON	1631.61	10407.8	7353.76	60714.3	1631.61
FSC2-C16	Weightclass5	0.0384615	FSC2	FSC	2	78	11-20M	0-5°	OUI	OUI	447	SENTIER CEPHALOPHE	NON	1631.61	10407.8	7353.76	60714.3	1631.61
FSC2-C17	Weightclass1	0.24359	FSC2	FSC	2	78	0-10M	5-20°	NON	OUI	448	SENTIER CEPHALOPHE	NON	2479.59	9755.41	7792.25	60698.2	2479.59
FSC2-C17	Weightclass2	0.205128	FSC2	FSC	2	78	0-10M	5-20°	NON	OUI	448	SENTIER CEPHALOPHE	NON	2479.59	9755.41	7792.25	60698.2	2479.59
FSC2-C17	Weightclass3	0.179487	FSC2	FSC	2	78	0-10M	5-20°	NON	OUI	448	SENTIER CEPHALOPHE	NON	2479.59	9755.41	7792.25	60698.2	2479.59
FSC2-C17	Weightclass4	0.025641	FSC2	FSC	2	78	0-10M	5-20°	NON	OUI	448	SENTIER CEPHALOPHE	NON	2479.59	9755.41	7792.25	60698.2	2479.59
FSC2-C17	Weightclass5	0.025641	FSC2	FSC	2	78	0-10M	5-20°	NON	OUI	448	SENTIER CEPHALOPHE	NON	2479.59	9755.41	7792.25	60698.2	2479.59
FSC2-C18	Weightclass1	0.607595	FSC2	FSC	2	79	0-10M	0-5°	OUI	OUI	454	SENTIER CEPHALOPHE	OUI	3363.73	9127.58	8388.83	60662.8	3363.73
FSC2-C18	Weightclass2	0.227848	FSC2	FSC	2	79	0-10M	0-5°	OUI	OUI	454	SENTIER CEPHALOPHE	OUI	3363.73	9127.58	8388.83	60662.8	3363.73
FSC2-C18	Weightclass3	0.405063	FSC2	FSC	2	79	0-10M	0-5°	OUI	OUI	454	SENTIER CEPHALOPHE	OUI	3363.73	9127.58	8388.83	60662.8	3363.73
FSC2-C18	Weightclass4	0.0379747	FSC2	FSC	2	79	0-10M	0-5°	OUI	OUI	454	SENTIER CEPHALOPHE	OUI	3363.73	9127.58	8388.83	60662.8	3363.73
FSC2-C18	Weightclass5	0.0632911	FSC2	FSC	2	79	0-10M	0-5°	OUI	OUI	454	SENTIER CEPHALOPHE	OUI	3363.73	9127.58	8388.83	60662.8	3363.73
FSC2-C20	Weightclass1	0.0384615	FSC2	FSC	2	78	0-10M	0-5°	OUI	NON	495	SENTIER CEPHALOPHE	NON	5239.43	8163.97	9779.52	60610	5239.43
FSC2-C20	Weightclass2	0.179487	FSC2	FSC	2	78	0-10M	0-5°	OUI	NON	495	SENTIER CEPHALOPHE	NON	5239.43	8163.97	9779.52	60610	5239.43
FSC2-C20	Weightclass3	0.474359	FSC2	FSC	2	78	0-10M	0-5°	OUI	NON	495	SENTIER CEPHALOPHE	NON	5239.43	8163.97	9779.52	60610	5239.43
FSC2-C20	Weightclass4	0.0512821	FSC2	FSC	2	78	0-10M	0-5°	OUI	NON	495	SENTIER CEPHALOPHE	NON	5239.43	8163.97	9779.52	60610	5239.43
FSC2-C20	Weightclass5	0.0384615	FSC2	FSC	2	78	0-10M	0-5°	OUI	NON	495	SENTIER CEPHALOPHE	NON	5239.43	8163.97	9779.52	60610	5239.43
FSC2-C21	Weightclass1	0.935065	FSC2	FSC	2	38.5	0-10M	0-5°	OUI	NON	504	SENTIER CEPHALOPHE	NON	6173.44	7823.09	10519.3	60621.4	6173.44
FSC2-C21	Weightclass2	0.311688	FSC2	FSC	2	38.5	0-10M	0-5°	OUI	NON	504	SENTIER CEPHALOPHE	NON	6173.44	7823.09	10519.3	60621.4	6173.44
FSC2-C21	Weightclass3	0.727273	FSC2	FSC	2	38.5	0-10M	0-5°	OUI	NON	504	SENTIER CEPHALOPHE	NON	6173.44	7823.09	10519.3	60621.4	6173.44
FSC2-C21	Weightclass4	0	FSC2	FSC	2	38.5	0-10M	0-5°	OUI	NON	504	SENTIER CEPHALOPHE	NON	6173.44	7823.09	10519.3	60621.4	6173.44
FSC2-C21	Weightclass5	0	FSC2	FSC	2	38.5	0-10M	0-5°	OUI	NON	504	SENTIER CEPHALOPHE	NON	6173.44	7823.09	10519.3	60621.4	6173.44
FSC2-C22	Weightclass1	0.848101	FSC2	FSC	2	79	0-10M	>20°	NON	OUI	549	OUVERTURE	NON	455.079	11603.1	7856.16	59836.4	455.079
FSC2-C22	Weightclass2	1.93671	FSC2	FSC	2	79	0-10M	>20°	NON	OUI	549	OUVERTURE	NON	455.079	11603.1	7856.16	59836.4	455.079
FSC2-C22	Weightclass3	0.734177	FSC2	FSC	2	79	0-10M	>20°	NON	OUI	549	OUVERTURE	NON	455.079	11603.1	7856.16	59836.4	455.079
FSC2-C22	Weightclass4	0.139241	FSC2	FSC	2	79	0-10M	>20°	NON	OUI	549	OUVERTURE	NON	455.079	11603.1	7856.16	59836.4	455.079
FSC2-C22	Weightclass5	0	FSC2	FSC	2	79	0-10M	>20°	NON	OUI	549	OUVERTURE	NON	455.079	11603.1	7856.16	59836.4	455.079
FSC2-C23	Weightclass1	0.320513	FSC2	FSC	2	78	11-20M	0-5°	NON	OUI	469	SENTIER CEPHALOPHE	NON	1460.95	11103.8	8167.21	59806.2	1460.95
FSC2-C23	Weightclass2	0.346154	FSC2	FSC	2	78	11-20M	0-5°	NON	OUI	469	SENTIER CEPHALOPHE	NON	1460.95	11103.8	8167.21	59806.2	1460.95
FSC2-C23	Weightclass3	0.487179	FSC2	FSC	2	78	11-20M	0-5°	NON	OUI	469	SENTIER CEPHALOPHE	NON	1460.95	11103.8	8167.21	59806.2	1460.95
FSC2-C23	Weightclass4	0.025641	FSC2	FSC	2	78	11-20M	0-5°	NON	OUI	469	SENTIER CEPHALOPHE	NON	1460.95	11103.8	8167.21	59806.2	1460.95
FSC2-C23	Weightclass5	0	FSC2	FSC	2	78	11-20M	0-5°	NON	OUI	469	SENTIER CEPHALOPHE	NON	1460.95	11103.8	8167.21	59806.2	1460.95
FSC2-C24	Weightclass1	0.615385	FSC2	FSC	2	78	0-10M	0-5°	OUI	NON	449	SENTIER CEPHALOPHE	NON	2403.6	10552.2	8673.78	59674.8	2403.6
FSC2-C24	Weightclass2	0.641026	FSC2	FSC	2	78	0-10M	0-5°	OUI	NON	449	SENTIER CEPHALOPHE	NON	2403.6	10552.2	8673.78	59674.8	2403.6
FSC2-C24	Weightclass3	0.358974	FSC2	FSC	2	78	0-10M	0-5°	OUI	NON	449	SENTIER CEPHALOPHE	NON	2403.6	10552.2	8673.78	59674.8	2403.6
FSC2-C24	Weightclass4	0.025641	FSC2	FSC	2	78	0-10M	0-5°	OUI	NON	449	SENTIER CEPHALOPHE	NON	2403.6	10552.2	8673.78	59674.8	2403.6
FSC2-C24	Weightclass5	0.025641	FSC2	FSC	2	78	0-10M	0-5°	OUI	NON	449	SENTIER CEPHALOPHE	NON	2403.6	10552.2	8673.78	59674.8	2403.6
FSC2-C25	Weightclass1	0.782051	FSC2	FSC	2	78	0-10M	0-5°	NON	OUI	420	SENTIER CEPHALOPHE	NON	3396.04	9974.74	9201.02	59647.2	3396.04
FSC2-C25	Weightclass2	0.628205	FSC2	FSC	2	78	0-10M	0-5°	NON	OUI	420	SENTIER CEPHALOPHE	NON	3396.04	9974.74	9201.02	59647.2	3396.04
FSC2-C25	Weightclass3	0.371795	FSC2	FSC	2	78	0-10M	0-5°	NON	OUI	420	SENTIER CEPHALOPHE	NON	3396.04	9974.74	9201.02	59647.2	3396.04
FSC2-C25	Weightclass4	0.0512821	FSC2	FSC	2	78	0-10M	0-5°	NON	OUI	420	SENTIER CEPHALOPHE	NON	3396.04	9974.74	9201.02	59647.2	3396.04
FSC2-C25	Weightclass5	0	FSC2	FSC	2	78	0-10M	0-5°	NON	OUI	420	SENTIER CEPHALOPHE	NON	3396.04	9974.74	9201.02	59647.2	3396.04
FSC2-C26	Weightclass1	1.50633	FSC2	FSC	2	79	0-10M	0-5°	NON	OUI	424	SENTIER CEPHALOPHE	NON	4356.39	9522.38	9816.56	59594	4356.39
FSC2-C26	Weightclass2	0.367089	FSC2	FSC	2	79	0-10M	0-5°	NON	OUI	424	SENTIER CEPHALOPHE	NON	4356.39	9522.38	9816.56	59594	4356.39
FSC2-C26	Weightclass3	0.139241	FSC2	FSC	2	79	0-10M	0-5°	NON	OUI	424	SENTIER CEPHALOPHE	NON	4356.39	9522.38	9816.56	59594	4356.39
FSC2-C26	Weightclass4	0.0126582	FSC2	FSC	2	79	0-10M	0-5°	NON	OUI	424	SENTIER CEPHALOPHE	NON	4356.39	9522.38	9816.56	59594	4356.39
FSC2-C26	Weightclass5	0	FSC2	FSC	2	79	0-10M	0-5°	NON	OUI	424	SENTIER CEPHALOPHE	NON	4356.39	9522.38	9816.56	59594	4356.39
FSC2-C27	Weightclass1	1.11765	FSC2	FSC	2	17	0-10M	0-5°	NON	NON	493	OUVERTURE	NON	5394.71	9061.18	10479.7	59629.4	5394.71
FSC2-C27	Weightclass2	1	FSC2	FSC	2	17	0-10M	0-5°	NON	NON	493	OUVERTURE	NON	5394.71	9061.18	10479.7	59629.4	5394.71
FSC2-C27	Weightclass3	0.411765	FSC2	FSC	2	17	0-10M	0-5°	NON	NON	493	OUVERTURE	NON	5394.71	9061.18	10479.7	59629.4	5394.71
FSC2-C27	Weightclass4	0	FSC2	FSC	2	17	0-10M	0-5°	NON	NON	493	OUVERTURE	NON	5394.71	9061.18	10479.7	59629.4	5394.71
FSC2-C27	Weightclass5	0	FSC2	FSC	2	17	0-10M	0-5°	NON	NON	493	OUVERTURE	NON	5394.71	9061.18	10479.7	59629.4	5394.71
FSC2-C28	Weightclass1	0.320513	FSC2	FSC	2	78	0-10M	0-5°	OUI	NON	519	SENTIER CEPHALOPHE	NON	6399.9	8744.52	11202.5	59645.4	6399.9
FSC2-C28	Weightclass2	0.384615	FSC2	FSC	2	78	0-10M	0-5°	OUI	NON	519	SENTIER CEPHALOPHE	NON	6399.9	8744.52	11202.5	59645.4	6399.9
FSC2-C28	Weightclass3	0.25641	FSC2	FSC	2	78	0-10M	0-5°	OUI	NON	519	SENTIER CEPHALOPHE	NON	6399.9	8744.52	11202.5	59645.4	6399.9
FSC2-C28	Weightclass4	0.025641	FSC2	FSC	2	78	0-10M	0-5°	OUI	NON	519	SENTIER CEPHALOPHE	NON	6399.9	8744.52	11202.5	59645.4	6399.9
FSC2-C28	Weightclass5	0.0128205	FSC2	FSC	2	78	0-10M	0-5°	OUI	NON	519	SENTIER CEPHALOPHE	NON	6399.9	8744.52	11202.5	59645.4	6399.9
FSC2-C29	Weightclass1	0.961538	FSC2	FSC	2	78	11-20M	0-5°	NON	OUI	557	SENTIER CEPHALOPHE	NON	7401.44	8520	11990.2	59639.4	7401.44
FSC2-C29	Weightclass2	0.564103	FSC2	FSC	2	78	11-20M	0-5°	NON	OUI	557	SENTIER CEPHALOPHE	NON	7401.44	8520	11990.2	59639.4	7401.44
FSC2-C29	Weightclass3	0.474359	FSC2	FSC	2	78	11-20M	0-5°	NON	OUI	557	SENTIER CEPHALOPHE	NON	7401.44	8520	11990.2	59639.4	7401.44
FSC2-C29	Weightclass4	0.0769231	FSC2	FSC	2	78	11-20M	0-5°	NON	OUI	557	SENTIER CEPHALOPHE	NON	7401.44	8520	11990.2	59639.4	7401.44
FSC2-C29	Weightclass5	0	FSC2	FSC	2	78	11-20M	0-5°	NON	OUI	557	SENTIER CEPHALOPHE	NON	7401.44	8520	11990.2	59639.4	7401.44
nonFSC2-C30	Weightclass1	0.115385	nonFSC2	Non FSC	2	78	0-10M	0-5°	NON	NON	125	SENTIER CEPHALOPHE	NON	3343.49	2240.46	15950.9	49612.8	3343.49
nonFSC2-C30	Weightclass2	0.705128	nonFSC2	Non FSC	2	78	0-10M	0-5°	NON	NON	125	SENTIER CEPHALOPHE	NON	3343.49	2240.46	15950.9	49612.8	3343.49
nonFSC2-C30	Weightclass3	0.0128205	nonFSC2	Non FSC	2	78	0-10M	0-5°	NON	NON	125	SENTIER CEPHALOPHE	NON	3343.49	2240.46	15950.9	49612.8	3343.49
nonFSC2-C30	Weightclass4	0	nonFSC2	Non FSC	2	78	0-10M	0-5°	NON	NON	125	SENTIER CEPHALOPHE	NON	3343.49	2240.46	15950.9	49612.8	3343.49
nonFSC2-C30	Weightclass5	0	nonFSC2	Non FSC	2	78	0-10M	0-5°	NON	NON	125	SENTIER CEPHALOPHE	NON	3343.49	2240.46	15950.9	49612.8	3343.49
nonFSC2-C31	Weightclass1	0.234568	nonFSC2	Non FSC	2	81	0-10M	5-20°	NON	OUI	166	SENTIER CEPHALOPHE	NON	4218.01	2577.89	15907.4	50109.7	4218.01
nonFSC2-C31	Weightclass2	0.283951	nonFSC2	Non FSC	2	81	0-10M	5-20°	NON	OUI	166	SENTIER CEPHALOPHE	NON	4218.01	2577.89	15907.4	50109.7	4218.01
nonFSC2-C31	Weightclass3	0.0246914	nonFSC2	Non FSC	2	81	0-10M	5-20°	NON	OUI	166	SENTIER CEPHALOPHE	NON	4218.01	2577.89	15907.4	50109.7	4218.01
nonFSC2-C31	Weightclass4	0	nonFSC2	Non FSC	2	81	0-10M	5-20°	NON	OUI	166	SENTIER CEPHALOPHE	NON	4218.01	2577.89	15907.4	50109.7	4218.01
nonFSC2-C31	Weightclass5	0	nonFSC2	Non FSC	2	81	0-10M	5-20°	NON	OUI	166	SENTIER CEPHALOPHE	NON	4218.01	2577.89	15907.4	50109.7	4218.01
nonFSC2-C32	Weightclass1	0.207317	nonFSC2	Non FSC	2	82	0-10M	0-5°	NON	OUI	165	SENTIER CEPHALOPHE	NON	5189.66	3121.35	15957.3	50670.3	5189.66
nonFSC2-C32	Weightclass2	0.304878	nonFSC2	Non FSC	2	82	0-10M	0-5°	NON	OUI	165	SENTIER CEPHALOPHE	NON	5189.66	3121.35	15957.3	50670.3	5189.66
nonFSC2-C32	Weightclass3	0.0243902	nonFSC2	Non FSC	2	82	0-10M	0-5°	NON	OUI	165	SENTIER CEPHALOPHE	NON	5189.66	3121.35	15957.3	50670.3	5189.66
nonFSC2-C32	Weightclass4	0	nonFSC2	Non FSC	2	82	0-10M	0-5°	NON	OUI	165	SENTIER CEPHALOPHE	NON	5189.66	3121.35	15957.3	50670.3	5189.66
nonFSC2-C32	Weightclass5	0	nonFSC2	Non FSC	2	82	0-10M	0-5°	NON	OUI	165	SENTIER CEPHALOPHE	NON	5189.66	3121.35	15957.3	50670.3	5189.66
nonFSC2-C33	Weightclass1	0.292683	nonFSC2	Non FSC	2	82	0-10M	5-20°	NON	NON	150	SENTIER CEPHALOPHE	OUI	6116.14	3796.98	16033.1	51184.4	6116.14
nonFSC2-C33	Weightclass2	0.756098	nonFSC2	Non FSC	2	82	0-10M	5-20°	NON	NON	150	SENTIER CEPHALOPHE	OUI	6116.14	3796.98	16033.1	51184.4	6116.14
nonFSC2-C33	Weightclass3	0.0365854	nonFSC2	Non FSC	2	82	0-10M	5-20°	NON	NON	150	SENTIER CEPHALOPHE	OUI	6116.14	3796.98	16033.1	51184.4	6116.14
nonFSC2-C33	Weightclass4	0.097561	nonFSC2	Non FSC	2	82	0-10M	5-20°	NON	NON	150	SENTIER CEPHALOPHE	OUI	6116.14	3796.98	16033.1	51184.4	6116.14
nonFSC2-C33	Weightclass5	0.0365854	nonFSC2	Non FSC	2	82	0-10M	5-20°	NON	NON	150	SENTIER CEPHALOPHE	OUI	6116.14	3796.98	16033.1	51184.4	6116.14
nonFSC2-C34	Weightclass1	0.111111	nonFSC2	Non FSC	2	81	0-10M	5-20°	NON	OUI	159	SENTIER CEPHALOPHE	OUI	7097.83	4495.19	16179.3	51737.9	7097.83
nonFSC2-C34	Weightclass2	0.666667	nonFSC2	Non FSC	2	81	0-10M	5-20°	NON	OUI	159	SENTIER CEPHALOPHE	OUI	7097.83	4495.19	16179.3	51737.9	7097.83
nonFSC2-C34	Weightclass3	0.037037	nonFSC2	Non FSC	2	81	0-10M	5-20°	NON	OUI	159	SENTIER CEPHALOPHE	OUI	7097.83	4495.19	16179.3	51737.9	7097.83
nonFSC2-C34	Weightclass4	0.0246914	nonFSC2	Non FSC	2	81	0-10M	5-20°	NON	OUI	159	SENTIER CEPHALOPHE	OUI	7097.83	4495.19	16179.3	51737.9	7097.83
nonFSC2-C34	Weightclass5	0	nonFSC2	Non FSC	2	81	0-10M	5-20°	NON	OUI	159	SENTIER CEPHALOPHE	OUI	7097.83	4495.19	16179.3	51737.9	7097.83
nonFSC2-C35	Weightclass1	0.592593	nonFSC2	Non FSC	2	81	0-10M	0-5°	NON	OUI	121	SENTIER CEPHALOPHE	NON	8059.68	5223.79	16401.2	52304	8059.68
nonFSC2-C35	Weightclass2	0.518519	nonFSC2	Non FSC	2	81	0-10M	0-5°	NON	OUI	121	SENTIER CEPHALOPHE	NON	8059.68	5223.79	16401.2	52304	8059.68
nonFSC2-C35	Weightclass3	0.0493827	nonFSC2	Non FSC	2	81	0-10M	0-5°	NON	OUI	121	SENTIER CEPHALOPHE	NON	8059.68	5223.79	16401.2	52304	8059.68
nonFSC2-C35	Weightclass4	0.0123457	nonFSC2	Non FSC	2	81	0-10M	0-5°	NON	OUI	121	SENTIER CEPHALOPHE	NON	8059.68	5223.79	16401.2	52304	8059.68
nonFSC2-C35	Weightclass5	0.0246914	nonFSC2	Non FSC	2	81	0-10M	0-5°	NON	OUI	121	SENTIER CEPHALOPHE	NON	8059.68	5223.79	16401.2	52304	8059.68
nonFSC2-C36	Weightclass1	0.134146	nonFSC2	Non FSC	2	82	0-10M	0-5°	NON	NON	198	SENTIER CEPHALOPHE	NON	9011.34	5996.84	16650.4	52854.9	9011.34
nonFSC2-C36	Weightclass2	0.731707	nonFSC2	Non FSC	2	82	0-10M	0-5°	NON	NON	198	SENTIER CEPHALOPHE	NON	9011.34	5996.84	16650.4	52854.9	9011.34
nonFSC2-C36	Weightclass3	0.109756	nonFSC2	Non FSC	2	82	0-10M	0-5°	NON	NON	198	SENTIER CEPHALOPHE	NON	9011.34	5996.84	16650.4	52854.9	9011.34
nonFSC2-C36	Weightclass4	0	nonFSC2	Non FSC	2	82	0-10M	0-5°	NON	NON	198	SENTIER CEPHALOPHE	NON	9011.34	5996.84	16650.4	52854.9	9011.34
nonFSC2-C36	Weightclass5	0	nonFSC2	Non FSC	2	82	0-10M	0-5°	NON	NON	198	SENTIER CEPHALOPHE	NON	9011.34	5996.84	16650.4	52854.9	9011.34
nonFSC2-C37	Weightclass1	0.0617284	nonFSC2	Non FSC	2	81	0-10M	0-5°	NON	OUI	121	SENTIER CEPHALOPHE	OUI	3959.18	3182.3	15448.2	50466.3	3959.18
nonFSC2-C37	Weightclass2	0.160494	nonFSC2	Non FSC	2	81	0-10M	0-5°	NON	OUI	121	SENTIER CEPHALOPHE	OUI	3959.18	3182.3	15448.2	50466.3	3959.18
nonFSC2-C37	Weightclass3	0.0617284	nonFSC2	Non FSC	2	81	0-10M	0-5°	NON	OUI	121	SENTIER CEPHALOPHE	OUI	3959.18	3182.3	15448.2	50466.3	3959.18
nonFSC2-C37	Weightclass4	0.0123457	nonFSC2	Non FSC	2	81	0-10M	0-5°	NON	OUI	121	SENTIER CEPHALOPHE	OUI	3959.18	3182.3	15448.2	50466.3	3959.18
nonFSC2-C37	Weightclass5	0.037037	nonFSC2	Non FSC	2	81	0-10M	0-5°	NON	OUI	121	SENTIER CEPHALOPHE	OUI	3959.18	3182.3	15448.2	50466.3	3959.18
nonFSC2-C38	Weightclass1	0.0222222	nonFSC2	Non FSC	2	45	11-20M	5-20°	NON	OUI	111	SENTIER CEPHALOPHE	NON	4740.08	3543.04	15596.3	50991.4	4740.08
nonFSC2-C38	Weightclass2	0.266667	nonFSC2	Non FSC	2	45	11-20M	5-20°	NON	OUI	111	SENTIER CEPHALOPHE	NON	4740.08	3543.04	15596.3	50991.4	4740.08
nonFSC2-C38	Weightclass3	0.0222222	nonFSC2	Non FSC	2	45	11-20M	5-20°	NON	OUI	111	SENTIER CEPHALOPHE	NON	4740.08	3543.04	15596.3	50991.4	4740.08
nonFSC2-C38	Weightclass4	0	nonFSC2	Non FSC	2	45	11-20M	5-20°	NON	OUI	111	SENTIER CEPHALOPHE	NON	4740.08	3543.04	15596.3	50991.4	4740.08
nonFSC2-C38	Weightclass5	0	nonFSC2	Non FSC	2	45	11-20M	5-20°	NON	OUI	111	SENTIER CEPHALOPHE	NON	4740.08	3543.04	15596.3	50991.4	4740.08
nonFSC2-C39	Weightclass1	0.09375	nonFSC2	Non FSC	2	64	0-10M	0-5°	NON	OUI	125	SENTIER CEPHALOPHE	NON	5582.43	3929.26	15869.3	51497.3	5582.43
nonFSC2-C39	Weightclass2	0.0625	nonFSC2	Non FSC	2	64	0-10M	0-5°	NON	OUI	125	SENTIER CEPHALOPHE	NON	5582.43	3929.26	15869.3	51497.3	5582.43
nonFSC2-C39	Weightclass3	0.0625	nonFSC2	Non FSC	2	64	0-10M	0-5°	NON	OUI	125	SENTIER CEPHALOPHE	NON	5582.43	3929.26	15869.3	51497.3	5582.43
nonFSC2-C39	Weightclass4	0	nonFSC2	Non FSC	2	64	0-10M	0-5°	NON	OUI	125	SENTIER CEPHALOPHE	NON	5582.43	3929.26	15869.3	51497.3	5582.43
nonFSC2-C39	Weightclass5	0	nonFSC2	Non FSC	2	64	0-10M	0-5°	NON	OUI	125	SENTIER CEPHALOPHE	NON	5582.43	3929.26	15869.3	51497.3	5582.43
nonFSC2-C40	Weightclass1	0.4625	nonFSC2	Non FSC	2	80	0-10M	5-20°	NON	OUI	107	SENTIER CEPHALOPHE	NON	6450.65	4487.95	16180.5	52011.4	6450.65
nonFSC2-C40	Weightclass2	0.6875	nonFSC2	Non FSC	2	80	0-10M	5-20°	NON	OUI	107	SENTIER CEPHALOPHE	NON	6450.65	4487.95	16180.5	52011.4	6450.65
nonFSC2-C40	Weightclass3	0.0875	nonFSC2	Non FSC	2	80	0-10M	5-20°	NON	OUI	107	SENTIER CEPHALOPHE	NON	6450.65	4487.95	16180.5	52011.4	6450.65
nonFSC2-C40	Weightclass4	0.0375	nonFSC2	Non FSC	2	80	0-10M	5-20°	NON	OUI	107	SENTIER CEPHALOPHE	NON	6450.65	4487.95	16180.5	52011.4	6450.65
nonFSC2-C40	Weightclass5	0.0375	nonFSC2	Non FSC	2	80	0-10M	5-20°	NON	OUI	107	SENTIER CEPHALOPHE	NON	6450.65	4487.95	16180.5	52011.4	6450.65
nonFSC2-C41	Weightclass1	0.0123457	nonFSC2	Non FSC	2	81	0-10M	0-5°	NON	NON	135	PISTE D'ELEPHANT	NON	7392.94	5218.86	16530	52585.3	7392.94
nonFSC2-C41	Weightclass2	0.0123457	nonFSC2	Non FSC	2	81	0-10M	0-5°	NON	NON	135	PISTE D'ELEPHANT	NON	7392.94	5218.86	16530	52585.3	7392.94
nonFSC2-C41	Weightclass3	0	nonFSC2	Non FSC	2	81	0-10M	0-5°	NON	NON	135	PISTE D'ELEPHANT	NON	7392.94	5218.86	16530	52585.3	7392.94
nonFSC2-C41	Weightclass4	0.0864198	nonFSC2	Non FSC	2	81	0-10M	0-5°	NON	NON	135	PISTE D'ELEPHANT	NON	7392.94	5218.86	16530	52585.3	7392.94
nonFSC2-C41	Weightclass5	0.135802	nonFSC2	Non FSC	2	81	0-10M	0-5°	NON	NON	135	PISTE D'ELEPHANT	NON	7392.94	5218.86	16530	52585.3	7392.94
nonFSC2-C42	Weightclass1	0.0246914	nonFSC2	Non FSC	2	81	0-10M	0-5°	NON	OUI	121	PISTE D'ELEPHANT	NON	8324.97	5908.88	16958.7	53133.1	8324.97
nonFSC2-C42	Weightclass2	0.37037	nonFSC2	Non FSC	2	81	0-10M	0-5°	NON	OUI	121	PISTE D'ELEPHANT	NON	8324.97	5908.88	16958.7	53133.1	8324.97
nonFSC2-C42	Weightclass3	0.0740741	nonFSC2	Non FSC	2	81	0-10M	0-5°	NON	OUI	121	PISTE D'ELEPHANT	NON	8324.97	5908.88	16958.7	53133.1	8324.97
nonFSC2-C42	Weightclass4	0.0123457	nonFSC2	Non FSC	2	81	0-10M	0-5°	NON	OUI	121	PISTE D'ELEPHANT	NON	8324.97	5908.88	16958.7	53133.1	8324.97
nonFSC2-C42	Weightclass5	0.0123457	nonFSC2	Non FSC	2	81	0-10M	0-5°	NON	OUI	121	PISTE D'ELEPHANT	NON	8324.97	5908.88	16958.7	53133.1	8324.97
nonFSC2-C43	Weightclass1	0.275	nonFSC2	Non FSC	2	80	0-10M	0-5°	NON	OUI	147	SENTIER CEPHALOPHE	NON	9266.41	6619.49	17437.4	53687.5	9266.41
nonFSC2-C43	Weightclass2	0.2125	nonFSC2	Non FSC	2	80	0-10M	0-5°	NON	OUI	147	SENTIER CEPHALOPHE	NON	9266.41	6619.49	17437.4	53687.5	9266.41
nonFSC2-C43	Weightclass3	0	nonFSC2	Non FSC	2	80	0-10M	0-5°	NON	OUI	147	SENTIER CEPHALOPHE	NON	9266.41	6619.49	17437.4	53687.5	9266.41
nonFSC2-C43	Weightclass4	0.025	nonFSC2	Non FSC	2	80	0-10M	0-5°	NON	OUI	147	SENTIER CEPHALOPHE	NON	9266.41	6619.49	17437.4	53687.5	9266.41
nonFSC2-C43	Weightclass5	0	nonFSC2	Non FSC	2	80	0-10M	0-5°	NON	OUI	147	SENTIER CEPHALOPHE	NON	9266.41	6619.49	17437.4	53687.5	9266.41
nonFSC2-C44	Weightclass1	0.0897436	nonFSC2	Non FSC	2	78	0-10M	0-5°	NON	OUI	87	SENTIER CEPHALOPHE	NON	4737.9	4095.42	14387.3	51384.4	4737.9
nonFSC2-C44	Weightclass2	0.0128205	nonFSC2	Non FSC	2	78	0-10M	0-5°	NON	OUI	87	SENTIER CEPHALOPHE	NON	4737.9	4095.42	14387.3	51384.4	4737.9
nonFSC2-C44	Weightclass3	0.025641	nonFSC2	Non FSC	2	78	0-10M	0-5°	NON	OUI	87	SENTIER CEPHALOPHE	NON	4737.9	4095.42	14387.3	51384.4	4737.9
nonFSC2-C44	Weightclass4	0.0128205	nonFSC2	Non FSC	2	78	0-10M	0-5°	NON	OUI	87	SENTIER CEPHALOPHE	NON	4737.9	4095.42	14387.3	51384.4	4737.9
nonFSC2-C44	Weightclass5	0	nonFSC2	Non FSC	2	78	0-10M	0-5°	NON	OUI	87	SENTIER CEPHALOPHE	NON	4737.9	4095.42	14387.3	51384.4	4737.9
nonFSC2-C45	Weightclass1	0.113924	nonFSC2	Non FSC	2	79	0-10M	0-5°	NON	OUI	109	OUVERTURE	NON	5414.53	4493.09	14623.9	51880.2	5414.53
nonFSC2-C45	Weightclass2	0.177215	nonFSC2	Non FSC	2	79	0-10M	0-5°	NON	OUI	109	OUVERTURE	NON	5414.53	4493.09	14623.9	51880.2	5414.53
nonFSC2-C45	Weightclass3	0.113924	nonFSC2	Non FSC	2	79	0-10M	0-5°	NON	OUI	109	OUVERTURE	NON	5414.53	4493.09	14623.9	51880.2	5414.53
nonFSC2-C45	Weightclass4	0.113924	nonFSC2	Non FSC	2	79	0-10M	0-5°	NON	OUI	109	OUVERTURE	NON	5414.53	4493.09	14623.9	51880.2	5414.53
nonFSC2-C45	Weightclass5	0	nonFSC2	Non FSC	2	79	0-10M	0-5°	NON	OUI	109	OUVERTURE	NON	5414.53	4493.09	14623.9	51880.2	5414.53
nonFSC2-C46	Weightclass1	0.164557	nonFSC2	Non FSC	2	79	0-10M	5-20°	OUI	OUI	139	SENTIER CEPHALOPHE	NON	6163.29	4863.12	14872.9	52390.3	6163.29
nonFSC2-C46	Weightclass2	0.151899	nonFSC2	Non FSC	2	79	0-10M	5-20°	OUI	OUI	139	SENTIER CEPHALOPHE	NON	6163.29	4863.12	14872.9	52390.3	6163.29
nonFSC2-C46	Weightclass3	0.0126582	nonFSC2	Non FSC	2	79	0-10M	5-20°	OUI	OUI	139	SENTIER CEPHALOPHE	NON	6163.29	4863.12	14872.9	52390.3	6163.29
nonFSC2-C46	Weightclass4	0	nonFSC2	Non FSC	2	79	0-10M	5-20°	OUI	OUI	139	SENTIER CEPHALOPHE	NON	6163.29	4863.12	14872.9	52390.3	6163.29
nonFSC2-C46	Weightclass5	0	nonFSC2	Non FSC	2	79	0-10M	5-20°	OUI	OUI	139	SENTIER CEPHALOPHE	NON	6163.29	4863.12	14872.9	52390.3	6163.29
nonFSC2-C47	Weightclass1	0.265823	nonFSC2	Non FSC	2	79	0-10M	5-20°	NON	OUI	143	SENTIER CEPHALOPHE	NON	6956.12	5300.54	15261.1	52868.5	6956.12
nonFSC2-C47	Weightclass2	0.316456	nonFSC2	Non FSC	2	79	0-10M	5-20°	NON	OUI	143	SENTIER CEPHALOPHE	NON	6956.12	5300.54	15261.1	52868.5	6956.12
nonFSC2-C47	Weightclass3	0.0886076	nonFSC2	Non FSC	2	79	0-10M	5-20°	NON	OUI	143	SENTIER CEPHALOPHE	NON	6956.12	5300.54	15261.1	52868.5	6956.12
nonFSC2-C47	Weightclass4	0	nonFSC2	Non FSC	2	79	0-10M	5-20°	NON	OUI	143	SENTIER CEPHALOPHE	NON	6956.12	5300.54	15261.1	52868.5	6956.12
nonFSC2-C47	Weightclass5	0	nonFSC2	Non FSC	2	79	0-10M	5-20°	NON	OUI	143	SENTIER CEPHALOPHE	NON	6956.12	5300.54	15261.1	52868.5	6956.12
nonFSC2-C48	Weightclass1	0	nonFSC2	Non FSC	2	79	0-10M	5-20°	NON	OUI	153	SENTIER CEPHALOPHE	NON	7773.21	5874.26	15646.1	53368.1	7773.21
nonFSC2-C48	Weightclass2	0	nonFSC2	Non FSC	2	79	0-10M	5-20°	NON	OUI	153	SENTIER CEPHALOPHE	NON	7773.21	5874.26	15646.1	53368.1	7773.21
nonFSC2-C48	Weightclass3	0	nonFSC2	Non FSC	2	79	0-10M	5-20°	NON	OUI	153	SENTIER CEPHALOPHE	NON	7773.21	5874.26	15646.1	53368.1	7773.21
nonFSC2-C48	Weightclass4	0.0126582	nonFSC2	Non FSC	2	79	0-10M	5-20°	NON	OUI	153	SENTIER CEPHALOPHE	NON	7773.21	5874.26	15646.1	53368.1	7773.21
nonFSC2-C48	Weightclass5	0	nonFSC2	Non FSC	2	79	0-10M	5-20°	NON	OUI	153	SENTIER CEPHALOPHE	NON	7773.21	5874.26	15646.1	53368.1	7773.21
nonFSC2-C49	Weightclass1	0.0125	nonFSC2	Non FSC	2	80	0-10M	5-20°	OUI	OUI	155	SENTIER CEPHALOPHE	NON	8731.68	6635.87	16111.1	53962.5	8731.68
nonFSC2-C49	Weightclass2	0.0125	nonFSC2	Non FSC	2	80	0-10M	5-20°	OUI	OUI	155	SENTIER CEPHALOPHE	NON	8731.68	6635.87	16111.1	53962.5	8731.68
nonFSC2-C49	Weightclass3	0.0375	nonFSC2	Non FSC	2	80	0-10M	5-20°	OUI	OUI	155	SENTIER CEPHALOPHE	NON	8731.68	6635.87	16111.1	53962.5	8731.68
nonFSC2-C49	Weightclass4	0	nonFSC2	Non FSC	2	80	0-10M	5-20°	OUI	OUI	155	SENTIER CEPHALOPHE	NON	8731.68	6635.87	16111.1	53962.5	8731.68
nonFSC2-C49	Weightclass5	0	nonFSC2	Non FSC	2	80	0-10M	5-20°	OUI	OUI	155	SENTIER CEPHALOPHE	NON	8731.68	6635.87	16111.1	53962.5	8731.68
nonFSC2-C50	Weightclass1	0.131148	nonFSC2	Non FSC	2	61	0-10M	0-5°	NON	OUI	196	SENTIER CEPHALOPHE	NON	9623.08	7291.92	16646.7	54480.1	9623.08
nonFSC2-C50	Weightclass2	0.393443	nonFSC2	Non FSC	2	61	0-10M	0-5°	NON	OUI	196	SENTIER CEPHALOPHE	NON	9623.08	7291.92	16646.7	54480.1	9623.08
nonFSC2-C50	Weightclass3	0.0491803	nonFSC2	Non FSC	2	61	0-10M	0-5°	NON	OUI	196	SENTIER CEPHALOPHE	NON	9623.08	7291.92	16646.7	54480.1	9623.08
nonFSC2-C50	Weightclass4	0	nonFSC2	Non FSC	2	61	0-10M	0-5°	NON	OUI	196	SENTIER CEPHALOPHE	NON	9623.08	7291.92	16646.7	54480.1	9623.08
nonFSC2-C50	Weightclass5	0	nonFSC2	Non FSC	2	61	0-10M	0-5°	NON	OUI	196	SENTIER CEPHALOPHE	NON	9623.08	7291.92	16646.7	54480.1	9623.08
nonFSC2-C51	Weightclass1	0.0779221	nonFSC2	Non FSC	2	77	0-10M	0-5°	NON	OUI	110	SENTIER CEPHALOPHE	NON	5558.95	4224.28	13426.6	52250.2	5558.95
nonFSC2-C51	Weightclass2	0.142857	nonFSC2	Non FSC	2	77	0-10M	0-5°	NON	OUI	110	SENTIER CEPHALOPHE	NON	5558.95	4224.28	13426.6	52250.2	5558.95
nonFSC2-C51	Weightclass3	0.0519481	nonFSC2	Non FSC	2	77	0-10M	0-5°	NON	OUI	110	SENTIER CEPHALOPHE	NON	5558.95	4224.28	13426.6	52250.2	5558.95
nonFSC2-C51	Weightclass4	0.0779221	nonFSC2	Non FSC	2	77	0-10M	0-5°	NON	OUI	110	SENTIER CEPHALOPHE	NON	5558.95	4224.28	13426.6	52250.2	5558.95
nonFSC2-C51	Weightclass5	0	nonFSC2	Non FSC	2	77	0-10M	0-5°	NON	OUI	110	SENTIER CEPHALOPHE	NON	5558.95	4224.28	13426.6	52250.2	5558.95
nonFSC2-C52	Weightclass1	0.233766	nonFSC2	Non FSC	2	77	0-10M	0-5°	NON	NON	127	SENTIER CEPHALOPHE	NON	6080.35	5105.03	13613.9	52694.9	6080.35
nonFSC2-C52	Weightclass2	0.597403	nonFSC2	Non FSC	2	77	0-10M	0-5°	NON	NON	127	SENTIER CEPHALOPHE	NON	6080.35	5105.03	13613.9	52694.9	6080.35
nonFSC2-C52	Weightclass3	0.103896	nonFSC2	Non FSC	2	77	0-10M	0-5°	NON	NON	127	SENTIER CEPHALOPHE	NON	6080.35	5105.03	13613.9	52694.9	6080.35
nonFSC2-C52	Weightclass4	0.012987	nonFSC2	Non FSC	2	77	0-10M	0-5°	NON	NON	127	SENTIER CEPHALOPHE	NON	6080.35	5105.03	13613.9	52694.9	6080.35
nonFSC2-C52	Weightclass5	0	nonFSC2	Non FSC	2	77	0-10M	0-5°	NON	NON	127	SENTIER CEPHALOPHE	NON	6080.35	5105.03	13613.9	52694.9	6080.35
nonFSC2-C54	Weightclass1	0.25	nonFSC2	Non FSC	2	76	0-10M	5-20°	NON	OUI	148	SENTIER CEPHALOPHE	NON	7480.93	6113.15	14326.8	53673.3	7480.93
nonFSC2-C54	Weightclass2	0.539474	nonFSC2	Non FSC	2	76	0-10M	5-20°	NON	OUI	148	SENTIER CEPHALOPHE	NON	7480.93	6113.15	14326.8	53673.3	7480.93
nonFSC2-C54	Weightclass3	0.118421	nonFSC2	Non FSC	2	76	0-10M	5-20°	NON	OUI	148	SENTIER CEPHALOPHE	NON	7480.93	6113.15	14326.8	53673.3	7480.93
nonFSC2-C54	Weightclass4	0.171053	nonFSC2	Non FSC	2	76	0-10M	5-20°	NON	OUI	148	SENTIER CEPHALOPHE	NON	7480.93	6113.15	14326.8	53673.3	7480.93
nonFSC2-C54	Weightclass5	0	nonFSC2	Non FSC	2	76	0-10M	5-20°	NON	OUI	148	SENTIER CEPHALOPHE	NON	7480.93	6113.15	14326.8	53673.3	7480.93
nonFSC2-C55	Weightclass1	0.423729	nonFSC2	Non FSC	2	59	0-10M	5-20°	NON	NON	174	SENTIER CEPHALOPHE	NON	8300.65	6678.69	14733	54234.3	8300.65
nonFSC2-C55	Weightclass2	0.627119	nonFSC2	Non FSC	2	59	0-10M	5-20°	NON	NON	174	SENTIER CEPHALOPHE	NON	8300.65	6678.69	14733	54234.3	8300.65
nonFSC2-C55	Weightclass3	0	nonFSC2	Non FSC	2	59	0-10M	5-20°	NON	NON	174	SENTIER CEPHALOPHE	NON	8300.65	6678.69	14733	54234.3	8300.65
nonFSC2-C55	Weightclass4	0.0169492	nonFSC2	Non FSC	2	59	0-10M	5-20°	NON	NON	174	SENTIER CEPHALOPHE	NON	8300.65	6678.69	14733	54234.3	8300.65
nonFSC2-C55	Weightclass5	0	nonFSC2	Non FSC	2	59	0-10M	5-20°	NON	NON	174	SENTIER CEPHALOPHE	NON	8300.65	6678.69	14733	54234.3	8300.65
nonFSC2-C56	Weightclass1	0.184211	nonFSC2	Non FSC	2	76	0-10M	5-20°	NON	OUI	163	SENTIER CEPHALOPHE	NON	8428.65	7327.12	15158.4	54797.6	8428.65
nonFSC2-C56	Weightclass2	0.394737	nonFSC2	Non FSC	2	76	0-10M	5-20°	NON	OUI	163	SENTIER CEPHALOPHE	NON	8428.65	7327.12	15158.4	54797.6	8428.65
nonFSC2-C56	Weightclass3	0.0657895	nonFSC2	Non FSC	2	76	0-10M	5-20°	NON	OUI	163	SENTIER CEPHALOPHE	NON	8428.65	7327.12	15158.4	54797.6	8428.65
nonFSC2-C56	Weightclass4	0	nonFSC2	Non FSC	2	76	0-10M	5-20°	NON	OUI	163	SENTIER CEPHALOPHE	NON	8428.65	7327.12	15158.4	54797.6	8428.65
nonFSC2-C56	Weightclass5	0	nonFSC2	Non FSC	2	76	0-10M	5-20°	NON	OUI	163	SENTIER CEPHALOPHE	NON	8428.65	7327.12	15158.4	54797.6	8428.65
nonFSC2-C57	Weightclass1	0.533333	nonFSC2	Non FSC	2	75	0-10M	5-20°	NON	OUI	137	SENTIER CEPHALOPHE	NON	8723.51	8043.94	15695	55360.1	8723.51
nonFSC2-C57	Weightclass2	0.666667	nonFSC2	Non FSC	2	75	0-10M	5-20°	NON	OUI	137	SENTIER CEPHALOPHE	NON	8723.51	8043.94	15695	55360.1	8723.51
nonFSC2-C57	Weightclass3	0.173333	nonFSC2	Non FSC	2	75	0-10M	5-20°	NON	OUI	137	SENTIER CEPHALOPHE	NON	8723.51	8043.94	15695	55360.1	8723.51
nonFSC2-C57	Weightclass4	0	nonFSC2	Non FSC	2	75	0-10M	5-20°	NON	OUI	137	SENTIER CEPHALOPHE	NON	8723.51	8043.94	15695	55360.1	8723.51
nonFSC2-C57	Weightclass5	0	nonFSC2	Non FSC	2	75	0-10M	5-20°	NON	OUI	137	SENTIER CEPHALOPHE	NON	8723.51	8043.94	15695	55360.1	8723.51
FSC4-C37	Weightclass1	0.71875	FSC4	FSC	4	96	0-10M	0-5°	NON	OUI	435	PISTE D'ELEPHANT	NON	10553.4	369.317	9099.22	47230.6	9099.22
FSC4-C37	Weightclass2	1.07292	FSC4	FSC	4	96	0-10M	0-5°	NON	OUI	435	PISTE D'ELEPHANT	NON	10553.4	369.317	9099.22	47230.6	9099.22
FSC4-C37	Weightclass3	0.947917	FSC4	FSC	4	96	0-10M	0-5°	NON	OUI	435	PISTE D'ELEPHANT	NON	10553.4	369.317	9099.22	47230.6	9099.22
FSC4-C37	Weightclass4	0.09375	FSC4	FSC	4	96	0-10M	0-5°	NON	OUI	435	PISTE D'ELEPHANT	NON	10553.4	369.317	9099.22	47230.6	9099.22
FSC4-C37	Weightclass5	0.0729167	FSC4	FSC	4	96	0-10M	0-5°	NON	OUI	435	PISTE D'ELEPHANT	NON	10553.4	369.317	9099.22	47230.6	9099.22
FSC4-C38	Weightclass1	0.0208333	FSC4	FSC	4	96	0-10M	0-5°	NON	OUI	459	SENTIER CEPHALOPHE	NON	10591.2	849.96	8098.49	47381.7	8098.49
FSC4-C38	Weightclass2	0	FSC4	FSC	4	96	0-10M	0-5°	NON	OUI	459	SENTIER CEPHALOPHE	NON	10591.2	849.96	8098.49	47381.7	8098.49
FSC4-C38	Weightclass3	0	FSC4	FSC	4	96	0-10M	0-5°	NON	OUI	459	SENTIER CEPHALOPHE	NON	10591.2	849.96	8098.49	47381.7	8098.49
FSC4-C38	Weightclass4	0	FSC4	FSC	4	96	0-10M	0-5°	NON	OUI	459	SENTIER CEPHALOPHE	NON	10591.2	849.96	8098.49	47381.7	8098.49
FSC4-C38	Weightclass5	0	FSC4	FSC	4	96	0-10M	0-5°	NON	OUI	459	SENTIER CEPHALOPHE	NON	10591.2	849.96	8098.49	47381.7	8098.49
FSC4-C39	Weightclass1	0.391753	FSC4	FSC	4	97	0-10M	0-5°	NON	NON	509	SENTIER CEPHALOPHE	NON	10738.4	1530.19	7096.67	47538.2	7096.67
FSC4-C39	Weightclass2	0.494845	FSC4	FSC	4	97	0-10M	0-5°	NON	NON	509	SENTIER CEPHALOPHE	NON	10738.4	1530.19	7096.67	47538.2	7096.67
FSC4-C39	Weightclass3	0.154639	FSC4	FSC	4	97	0-10M	0-5°	NON	NON	509	SENTIER CEPHALOPHE	NON	10738.4	1530.19	7096.67	47538.2	7096.67
FSC4-C39	Weightclass4	0.0927835	FSC4	FSC	4	97	0-10M	0-5°	NON	NON	509	SENTIER CEPHALOPHE	NON	10738.4	1530.19	7096.67	47538.2	7096.67
FSC4-C39	Weightclass5	0	FSC4	FSC	4	97	0-10M	0-5°	NON	NON	509	SENTIER CEPHALOPHE	NON	10738.4	1530.19	7096.67	47538.2	7096.67
FSC4-C40	Weightclass1	0.0309278	FSC4	FSC	4	97	11-20M	0-5°	NON	NON	450	DEBARDAGE	NON	10731.6	2013.17	6077.36	47798	6077.36
FSC4-C40	Weightclass2	0.0721649	FSC4	FSC	4	97	11-20M	0-5°	NON	NON	450	DEBARDAGE	NON	10731.6	2013.17	6077.36	47798	6077.36
FSC4-C40	Weightclass3	1.20619	FSC4	FSC	4	97	11-20M	0-5°	NON	NON	450	DEBARDAGE	NON	10731.6	2013.17	6077.36	47798	6077.36
FSC4-C40	Weightclass4	0.0824742	FSC4	FSC	4	97	11-20M	0-5°	NON	NON	450	DEBARDAGE	NON	10731.6	2013.17	6077.36	47798	6077.36
FSC4-C40	Weightclass5	0.237113	FSC4	FSC	4	97	11-20M	0-5°	NON	NON	450	DEBARDAGE	NON	10731.6	2013.17	6077.36	47798	6077.36
FSC4-C41	Weightclass1	0.0721649	FSC4	FSC	4	97	0-10M	0-5°	NON	OUI	451	SENTIER CEPHALOPHE	NON	10519.6	2580.09	5089.29	48015.7	5089.29
FSC4-C41	Weightclass2	0.0309278	FSC4	FSC	4	97	0-10M	0-5°	NON	OUI	451	SENTIER CEPHALOPHE	NON	10519.6	2580.09	5089.29	48015.7	5089.29
FSC4-C41	Weightclass3	0.175258	FSC4	FSC	4	97	0-10M	0-5°	NON	OUI	451	SENTIER CEPHALOPHE	NON	10519.6	2580.09	5089.29	48015.7	5089.29
FSC4-C41	Weightclass4	0.0515464	FSC4	FSC	4	97	0-10M	0-5°	NON	OUI	451	SENTIER CEPHALOPHE	NON	10519.6	2580.09	5089.29	48015.7	5089.29
FSC4-C41	Weightclass5	0.0309278	FSC4	FSC	4	97	0-10M	0-5°	NON	OUI	451	SENTIER CEPHALOPHE	NON	10519.6	2580.09	5089.29	48015.7	5089.29
FSC4-C42	Weightclass1	0.104167	FSC4	FSC	4	96	0-10M	0-5°	NON	NON	452	SENTIER CEPHALOPHE	NON	10314.9	3218.07	4084.13	48263.8	4084.13
FSC4-C42	Weightclass2	0	FSC4	FSC	4	96	0-10M	0-5°	NON	NON	452	SENTIER CEPHALOPHE	NON	10314.9	3218.07	4084.13	48263.8	4084.13
FSC4-C42	Weightclass3	0.15625	FSC4	FSC	4	96	0-10M	0-5°	NON	NON	452	SENTIER CEPHALOPHE	NON	10314.9	3218.07	4084.13	48263.8	4084.13
FSC4-C42	Weightclass4	0.0208333	FSC4	FSC	4	96	0-10M	0-5°	NON	NON	452	SENTIER CEPHALOPHE	NON	10314.9	3218.07	4084.13	48263.8	4084.13
FSC4-C42	Weightclass5	0.0104167	FSC4	FSC	4	96	0-10M	0-5°	NON	NON	452	SENTIER CEPHALOPHE	NON	10314.9	3218.07	4084.13	48263.8	4084.13
FSC4-C43	Weightclass1	1.27778	FSC4	FSC	4	54	0-10M	0-5°	NON	NON	468	SENTIER CEPHALOPHE	NON	10169.5	4002.81	3090.93	48507.4	3090.93
FSC4-C43	Weightclass2	0.888889	FSC4	FSC	4	54	0-10M	0-5°	NON	NON	468	SENTIER CEPHALOPHE	NON	10169.5	4002.81	3090.93	48507.4	3090.93
FSC4-C43	Weightclass3	2.7963	FSC4	FSC	4	54	0-10M	0-5°	NON	NON	468	SENTIER CEPHALOPHE	NON	10169.5	4002.81	3090.93	48507.4	3090.93
FSC4-C43	Weightclass4	0.037037	FSC4	FSC	4	54	0-10M	0-5°	NON	NON	468	SENTIER CEPHALOPHE	NON	10169.5	4002.81	3090.93	48507.4	3090.93
FSC4-C43	Weightclass5	0.0185185	FSC4	FSC	4	54	0-10M	0-5°	NON	NON	468	SENTIER CEPHALOPHE	NON	10169.5	4002.81	3090.93	48507.4	3090.93
FSC4-C44	Weightclass1	0.385417	FSC4	FSC	4	96	0-10M	0-5°	NON	NON	471	SENTIER CEPHALOPHE	NON	9673.4	4851.87	2118.73	48415.6	2118.73
FSC4-C44	Weightclass2	0.1875	FSC4	FSC	4	96	0-10M	0-5°	NON	NON	471	SENTIER CEPHALOPHE	NON	9673.4	4851.87	2118.73	48415.6	2118.73
FSC4-C44	Weightclass3	0.572917	FSC4	FSC	4	96	0-10M	0-5°	NON	NON	471	SENTIER CEPHALOPHE	NON	9673.4	4851.87	2118.73	48415.6	2118.73
FSC4-C44	Weightclass4	0.03125	FSC4	FSC	4	96	0-10M	0-5°	NON	NON	471	SENTIER CEPHALOPHE	NON	9673.4	4851.87	2118.73	48415.6	2118.73
FSC4-C44	Weightclass5	0.114583	FSC4	FSC	4	96	0-10M	0-5°	NON	NON	471	SENTIER CEPHALOPHE	NON	9673.4	4851.87	2118.73	48415.6	2118.73
FSC4-C45	Weightclass1	1.1875	FSC4	FSC	4	96	0-10M	0-5°	NON	NON	480	SENTIER CEPHALOPHE	NON	9199.65	5779	1142.98	48368.7	1142.98
FSC4-C45	Weightclass2	0.0416667	FSC4	FSC	4	96	0-10M	0-5°	NON	NON	480	SENTIER CEPHALOPHE	NON	9199.65	5779	1142.98	48368.7	1142.98
FSC4-C45	Weightclass3	0.0416667	FSC4	FSC	4	96	0-10M	0-5°	NON	NON	480	SENTIER CEPHALOPHE	NON	9199.65	5779	1142.98	48368.7	1142.98
FSC4-C45	Weightclass4	0.0104167	FSC4	FSC	4	96	0-10M	0-5°	NON	NON	480	SENTIER CEPHALOPHE	NON	9199.65	5779	1142.98	48368.7	1142.98
FSC4-C45	Weightclass5	0.0625	FSC4	FSC	4	96	0-10M	0-5°	NON	NON	480	SENTIER CEPHALOPHE	NON	9199.65	5779	1142.98	48368.7	1142.98
FSC4-C46	Weightclass1	0.5	FSC4	FSC	4	96	0-10M	0-5°	NON	NON	523	PISTE D'ELEPHANT	NON	9599.02	1306.28	9156.56	48177.4	9156.56
FSC4-C46	Weightclass2	0.135417	FSC4	FSC	4	96	0-10M	0-5°	NON	NON	523	PISTE D'ELEPHANT	NON	9599.02	1306.28	9156.56	48177.4	9156.56
FSC4-C46	Weightclass3	0.21875	FSC4	FSC	4	96	0-10M	0-5°	NON	NON	523	PISTE D'ELEPHANT	NON	9599.02	1306.28	9156.56	48177.4	9156.56
FSC4-C46	Weightclass4	0.0625	FSC4	FSC	4	96	0-10M	0-5°	NON	NON	523	PISTE D'ELEPHANT	NON	9599.02	1306.28	9156.56	48177.4	9156.56
FSC4-C46	Weightclass5	0.0520833	FSC4	FSC	4	96	0-10M	0-5°	NON	NON	523	PISTE D'ELEPHANT	NON	9599.02	1306.28	9156.56	48177.4	9156.56
FSC4-C47	Weightclass1	0.541667	FSC4	FSC	4	96	0-10M	0-5°	NON	OUI	573	PISTE D'ELEPHANT	NON	9580.59	1564.57	8193.74	48381.5	8193.74
FSC4-C47	Weightclass2	0.666667	FSC4	FSC	4	96	0-10M	0-5°	NON	OUI	573	PISTE D'ELEPHANT	NON	9580.59	1564.57	8193.74	48381.5	8193.74
FSC4-C47	Weightclass3	0.375	FSC4	FSC	4	96	0-10M	0-5°	NON	OUI	573	PISTE D'ELEPHANT	NON	9580.59	1564.57	8193.74	48381.5	8193.74
FSC4-C47	Weightclass4	0.0104167	FSC4	FSC	4	96	0-10M	0-5°	NON	OUI	573	PISTE D'ELEPHANT	NON	9580.59	1564.57	8193.74	48381.5	8193.74
FSC4-C47	Weightclass5	0	FSC4	FSC	4	96	0-10M	0-5°	NON	OUI	573	PISTE D'ELEPHANT	NON	9580.59	1564.57	8193.74	48381.5	8193.74
FSC4-C48	Weightclass1	0	FSC4	FSC	4	96	0-10M	0-5°	OUI	OUI	462	PISTE D'ELEPHANT	NON	9737.83	2151.22	7281.84	48506.5	7281.84
FSC4-C48	Weightclass2	0	FSC4	FSC	4	96	0-10M	0-5°	OUI	OUI	462	PISTE D'ELEPHANT	NON	9737.83	2151.22	7281.84	48506.5	7281.84
FSC4-C48	Weightclass3	0.0416667	FSC4	FSC	4	96	0-10M	0-5°	OUI	OUI	462	PISTE D'ELEPHANT	NON	9737.83	2151.22	7281.84	48506.5	7281.84
FSC4-C48	Weightclass4	0.0104167	FSC4	FSC	4	96	0-10M	0-5°	OUI	OUI	462	PISTE D'ELEPHANT	NON	9737.83	2151.22	7281.84	48506.5	7281.84
FSC4-C48	Weightclass5	0.03125	FSC4	FSC	4	96	0-10M	0-5°	OUI	OUI	462	PISTE D'ELEPHANT	NON	9737.83	2151.22	7281.84	48506.5	7281.84
FSC4-C49	Weightclass1	0.57732	FSC4	FSC	4	97	0-10M	0-5°	NON	NON	453	PISTE D'ELEPHANT	NON	9776.47	2867.54	6228.04	48770.3	6228.04
FSC4-C49	Weightclass2	0.350515	FSC4	FSC	4	97	0-10M	0-5°	NON	NON	453	PISTE D'ELEPHANT	NON	9776.47	2867.54	6228.04	48770.3	6228.04
FSC4-C49	Weightclass3	0.247423	FSC4	FSC	4	97	0-10M	0-5°	NON	NON	453	PISTE D'ELEPHANT	NON	9776.47	2867.54	6228.04	48770.3	6228.04
FSC4-C49	Weightclass4	0.0206186	FSC4	FSC	4	97	0-10M	0-5°	NON	NON	453	PISTE D'ELEPHANT	NON	9776.47	2867.54	6228.04	48770.3	6228.04
FSC4-C49	Weightclass5	0	FSC4	FSC	4	97	0-10M	0-5°	NON	NON	453	PISTE D'ELEPHANT	NON	9776.47	2867.54	6228.04	48770.3	6228.04
FSC4-C50	Weightclass1	0.0526316	FSC4	FSC	4	19	0-10M	0-5°	NON	OUI	464	SENTIER CEPHALOPHE	NON	9540.06	3395.51	5268.6	48984	5268.6
FSC4-C50	Weightclass2	0.421053	FSC4	FSC	4	19	0-10M	0-5°	NON	OUI	464	SENTIER CEPHALOPHE	NON	9540.06	3395.51	5268.6	48984	5268.6
FSC4-C50	Weightclass3	0.578947	FSC4	FSC	4	19	0-10M	0-5°	NON	OUI	464	SENTIER CEPHALOPHE	NON	9540.06	3395.51	5268.6	48984	5268.6
FSC4-C50	Weightclass4	0	FSC4	FSC	4	19	0-10M	0-5°	NON	OUI	464	SENTIER CEPHALOPHE	NON	9540.06	3395.51	5268.6	48984	5268.6
FSC4-C50	Weightclass5	0	FSC4	FSC	4	19	0-10M	0-5°	NON	OUI	464	SENTIER CEPHALOPHE	NON	9540.06	3395.51	5268.6	48984	5268.6
FSC4-C51	Weightclass1	0.0206186	FSC4	FSC	4	97	0-10M	0-5°	NON	OUI	460	SENTIER CEPHALOPHE	NON	9317.38	3980.88	4303.3	49248.5	4303.3
FSC4-C51	Weightclass2	0.0103093	FSC4	FSC	4	97	0-10M	0-5°	NON	OUI	460	SENTIER CEPHALOPHE	NON	9317.38	3980.88	4303.3	49248.5	4303.3
FSC4-C51	Weightclass3	0.28866	FSC4	FSC	4	97	0-10M	0-5°	NON	OUI	460	SENTIER CEPHALOPHE	NON	9317.38	3980.88	4303.3	49248.5	4303.3
FSC4-C51	Weightclass4	0.206186	FSC4	FSC	4	97	0-10M	0-5°	NON	OUI	460	SENTIER CEPHALOPHE	NON	9317.38	3980.88	4303.3	49248.5	4303.3
FSC4-C51	Weightclass5	0.113402	FSC4	FSC	4	97	0-10M	0-5°	NON	OUI	460	SENTIER CEPHALOPHE	NON	9317.38	3980.88	4303.3	49248.5	4303.3
FSC4-C52	Weightclass1	0.0117647	FSC4	FSC	4	85	0-10M	0-5°	NON	NON	475	PISTE D'ELEPHANT	NON	9202.05	4590.1	3370.41	49459.8	3370.41
FSC4-C52	Weightclass2	0.0235294	FSC4	FSC	4	85	0-10M	0-5°	NON	NON	475	PISTE D'ELEPHANT	NON	9202.05	4590.1	3370.41	49459.8	3370.41
FSC4-C52	Weightclass3	0.129412	FSC4	FSC	4	85	0-10M	0-5°	NON	NON	475	PISTE D'ELEPHANT	NON	9202.05	4590.1	3370.41	49459.8	3370.41
FSC4-C52	Weightclass4	0.141176	FSC4	FSC	4	85	0-10M	0-5°	NON	NON	475	PISTE D'ELEPHANT	NON	9202.05	4590.1	3370.41	49459.8	3370.41
FSC4-C52	Weightclass5	0.129412	FSC4	FSC	4	85	0-10M	0-5°	NON	NON	475	PISTE D'ELEPHANT	NON	9202.05	4590.1	3370.41	49459.8	3370.41
FSC4-C53	Weightclass1	0.0210526	FSC4	FSC	4	95	0-10M	0-5°	NON	NON	487	SENTIER CEPHALOPHE	NON	8787.31	5400.99	2481.26	49428.2	2481.26
FSC4-C53	Weightclass2	0.210526	FSC4	FSC	4	95	0-10M	0-5°	NON	NON	487	SENTIER CEPHALOPHE	NON	8787.31	5400.99	2481.26	49428.2	2481.26
FSC4-C53	Weightclass3	0.757895	FSC4	FSC	4	95	0-10M	0-5°	NON	NON	487	SENTIER CEPHALOPHE	NON	8787.31	5400.99	2481.26	49428.2	2481.26
FSC4-C53	Weightclass4	0.105263	FSC4	FSC	4	95	0-10M	0-5°	NON	NON	487	SENTIER CEPHALOPHE	NON	8787.31	5400.99	2481.26	49428.2	2481.26
FSC4-C53	Weightclass5	0.0210526	FSC4	FSC	4	95	0-10M	0-5°	NON	NON	487	SENTIER CEPHALOPHE	NON	8787.31	5400.99	2481.26	49428.2	2481.26
FSC4-C54	Weightclass1	0.639175	FSC4	FSC	4	97	0-10M	0-5°	NON	OUI	471	SENTIER CEPHALOPHE	NON	8258.49	6255.52	1778.54	49411.3	1778.54
FSC4-C54	Weightclass2	0.0618557	FSC4	FSC	4	97	0-10M	0-5°	NON	OUI	471	SENTIER CEPHALOPHE	NON	8258.49	6255.52	1778.54	49411.3	1778.54
FSC4-C54	Weightclass3	0.0721649	FSC4	FSC	4	97	0-10M	0-5°	NON	OUI	471	SENTIER CEPHALOPHE	NON	8258.49	6255.52	1778.54	49411.3	1778.54
FSC4-C54	Weightclass4	0.0412371	FSC4	FSC	4	97	0-10M	0-5°	NON	OUI	471	SENTIER CEPHALOPHE	NON	8258.49	6255.52	1778.54	49411.3	1778.54
FSC4-C54	Weightclass5	0	FSC4	FSC	4	97	0-10M	0-5°	NON	OUI	471	SENTIER CEPHALOPHE	NON	8258.49	6255.52	1778.54	49411.3	1778.54
FSC4-C55	Weightclass1	0.824566	FSC4	FSC	4	70.34	0-10M	0-5°	NON	OUI	498	PISTE D'ELEPHANT	NON	8498.39	2406.69	9388.32	49264	8498.39
FSC4-C55	Weightclass2	0.0853	FSC4	FSC	4	70.34	0-10M	0-5°	NON	OUI	498	PISTE D'ELEPHANT	NON	8498.39	2406.69	9388.32	49264	8498.39
FSC4-C55	Weightclass3	0.6824	FSC4	FSC	4	70.34	0-10M	0-5°	NON	OUI	498	PISTE D'ELEPHANT	NON	8498.39	2406.69	9388.32	49264	8498.39
FSC4-C55	Weightclass4	0.355417	FSC4	FSC	4	70.34	0-10M	0-5°	NON	OUI	498	PISTE D'ELEPHANT	NON	8498.39	2406.69	9388.32	49264	8498.39
FSC4-C55	Weightclass5	0.46915	FSC4	FSC	4	70.34	0-10M	0-5°	NON	OUI	498	PISTE D'ELEPHANT	NON	8498.39	2406.69	9388.32	49264	8498.39
FSC4-C56	Weightclass1	0.360825	FSC4	FSC	4	97	0-10M	0-5°	NON	NON	477	SENTIER CEPHALOPHE	NON	8591.7	2472.08	8412.89	49359.1	8412.89
FSC4-C56	Weightclass2	0.0927835	FSC4	FSC	4	97	0-10M	0-5°	NON	NON	477	SENTIER CEPHALOPHE	NON	8591.7	2472.08	8412.89	49359.1	8412.89
FSC4-C56	Weightclass3	0.865979	FSC4	FSC	4	97	0-10M	0-5°	NON	NON	477	SENTIER CEPHALOPHE	NON	8591.7	2472.08	8412.89	49359.1	8412.89
FSC4-C56	Weightclass4	0.329897	FSC4	FSC	4	97	0-10M	0-5°	NON	NON	477	SENTIER CEPHALOPHE	NON	8591.7	2472.08	8412.89	49359.1	8412.89
FSC4-C56	Weightclass5	0.0824742	FSC4	FSC	4	97	0-10M	0-5°	NON	NON	477	SENTIER CEPHALOPHE	NON	8591.7	2472.08	8412.89	49359.1	8412.89
FSC4-C57	Weightclass1	1.11111	FSC4	FSC	4	9	0-10M	0-5°	NON	NON	467	SENTIER CEPHALOPHE	NON	8733.46	2954.65	7452.33	49542.9	7452.33
FSC4-C57	Weightclass2	0	FSC4	FSC	4	9	0-10M	0-5°	NON	NON	467	SENTIER CEPHALOPHE	NON	8733.46	2954.65	7452.33	49542.9	7452.33
FSC4-C57	Weightclass3	0.222222	FSC4	FSC	4	9	0-10M	0-5°	NON	NON	467	SENTIER CEPHALOPHE	NON	8733.46	2954.65	7452.33	49542.9	7452.33
FSC4-C57	Weightclass4	0	FSC4	FSC	4	9	0-10M	0-5°	NON	NON	467	SENTIER CEPHALOPHE	NON	8733.46	2954.65	7452.33	49542.9	7452.33
FSC4-C57	Weightclass5	0	FSC4	FSC	4	9	0-10M	0-5°	NON	NON	467	SENTIER CEPHALOPHE	NON	8733.46	2954.65	7452.33	49542.9	7452.33
FSC4-C58	Weightclass1	0.1	FSC4	FSC	4	30	0-10M	0-5°	NON	OUI	433	PISTE D'ELEPHANT	NON	8820.64	3652.17	6522.65	49753	6522.65
FSC4-C58	Weightclass2	0	FSC4	FSC	4	30	0-10M	0-5°	NON	OUI	433	PISTE D'ELEPHANT	NON	8820.64	3652.17	6522.65	49753	6522.65
FSC4-C58	Weightclass3	0.0333333	FSC4	FSC	4	30	0-10M	0-5°	NON	OUI	433	PISTE D'ELEPHANT	NON	8820.64	3652.17	6522.65	49753	6522.65
FSC4-C58	Weightclass4	0.0333333	FSC4	FSC	4	30	0-10M	0-5°	NON	OUI	433	PISTE D'ELEPHANT	NON	8820.64	3652.17	6522.65	49753	6522.65
FSC4-C58	Weightclass5	0	FSC4	FSC	4	30	0-10M	0-5°	NON	OUI	433	PISTE D'ELEPHANT	NON	8820.64	3652.17	6522.65	49753	6522.65
FSC4-C59	Weightclass1	0.03125	FSC4	FSC	4	96	0-10M	5-20°	NON	OUI	465	PISTE D'ELEPHANT	NON	8569.93	4206.94	5591.45	49949.3	5591.45
FSC4-C59	Weightclass2	0.125	FSC4	FSC	4	96	0-10M	5-20°	NON	OUI	465	PISTE D'ELEPHANT	NON	8569.93	4206.94	5591.45	49949.3	5591.45
FSC4-C59	Weightclass3	0.572917	FSC4	FSC	4	96	0-10M	5-20°	NON	OUI	465	PISTE D'ELEPHANT	NON	8569.93	4206.94	5591.45	49949.3	5591.45
FSC4-C59	Weightclass4	0	FSC4	FSC	4	96	0-10M	5-20°	NON	OUI	465	PISTE D'ELEPHANT	NON	8569.93	4206.94	5591.45	49949.3	5591.45
FSC4-C59	Weightclass5	0.03125	FSC4	FSC	4	96	0-10M	5-20°	NON	OUI	465	PISTE D'ELEPHANT	NON	8569.93	4206.94	5591.45	49949.3	5591.45
FSC4-C60	Weightclass1	0.0618557	FSC4	FSC	4	97	0-10M	0-5°	NON	NON	495	PISTE D'ELEPHANT	NON	8371.73	4798.09	4693.86	50188.9	4693.86
FSC4-C60	Weightclass2	0.216495	FSC4	FSC	4	97	0-10M	0-5°	NON	NON	495	PISTE D'ELEPHANT	NON	8371.73	4798.09	4693.86	50188.9	4693.86
FSC4-C60	Weightclass3	0.340206	FSC4	FSC	4	97	0-10M	0-5°	NON	NON	495	PISTE D'ELEPHANT	NON	8371.73	4798.09	4693.86	50188.9	4693.86
FSC4-C60	Weightclass4	0.0824742	FSC4	FSC	4	97	0-10M	0-5°	NON	NON	495	PISTE D'ELEPHANT	NON	8371.73	4798.09	4693.86	50188.9	4693.86
FSC4-C60	Weightclass5	0	FSC4	FSC	4	97	0-10M	0-5°	NON	NON	495	PISTE D'ELEPHANT	NON	8371.73	4798.09	4693.86	50188.9	4693.86
FSC4-C61	Weightclass1	0.666667	FSC4	FSC	4	42	0-10M	0-5°	NON	NON	478	SENTIER CEPHALOPHE	NON	8168.25	5378.09	3872.93	50466.7	3872.93
FSC4-C61	Weightclass2	0.261905	FSC4	FSC	4	42	0-10M	0-5°	NON	NON	478	SENTIER CEPHALOPHE	NON	8168.25	5378.09	3872.93	50466.7	3872.93
FSC4-C61	Weightclass3	0.214286	FSC4	FSC	4	42	0-10M	0-5°	NON	NON	478	SENTIER CEPHALOPHE	NON	8168.25	5378.09	3872.93	50466.7	3872.93
FSC4-C61	Weightclass4	0.0238095	FSC4	FSC	4	42	0-10M	0-5°	NON	NON	478	SENTIER CEPHALOPHE	NON	8168.25	5378.09	3872.93	50466.7	3872.93
FSC4-C61	Weightclass5	0	FSC4	FSC	4	42	0-10M	0-5°	NON	NON	478	SENTIER CEPHALOPHE	NON	8168.25	5378.09	3872.93	50466.7	3872.93
FSC4-C62	Weightclass1	0.520833	FSC4	FSC	4	96	0-10M	0-5°	NON	NON	504	SENTIER CEPHALOPHE	NON	7986.8	6017.94	3138.69	50403.2	3138.69
FSC4-C62	Weightclass2	0.145833	FSC4	FSC	4	96	0-10M	0-5°	NON	NON	504	SENTIER CEPHALOPHE	NON	7986.8	6017.94	3138.69	50403.2	3138.69
FSC4-C62	Weightclass3	0.53125	FSC4	FSC	4	96	0-10M	0-5°	NON	NON	504	SENTIER CEPHALOPHE	NON	7986.8	6017.94	3138.69	50403.2	3138.69
FSC4-C62	Weightclass4	0.0104167	FSC4	FSC	4	96	0-10M	0-5°	NON	NON	504	SENTIER CEPHALOPHE	NON	7986.8	6017.94	3138.69	50403.2	3138.69
FSC4-C62	Weightclass5	0.0208333	FSC4	FSC	4	96	0-10M	0-5°	NON	NON	504	SENTIER CEPHALOPHE	NON	7986.8	6017.94	3138.69	50403.2	3138.69
FSC4-C63	Weightclass1	0.676471	FSC4	FSC	4	34	0-10M	0-5°	NON	NON	482	DEBARDAGE	NON	7435.29	6784.02	2586.54	50344.3	2586.54
FSC4-C63	Weightclass2	0.235294	FSC4	FSC	4	34	0-10M	0-5°	NON	NON	482	DEBARDAGE	NON	7435.29	6784.02	2586.54	50344.3	2586.54
FSC4-C63	Weightclass3	0.264706	FSC4	FSC	4	34	0-10M	0-5°	NON	NON	482	DEBARDAGE	NON	7435.29	6784.02	2586.54	50344.3	2586.54
FSC4-C63	Weightclass4	0	FSC4	FSC	4	34	0-10M	0-5°	NON	NON	482	DEBARDAGE	NON	7435.29	6784.02	2586.54	50344.3	2586.54
FSC4-C63	Weightclass5	0.0882353	FSC4	FSC	4	34	0-10M	0-5°	NON	NON	482	DEBARDAGE	NON	7435.29	6784.02	2586.54	50344.3	2586.54
FSC4-C64	Weightclass1	1.34375	FSC4	FSC	4	96	0-10M	0-5°	NON	NON	492	PISTE D'ELEPHANT	NON	7558.49	3319.28	9695.96	50191	7558.49
FSC4-C64	Weightclass2	0.0416667	FSC4	FSC	4	96	0-10M	0-5°	NON	NON	492	PISTE D'ELEPHANT	NON	7558.49	3319.28	9695.96	50191	7558.49
FSC4-C64	Weightclass3	0.447917	FSC4	FSC	4	96	0-10M	0-5°	NON	NON	492	PISTE D'ELEPHANT	NON	7558.49	3319.28	9695.96	50191	7558.49
FSC4-C64	Weightclass4	0.0104167	FSC4	FSC	4	96	0-10M	0-5°	NON	NON	492	PISTE D'ELEPHANT	NON	7558.49	3319.28	9695.96	50191	7558.49
FSC4-C64	Weightclass5	0.0520833	FSC4	FSC	4	96	0-10M	0-5°	NON	NON	492	PISTE D'ELEPHANT	NON	7558.49	3319.28	9695.96	50191	7558.49
FSC4-C65	Weightclass1	1.27083	FSC4	FSC	4	96	0-10M	0-5°	NON	NON	505	PISTE D'ELEPHANT	NON	7619.34	3408.25	8742.97	50319	7619.34
FSC4-C65	Weightclass2	0.0729167	FSC4	FSC	4	96	0-10M	0-5°	NON	NON	505	PISTE D'ELEPHANT	NON	7619.34	3408.25	8742.97	50319	7619.34
FSC4-C65	Weightclass3	0.145833	FSC4	FSC	4	96	0-10M	0-5°	NON	NON	505	PISTE D'ELEPHANT	NON	7619.34	3408.25	8742.97	50319	7619.34
FSC4-C65	Weightclass4	0	FSC4	FSC	4	96	0-10M	0-5°	NON	NON	505	PISTE D'ELEPHANT	NON	7619.34	3408.25	8742.97	50319	7619.34
FSC4-C65	Weightclass5	0.0625	FSC4	FSC	4	96	0-10M	0-5°	NON	NON	505	PISTE D'ELEPHANT	NON	7619.34	3408.25	8742.97	50319	7619.34
FSC4-C66	Weightclass1	0.0895522	FSC4	FSC	4	67	0-10M	0-5°	NON	NON	483	PISTE D'ELEPHANT	NON	7765.6	3784.28	7824.93	50512.9	7765.6
FSC4-C66	Weightclass2	0.104478	FSC4	FSC	4	67	0-10M	0-5°	NON	NON	483	PISTE D'ELEPHANT	NON	7765.6	3784.28	7824.93	50512.9	7765.6
FSC4-C66	Weightclass3	0.149254	FSC4	FSC	4	67	0-10M	0-5°	NON	NON	483	PISTE D'ELEPHANT	NON	7765.6	3784.28	7824.93	50512.9	7765.6
FSC4-C66	Weightclass4	0	FSC4	FSC	4	67	0-10M	0-5°	NON	NON	483	PISTE D'ELEPHANT	NON	7765.6	3784.28	7824.93	50512.9	7765.6
FSC4-C66	Weightclass5	0.0597015	FSC4	FSC	4	67	0-10M	0-5°	NON	NON	483	PISTE D'ELEPHANT	NON	7765.6	3784.28	7824.93	50512.9	7765.6
FSC4-C67	Weightclass1	0.216495	FSC4	FSC	4	97	0-10M	0-5°	NON	OUI	438	SENTIER CEPHALOPHE	NON	7891.15	4347.05	6925.22	50704.1	6925.22
FSC4-C67	Weightclass2	0.164948	FSC4	FSC	4	97	0-10M	0-5°	NON	OUI	438	SENTIER CEPHALOPHE	NON	7891.15	4347.05	6925.22	50704.1	6925.22
FSC4-C67	Weightclass3	0.443299	FSC4	FSC	4	97	0-10M	0-5°	NON	OUI	438	SENTIER CEPHALOPHE	NON	7891.15	4347.05	6925.22	50704.1	6925.22
FSC4-C67	Weightclass4	0.0412371	FSC4	FSC	4	97	0-10M	0-5°	NON	OUI	438	SENTIER CEPHALOPHE	NON	7891.15	4347.05	6925.22	50704.1	6925.22
FSC4-C67	Weightclass5	0.0103093	FSC4	FSC	4	97	0-10M	0-5°	NON	OUI	438	SENTIER CEPHALOPHE	NON	7891.15	4347.05	6925.22	50704.1	6925.22
FSC4-C68	Weightclass1	0	FSC4	FSC	4	97	0-10M	0-5°	NON	NON	474	SENTIER CEPHALOPHE	NON	7594.24	5040.6	6093.12	50926.8	6093.12
FSC4-C68	Weightclass2	0.14433	FSC4	FSC	4	97	0-10M	0-5°	NON	NON	474	SENTIER CEPHALOPHE	NON	7594.24	5040.6	6093.12	50926.8	6093.12
FSC4-C68	Weightclass3	0.525773	FSC4	FSC	4	97	0-10M	0-5°	NON	NON	474	SENTIER CEPHALOPHE	NON	7594.24	5040.6	6093.12	50926.8	6093.12
FSC4-C68	Weightclass4	0.0206186	FSC4	FSC	4	97	0-10M	0-5°	NON	NON	474	SENTIER CEPHALOPHE	NON	7594.24	5040.6	6093.12	50926.8	6093.12
FSC4-C68	Weightclass5	0.0103093	FSC4	FSC	4	97	0-10M	0-5°	NON	NON	474	SENTIER CEPHALOPHE	NON	7594.24	5040.6	6093.12	50926.8	6093.12
FSC4-C69	Weightclass1	0.290243	FSC4	FSC	4	89.58	0-10M	0-5°	NON	NON	496	SENTIER CEPHALOPHE	NON	7403.02	5591.66	5278.26	51160.3	5278.26
FSC4-C69	Weightclass2	0.480018	FSC4	FSC	4	89.58	0-10M	0-5°	NON	NON	496	SENTIER CEPHALOPHE	NON	7403.02	5591.66	5278.26	51160.3	5278.26
FSC4-C69	Weightclass3	0.301407	FSC4	FSC	4	89.58	0-10M	0-5°	NON	NON	496	SENTIER CEPHALOPHE	NON	7403.02	5591.66	5278.26	51160.3	5278.26
FSC4-C69	Weightclass4	0.0446528	FSC4	FSC	4	89.58	0-10M	0-5°	NON	NON	496	SENTIER CEPHALOPHE	NON	7403.02	5591.66	5278.26	51160.3	5278.26
FSC4-C69	Weightclass5	0	FSC4	FSC	4	89.58	0-10M	0-5°	NON	NON	496	SENTIER CEPHALOPHE	NON	7403.02	5591.66	5278.26	51160.3	5278.26
FSC4-C70	Weightclass1	0.453608	FSC4	FSC	4	97	0-10M	0-5°	NON	NON	496	SENTIER CEPHALOPHE	NON	7165.5	6206.91	4551.87	51443.5	4551.87
FSC4-C70	Weightclass2	0.164948	FSC4	FSC	4	97	0-10M	0-5°	NON	NON	496	SENTIER CEPHALOPHE	NON	7165.5	6206.91	4551.87	51443.5	4551.87
FSC4-C70	Weightclass3	1.10309	FSC4	FSC	4	97	0-10M	0-5°	NON	NON	496	SENTIER CEPHALOPHE	NON	7165.5	6206.91	4551.87	51443.5	4551.87
FSC4-C70	Weightclass4	0.164948	FSC4	FSC	4	97	0-10M	0-5°	NON	NON	496	SENTIER CEPHALOPHE	NON	7165.5	6206.91	4551.87	51443.5	4551.87
FSC4-C70	Weightclass5	0.0103093	FSC4	FSC	4	97	0-10M	0-5°	NON	NON	496	SENTIER CEPHALOPHE	NON	7165.5	6206.91	4551.87	51443.5	4551.87
FSC4-C71	Weightclass1	0.0515464	FSC4	FSC	4	97	0-10M	0-5°	NON	OUI	489	DEBARDAGE	NON	7074.85	6788.05	3967.12	51437.6	3967.12
FSC4-C71	Weightclass2	0.0412371	FSC4	FSC	4	97	0-10M	0-5°	NON	OUI	489	DEBARDAGE	NON	7074.85	6788.05	3967.12	51437.6	3967.12
FSC4-C71	Weightclass3	0.659794	FSC4	FSC	4	97	0-10M	0-5°	NON	OUI	489	DEBARDAGE	NON	7074.85	6788.05	3967.12	51437.6	3967.12
FSC4-C71	Weightclass4	0.0412371	FSC4	FSC	4	97	0-10M	0-5°	NON	OUI	489	DEBARDAGE	NON	7074.85	6788.05	3967.12	51437.6	3967.12
FSC4-C71	Weightclass5	0.0927835	FSC4	FSC	4	97	0-10M	0-5°	NON	OUI	489	DEBARDAGE	NON	7074.85	6788.05	3967.12	51437.6	3967.12
FSC4-C72	Weightclass1	0.520833	FSC4	FSC	4	96	0-10M	0-5°	NON	NON	496	SENTIER CEPHALOPHE	NON	6583.49	7445.31	3511.67	51336.9	3511.67
FSC4-C72	Weightclass2	0.15625	FSC4	FSC	4	96	0-10M	0-5°	NON	NON	496	SENTIER CEPHALOPHE	NON	6583.49	7445.31	3511.67	51336.9	3511.67
FSC4-C72	Weightclass3	0.177083	FSC4	FSC	4	96	0-10M	0-5°	NON	NON	496	SENTIER CEPHALOPHE	NON	6583.49	7445.31	3511.67	51336.9	3511.67
FSC4-C72	Weightclass4	0.0208333	FSC4	FSC	4	96	0-10M	0-5°	NON	NON	496	SENTIER CEPHALOPHE	NON	6583.49	7445.31	3511.67	51336.9	3511.67
FSC4-C72	Weightclass5	0	FSC4	FSC	4	96	0-10M	0-5°	NON	NON	496	SENTIER CEPHALOPHE	NON	6583.49	7445.31	3511.67	51336.9	3511.67
nonFSC4-C01	Weightclass1	0.495238	nonFSC4	Non FSC	4	105	>20M	5-20°	NON	NON	662	PISTE D'ELEPHANT	NON	9869.86	5530.57	10016.3	17280.9	9869.86
nonFSC4-C01	Weightclass2	0.704762	nonFSC4	Non FSC	4	105	>20M	5-20°	NON	NON	662	PISTE D'ELEPHANT	NON	9869.86	5530.57	10016.3	17280.9	9869.86
nonFSC4-C01	Weightclass3	0.0380952	nonFSC4	Non FSC	4	105	>20M	5-20°	NON	NON	662	PISTE D'ELEPHANT	NON	9869.86	5530.57	10016.3	17280.9	9869.86
nonFSC4-C01	Weightclass4	0.0285714	nonFSC4	Non FSC	4	105	>20M	5-20°	NON	NON	662	PISTE D'ELEPHANT	NON	9869.86	5530.57	10016.3	17280.9	9869.86
nonFSC4-C01	Weightclass5	0.00952381	nonFSC4	Non FSC	4	105	>20M	5-20°	NON	NON	662	PISTE D'ELEPHANT	NON	9869.86	5530.57	10016.3	17280.9	9869.86
nonFSC4-C02	Weightclass1	0.384236	nonFSC4	Non FSC	4	101.5	>20M	0-5°	NON	NON	615	DEBARDAGE	NON	9290.61	5498.05	9504.13	16405.4	9290.61
nonFSC4-C02	Weightclass2	0.748768	nonFSC4	Non FSC	4	101.5	>20M	0-5°	NON	NON	615	DEBARDAGE	NON	9290.61	5498.05	9504.13	16405.4	9290.61
nonFSC4-C02	Weightclass3	0.35468	nonFSC4	Non FSC	4	101.5	>20M	0-5°	NON	NON	615	DEBARDAGE	NON	9290.61	5498.05	9504.13	16405.4	9290.61
nonFSC4-C02	Weightclass4	0.0197044	nonFSC4	Non FSC	4	101.5	>20M	0-5°	NON	NON	615	DEBARDAGE	NON	9290.61	5498.05	9504.13	16405.4	9290.61
nonFSC4-C02	Weightclass5	0.0295567	nonFSC4	Non FSC	4	101.5	>20M	0-5°	NON	NON	615	DEBARDAGE	NON	9290.61	5498.05	9504.13	16405.4	9290.61
nonFSC4-C03	Weightclass1	2.01905	nonFSC4	Non FSC	4	105	>20M	0-5°	NON	NON	611	DEBARDAGE	NON	8663.96	5257.17	8963.18	15408.9	8663.96
nonFSC4-C03	Weightclass2	0.504762	nonFSC4	Non FSC	4	105	>20M	0-5°	NON	NON	611	DEBARDAGE	NON	8663.96	5257.17	8963.18	15408.9	8663.96
nonFSC4-C03	Weightclass3	0.0380952	nonFSC4	Non FSC	4	105	>20M	0-5°	NON	NON	611	DEBARDAGE	NON	8663.96	5257.17	8963.18	15408.9	8663.96
nonFSC4-C03	Weightclass4	0.00952381	nonFSC4	Non FSC	4	105	>20M	0-5°	NON	NON	611	DEBARDAGE	NON	8663.96	5257.17	8963.18	15408.9	8663.96
nonFSC4-C03	Weightclass5	0.0285714	nonFSC4	Non FSC	4	105	>20M	0-5°	NON	NON	611	DEBARDAGE	NON	8663.96	5257.17	8963.18	15408.9	8663.96
nonFSC4-C04	Weightclass1	2.01905	nonFSC4	Non FSC	4	105	0-10M	0-5°	OUI	OUI	604	PISTE D'ELEPHANT	NON	7897.61	4804.29	8235.06	14526.3	7897.61
nonFSC4-C04	Weightclass2	0.333333	nonFSC4	Non FSC	4	105	0-10M	0-5°	OUI	OUI	604	PISTE D'ELEPHANT	NON	7897.61	4804.29	8235.06	14526.3	7897.61
nonFSC4-C04	Weightclass3	0.152381	nonFSC4	Non FSC	4	105	0-10M	0-5°	OUI	OUI	604	PISTE D'ELEPHANT	NON	7897.61	4804.29	8235.06	14526.3	7897.61
nonFSC4-C04	Weightclass4	0	nonFSC4	Non FSC	4	105	0-10M	0-5°	OUI	OUI	604	PISTE D'ELEPHANT	NON	7897.61	4804.29	8235.06	14526.3	7897.61
nonFSC4-C04	Weightclass5	0	nonFSC4	Non FSC	4	105	0-10M	0-5°	OUI	OUI	604	PISTE D'ELEPHANT	NON	7897.61	4804.29	8235.06	14526.3	7897.61
nonFSC4-C05	Weightclass1	0.666667	nonFSC4	Non FSC	4	105	11-20M	5-20°	NON	OUI	578	SENTIER CEPHALOPHE	NON	6995.54	4476.71	7219.88	13559.9	6995.54
nonFSC4-C05	Weightclass2	1.30476	nonFSC4	Non FSC	4	105	11-20M	5-20°	NON	OUI	578	SENTIER CEPHALOPHE	NON	6995.54	4476.71	7219.88	13559.9	6995.54
nonFSC4-C05	Weightclass3	0.104762	nonFSC4	Non FSC	4	105	11-20M	5-20°	NON	OUI	578	SENTIER CEPHALOPHE	NON	6995.54	4476.71	7219.88	13559.9	6995.54
nonFSC4-C05	Weightclass4	0.0190476	nonFSC4	Non FSC	4	105	11-20M	5-20°	NON	OUI	578	SENTIER CEPHALOPHE	NON	6995.54	4476.71	7219.88	13559.9	6995.54
nonFSC4-C05	Weightclass5	0.0190476	nonFSC4	Non FSC	4	105	11-20M	5-20°	NON	OUI	578	SENTIER CEPHALOPHE	NON	6995.54	4476.71	7219.88	13559.9	6995.54
nonFSC4-C06	Weightclass1	2.75238	nonFSC4	Non FSC	4	105	11-20M	0-5°	NON	NON	676	SENTIER CEPHALOPHE	NON	6021.59	4264.82	6260.37	12597.5	6021.59
nonFSC4-C06	Weightclass2	0.657143	nonFSC4	Non FSC	4	105	11-20M	0-5°	NON	NON	676	SENTIER CEPHALOPHE	NON	6021.59	4264.82	6260.37	12597.5	6021.59
nonFSC4-C06	Weightclass3	0.0761905	nonFSC4	Non FSC	4	105	11-20M	0-5°	NON	NON	676	SENTIER CEPHALOPHE	NON	6021.59	4264.82	6260.37	12597.5	6021.59
nonFSC4-C06	Weightclass4	0.0190476	nonFSC4	Non FSC	4	105	11-20M	0-5°	NON	NON	676	SENTIER CEPHALOPHE	NON	6021.59	4264.82	6260.37	12597.5	6021.59
nonFSC4-C06	Weightclass5	0.0380952	nonFSC4	Non FSC	4	105	11-20M	0-5°	NON	NON	676	SENTIER CEPHALOPHE	NON	6021.59	4264.82	6260.37	12597.5	6021.59
nonFSC4-C07	Weightclass1	0.454545	nonFSC4	Non FSC	4	11	11-20M	5-20°	NON	NON	744	SENTIER CEPHALOPHE	NON	5025.28	4583.98	5250.24	11798.9	5025.28
nonFSC4-C07	Weightclass2	0.363636	nonFSC4	Non FSC	4	11	11-20M	5-20°	NON	NON	744	SENTIER CEPHALOPHE	NON	5025.28	4583.98	5250.24	11798.9	5025.28
nonFSC4-C07	Weightclass3	0	nonFSC4	Non FSC	4	11	11-20M	5-20°	NON	NON	744	SENTIER CEPHALOPHE	NON	5025.28	4583.98	5250.24	11798.9	5025.28
nonFSC4-C07	Weightclass4	0	nonFSC4	Non FSC	4	11	11-20M	5-20°	NON	NON	744	SENTIER CEPHALOPHE	NON	5025.28	4583.98	5250.24	11798.9	5025.28
nonFSC4-C07	Weightclass5	0	nonFSC4	Non FSC	4	11	11-20M	5-20°	NON	NON	744	SENTIER CEPHALOPHE	NON	5025.28	4583.98	5250.24	11798.9	5025.28
nonFSC4-C08	Weightclass1	0.27619	nonFSC4	Non FSC	4	105	>20M	0-5°	NON	OUI	712	DEBARDAGE	NON	3984.83	3899.6	4270.3	10723.3	3984.83
nonFSC4-C08	Weightclass2	0.304762	nonFSC4	Non FSC	4	105	>20M	0-5°	NON	OUI	712	DEBARDAGE	NON	3984.83	3899.6	4270.3	10723.3	3984.83
nonFSC4-C08	Weightclass3	0	nonFSC4	Non FSC	4	105	>20M	0-5°	NON	OUI	712	DEBARDAGE	NON	3984.83	3899.6	4270.3	10723.3	3984.83
nonFSC4-C08	Weightclass4	0.0857143	nonFSC4	Non FSC	4	105	>20M	0-5°	NON	OUI	712	DEBARDAGE	NON	3984.83	3899.6	4270.3	10723.3	3984.83
nonFSC4-C08	Weightclass5	0	nonFSC4	Non FSC	4	105	>20M	0-5°	NON	OUI	712	DEBARDAGE	NON	3984.83	3899.6	4270.3	10723.3	3984.83
nonFSC4-C09	Weightclass1	1.33333	nonFSC4	Non FSC	4	105	11-20M	5-20°	NON	NON	634	PISTE D'ELEPHANT	NON	3100.15	3574.58	3412.57	9941.16	3100.15
nonFSC4-C09	Weightclass2	0.247619	nonFSC4	Non FSC	4	105	11-20M	5-20°	NON	NON	634	PISTE D'ELEPHANT	NON	3100.15	3574.58	3412.57	9941.16	3100.15
nonFSC4-C09	Weightclass3	0.047619	nonFSC4	Non FSC	4	105	11-20M	5-20°	NON	NON	634	PISTE D'ELEPHANT	NON	3100.15	3574.58	3412.57	9941.16	3100.15
nonFSC4-C09	Weightclass4	0	nonFSC4	Non FSC	4	105	11-20M	5-20°	NON	NON	634	PISTE D'ELEPHANT	NON	3100.15	3574.58	3412.57	9941.16	3100.15
nonFSC4-C09	Weightclass5	0	nonFSC4	Non FSC	4	105	11-20M	5-20°	NON	NON	634	PISTE D'ELEPHANT	NON	3100.15	3574.58	3412.57	9941.16	3100.15
nonFSC4-C10	Weightclass1	0.330275	nonFSC4	Non FSC	4	109	0-10M	5-20°	NON	NON	684	SENTIER CEPHALOPHE	NON	9326.05	4693.9	9426.11	17159.9	9326.05
nonFSC4-C10	Weightclass2	0.458716	nonFSC4	Non FSC	4	109	0-10M	5-20°	NON	NON	684	SENTIER CEPHALOPHE	NON	9326.05	4693.9	9426.11	17159.9	9326.05
nonFSC4-C10	Weightclass3	0.59633	nonFSC4	Non FSC	4	109	0-10M	5-20°	NON	NON	684	SENTIER CEPHALOPHE	NON	9326.05	4693.9	9426.11	17159.9	9326.05
nonFSC4-C10	Weightclass4	0.0458716	nonFSC4	Non FSC	4	109	0-10M	5-20°	NON	NON	684	SENTIER CEPHALOPHE	NON	9326.05	4693.9	9426.11	17159.9	9326.05
nonFSC4-C10	Weightclass5	0.0550459	nonFSC4	Non FSC	4	109	0-10M	5-20°	NON	NON	684	SENTIER CEPHALOPHE	NON	9326.05	4693.9	9426.11	17159.9	9326.05
nonFSC4-C11	Weightclass1	1.05607	nonFSC4	Non FSC	4	107	0-10M	0-5°	NON	NON	656	SENTIER CEPHALOPHE	NON	8558.22	4506.65	8711.52	16146.3	8558.22
nonFSC4-C11	Weightclass2	0.411215	nonFSC4	Non FSC	4	107	0-10M	0-5°	NON	NON	656	SENTIER CEPHALOPHE	NON	8558.22	4506.65	8711.52	16146.3	8558.22
nonFSC4-C11	Weightclass3	0.0841121	nonFSC4	Non FSC	4	107	0-10M	0-5°	NON	NON	656	SENTIER CEPHALOPHE	NON	8558.22	4506.65	8711.52	16146.3	8558.22
nonFSC4-C11	Weightclass4	0	nonFSC4	Non FSC	4	107	0-10M	0-5°	NON	NON	656	SENTIER CEPHALOPHE	NON	8558.22	4506.65	8711.52	16146.3	8558.22
nonFSC4-C11	Weightclass5	0	nonFSC4	Non FSC	4	107	0-10M	0-5°	NON	NON	656	SENTIER CEPHALOPHE	NON	8558.22	4506.65	8711.52	16146.3	8558.22
nonFSC4-C12	Weightclass1	0.980952	nonFSC4	Non FSC	4	105	11-20M	0-5°	NON	NON	609	SENTIER CEPHALOPHE	NON	7918.9	4311.96	8152.39	15202.9	7918.9
nonFSC4-C12	Weightclass2	0.0952381	nonFSC4	Non FSC	4	105	11-20M	0-5°	NON	NON	609	SENTIER CEPHALOPHE	NON	7918.9	4311.96	8152.39	15202.9	7918.9
nonFSC4-C12	Weightclass3	0.27619	nonFSC4	Non FSC	4	105	11-20M	0-5°	NON	NON	609	SENTIER CEPHALOPHE	NON	7918.9	4311.96	8152.39	15202.9	7918.9
nonFSC4-C12	Weightclass4	0.0285714	nonFSC4	Non FSC	4	105	11-20M	0-5°	NON	NON	609	SENTIER CEPHALOPHE	NON	7918.9	4311.96	8152.39	15202.9	7918.9
nonFSC4-C12	Weightclass5	0.0190476	nonFSC4	Non FSC	4	105	11-20M	0-5°	NON	NON	609	SENTIER CEPHALOPHE	NON	7918.9	4311.96	8152.39	15202.9	7918.9
nonFSC4-C13	Weightclass1	0.12381	nonFSC4	Non FSC	4	105	0-10M	0-5°	NON	OUI	596	SENTIER CEPHALOPHE	NON	7325.34	3951.99	7654.62	14236.5	7325.34
nonFSC4-C13	Weightclass2	0.514286	nonFSC4	Non FSC	4	105	0-10M	0-5°	NON	OUI	596	SENTIER CEPHALOPHE	NON	7325.34	3951.99	7654.62	14236.5	7325.34
nonFSC4-C13	Weightclass3	0.161905	nonFSC4	Non FSC	4	105	0-10M	0-5°	NON	OUI	596	SENTIER CEPHALOPHE	NON	7325.34	3951.99	7654.62	14236.5	7325.34
nonFSC4-C13	Weightclass4	0.0190476	nonFSC4	Non FSC	4	105	0-10M	0-5°	NON	OUI	596	SENTIER CEPHALOPHE	NON	7325.34	3951.99	7654.62	14236.5	7325.34
nonFSC4-C13	Weightclass5	0.00952381	nonFSC4	Non FSC	4	105	0-10M	0-5°	NON	OUI	596	SENTIER CEPHALOPHE	NON	7325.34	3951.99	7654.62	14236.5	7325.34
nonFSC4-C14	Weightclass1	0.361905	nonFSC4	Non FSC	4	105	0-10M	0-5°	OUI	OUI	649	SENTIER CEPHALOPHE	NON	6222.67	3395.63	7024.6	12960.6	6222.67
nonFSC4-C14	Weightclass2	0.67619	nonFSC4	Non FSC	4	105	0-10M	0-5°	OUI	OUI	649	SENTIER CEPHALOPHE	NON	6222.67	3395.63	7024.6	12960.6	6222.67
nonFSC4-C14	Weightclass3	0.266667	nonFSC4	Non FSC	4	105	0-10M	0-5°	OUI	OUI	649	SENTIER CEPHALOPHE	NON	6222.67	3395.63	7024.6	12960.6	6222.67
nonFSC4-C14	Weightclass4	0.00952381	nonFSC4	Non FSC	4	105	0-10M	0-5°	OUI	OUI	649	SENTIER CEPHALOPHE	NON	6222.67	3395.63	7024.6	12960.6	6222.67
nonFSC4-C14	Weightclass5	0	nonFSC4	Non FSC	4	105	0-10M	0-5°	OUI	OUI	649	SENTIER CEPHALOPHE	NON	6222.67	3395.63	7024.6	12960.6	6222.67
nonFSC4-C16	Weightclass1	0.666667	nonFSC4	Non FSC	4	105	0-10M	0-5°	NON	OUI	569	SENTIER CEPHALOPHE	NON	4810.16	3465.2	5277.41	11304.2	4810.16
nonFSC4-C16	Weightclass2	0.047619	nonFSC4	Non FSC	4	105	0-10M	0-5°	NON	OUI	569	SENTIER CEPHALOPHE	NON	4810.16	3465.2	5277.41	11304.2	4810.16
nonFSC4-C16	Weightclass3	0.0190476	nonFSC4	Non FSC	4	105	0-10M	0-5°	NON	OUI	569	SENTIER CEPHALOPHE	NON	4810.16	3465.2	5277.41	11304.2	4810.16
nonFSC4-C16	Weightclass4	0.0761905	nonFSC4	Non FSC	4	105	0-10M	0-5°	NON	OUI	569	SENTIER CEPHALOPHE	NON	4810.16	3465.2	5277.41	11304.2	4810.16
nonFSC4-C16	Weightclass5	0.0190476	nonFSC4	Non FSC	4	105	0-10M	0-5°	NON	OUI	569	SENTIER CEPHALOPHE	NON	4810.16	3465.2	5277.41	11304.2	4810.16
nonFSC4-C17	Weightclass1	0.269231	nonFSC4	Non FSC	4	104	0-10M	0-5°	NON	NON	622	SENTIER CEPHALOPHE	NON	3892.56	3149.12	4335.93	10417.5	3892.56
nonFSC4-C17	Weightclass2	0.182692	nonFSC4	Non FSC	4	104	0-10M	0-5°	NON	NON	622	SENTIER CEPHALOPHE	NON	3892.56	3149.12	4335.93	10417.5	3892.56
nonFSC4-C17	Weightclass3	0.0192308	nonFSC4	Non FSC	4	104	0-10M	0-5°	NON	NON	622	SENTIER CEPHALOPHE	NON	3892.56	3149.12	4335.93	10417.5	3892.56
nonFSC4-C17	Weightclass4	0	nonFSC4	Non FSC	4	104	0-10M	0-5°	NON	NON	622	SENTIER CEPHALOPHE	NON	3892.56	3149.12	4335.93	10417.5	3892.56
nonFSC4-C17	Weightclass5	0	nonFSC4	Non FSC	4	104	0-10M	0-5°	NON	NON	622	SENTIER CEPHALOPHE	NON	3892.56	3149.12	4335.93	10417.5	3892.56
nonFSC4-C18	Weightclass1	0.75	nonFSC4	Non FSC	4	104	0-10M	5-20°	NON	OUI	681	SENTIER CEPHALOPHE	NON	2908.5	2643.36	3331.53	9457.52	2908.5
nonFSC4-C18	Weightclass2	0.336538	nonFSC4	Non FSC	4	104	0-10M	5-20°	NON	OUI	681	SENTIER CEPHALOPHE	NON	2908.5	2643.36	3331.53	9457.52	2908.5
nonFSC4-C18	Weightclass3	0.00961539	nonFSC4	Non FSC	4	104	0-10M	5-20°	NON	OUI	681	SENTIER CEPHALOPHE	NON	2908.5	2643.36	3331.53	9457.52	2908.5
nonFSC4-C18	Weightclass4	0	nonFSC4	Non FSC	4	104	0-10M	5-20°	NON	OUI	681	SENTIER CEPHALOPHE	NON	2908.5	2643.36	3331.53	9457.52	2908.5
nonFSC4-C18	Weightclass5	0	nonFSC4	Non FSC	4	104	0-10M	5-20°	NON	OUI	681	SENTIER CEPHALOPHE	NON	2908.5	2643.36	3331.53	9457.52	2908.5
nonFSC4-C21	Weightclass1	0.579439	nonFSC4	Non FSC	4	107	11-20M	0-5°	NON	NON	673	DEBARDAGE	NON	7110.78	3296.72	7274.42	14925.8	7110.78
nonFSC4-C21	Weightclass2	0.28972	nonFSC4	Non FSC	4	107	11-20M	0-5°	NON	NON	673	DEBARDAGE	NON	7110.78	3296.72	7274.42	14925.8	7110.78
nonFSC4-C21	Weightclass3	0.130841	nonFSC4	Non FSC	4	107	11-20M	0-5°	NON	NON	673	DEBARDAGE	NON	7110.78	3296.72	7274.42	14925.8	7110.78
nonFSC4-C21	Weightclass4	0.00934579	nonFSC4	Non FSC	4	107	11-20M	0-5°	NON	NON	673	DEBARDAGE	NON	7110.78	3296.72	7274.42	14925.8	7110.78
nonFSC4-C21	Weightclass5	0	nonFSC4	Non FSC	4	107	11-20M	0-5°	NON	NON	673	DEBARDAGE	NON	7110.78	3296.72	7274.42	14925.8	7110.78
nonFSC4-C22	Weightclass1	0.280374	nonFSC4	Non FSC	4	107	0-10M	0-5°	NON	OUI	695	SENTIER CEPHALOPHE	NON	6493.45	3078.9	6755.59	13983.5	6493.45
nonFSC4-C22	Weightclass2	1.34579	nonFSC4	Non FSC	4	107	0-10M	0-5°	NON	OUI	695	SENTIER CEPHALOPHE	NON	6493.45	3078.9	6755.59	13983.5	6493.45
nonFSC4-C22	Weightclass3	0.317757	nonFSC4	Non FSC	4	107	0-10M	0-5°	NON	OUI	695	SENTIER CEPHALOPHE	NON	6493.45	3078.9	6755.59	13983.5	6493.45
nonFSC4-C22	Weightclass4	0	nonFSC4	Non FSC	4	107	0-10M	0-5°	NON	OUI	695	SENTIER CEPHALOPHE	NON	6493.45	3078.9	6755.59	13983.5	6493.45
nonFSC4-C22	Weightclass5	0	nonFSC4	Non FSC	4	107	0-10M	0-5°	NON	OUI	695	SENTIER CEPHALOPHE	NON	6493.45	3078.9	6755.59	13983.5	6493.45
nonFSC4-C23	Weightclass1	0.915094	nonFSC4	Non FSC	4	106	11-20M	0-5°	NON	NON	603	DEBARDAGE	NON	5945.45	2606.13	6317.98	13057.8	5945.45
nonFSC4-C23	Weightclass2	0.396226	nonFSC4	Non FSC	4	106	11-20M	0-5°	NON	NON	603	DEBARDAGE	NON	5945.45	2606.13	6317.98	13057.8	5945.45
nonFSC4-C23	Weightclass3	0.349057	nonFSC4	Non FSC	4	106	11-20M	0-5°	NON	NON	603	DEBARDAGE	NON	5945.45	2606.13	6317.98	13057.8	5945.45
nonFSC4-C23	Weightclass4	0.00943396	nonFSC4	Non FSC	4	106	11-20M	0-5°	NON	NON	603	DEBARDAGE	NON	5945.45	2606.13	6317.98	13057.8	5945.45
nonFSC4-C23	Weightclass5	0	nonFSC4	Non FSC	4	106	11-20M	0-5°	NON	NON	603	DEBARDAGE	NON	5945.45	2606.13	6317.98	13057.8	5945.45
nonFSC4-C24	Weightclass1	0.898148	nonFSC4	Non FSC	4	108	0-10M	0-5°	OUI	NON	596	SENTIER CEPHALOPHE	NON	5116.83	2377.59	5954.09	12038.9	5116.83
nonFSC4-C24	Weightclass2	0.148148	nonFSC4	Non FSC	4	108	0-10M	0-5°	OUI	NON	596	SENTIER CEPHALOPHE	NON	5116.83	2377.59	5954.09	12038.9	5116.83
nonFSC4-C24	Weightclass3	0.0925926	nonFSC4	Non FSC	4	108	0-10M	0-5°	OUI	NON	596	SENTIER CEPHALOPHE	NON	5116.83	2377.59	5954.09	12038.9	5116.83
nonFSC4-C24	Weightclass4	0.00925926	nonFSC4	Non FSC	4	108	0-10M	0-5°	OUI	NON	596	SENTIER CEPHALOPHE	NON	5116.83	2377.59	5954.09	12038.9	5116.83
nonFSC4-C24	Weightclass5	0.00925926	nonFSC4	Non FSC	4	108	0-10M	0-5°	OUI	NON	596	SENTIER CEPHALOPHE	NON	5116.83	2377.59	5954.09	12038.9	5116.83
nonFSC4-C25	Weightclass1	1.11111	nonFSC4	Non FSC	4	18	0-10M	5-20°	OUI	OUI	608	SENTIER CEPHALOPHE	NON	4287.74	2463.98	5511.2	11073.7	4287.74
nonFSC4-C25	Weightclass2	0.111111	nonFSC4	Non FSC	4	18	0-10M	5-20°	OUI	OUI	608	SENTIER CEPHALOPHE	NON	4287.74	2463.98	5511.2	11073.7	4287.74
nonFSC4-C25	Weightclass3	0	nonFSC4	Non FSC	4	18	0-10M	5-20°	OUI	OUI	608	SENTIER CEPHALOPHE	NON	4287.74	2463.98	5511.2	11073.7	4287.74
nonFSC4-C25	Weightclass4	0	nonFSC4	Non FSC	4	18	0-10M	5-20°	OUI	OUI	608	SENTIER CEPHALOPHE	NON	4287.74	2463.98	5511.2	11073.7	4287.74
nonFSC4-C25	Weightclass5	0	nonFSC4	Non FSC	4	18	0-10M	5-20°	OUI	OUI	608	SENTIER CEPHALOPHE	NON	4287.74	2463.98	5511.2	11073.7	4287.74
nonFSC4-C26	Weightclass1	0.0747664	nonFSC4	Non FSC	4	107	0-10M	0-5°	NON	OUI	612	PISTE D'ELEPHANT	NON	3464.78	2164.85	4522.07	10061.2	3464.78
nonFSC4-C26	Weightclass2	0.158879	nonFSC4	Non FSC	4	107	0-10M	0-5°	NON	OUI	612	PISTE D'ELEPHANT	NON	3464.78	2164.85	4522.07	10061.2	3464.78
nonFSC4-C26	Weightclass3	0.11215	nonFSC4	Non FSC	4	107	0-10M	0-5°	NON	OUI	612	PISTE D'ELEPHANT	NON	3464.78	2164.85	4522.07	10061.2	3464.78
nonFSC4-C26	Weightclass4	0.0934579	nonFSC4	Non FSC	4	107	0-10M	0-5°	NON	OUI	612	PISTE D'ELEPHANT	NON	3464.78	2164.85	4522.07	10061.2	3464.78
nonFSC4-C26	Weightclass5	0	nonFSC4	Non FSC	4	107	0-10M	0-5°	NON	OUI	612	PISTE D'ELEPHANT	NON	3464.78	2164.85	4522.07	10061.2	3464.78
nonFSC4-C29	Weightclass1	0.650943	nonFSC4	Non FSC	4	106	0-10M	0-5°	NON	OUI	684	SENTIER CEPHALOPHE	NON	7207.68	2544.11	7318.65	15840.7	7207.68
nonFSC4-C29	Weightclass2	0.311321	nonFSC4	Non FSC	4	106	0-10M	0-5°	NON	OUI	684	SENTIER CEPHALOPHE	NON	7207.68	2544.11	7318.65	15840.7	7207.68
nonFSC4-C29	Weightclass3	0.264151	nonFSC4	Non FSC	4	106	0-10M	0-5°	NON	OUI	684	SENTIER CEPHALOPHE	NON	7207.68	2544.11	7318.65	15840.7	7207.68
nonFSC4-C29	Weightclass4	0.00943396	nonFSC4	Non FSC	4	106	0-10M	0-5°	NON	OUI	684	SENTIER CEPHALOPHE	NON	7207.68	2544.11	7318.65	15840.7	7207.68
nonFSC4-C29	Weightclass5	0.00943396	nonFSC4	Non FSC	4	106	0-10M	0-5°	NON	OUI	684	SENTIER CEPHALOPHE	NON	7207.68	2544.11	7318.65	15840.7	7207.68
nonFSC4-C30	Weightclass1	0.933333	nonFSC4	Non FSC	4	15	0-10M	5-20°	NON	OUI	664	SENTIER CEPHALOPHE	NON	6490.63	2439.69	6590.48	14841	6490.63
nonFSC4-C30	Weightclass2	0.666667	nonFSC4	Non FSC	4	15	0-10M	5-20°	NON	OUI	664	SENTIER CEPHALOPHE	NON	6490.63	2439.69	6590.48	14841	6490.63
nonFSC4-C30	Weightclass3	0	nonFSC4	Non FSC	4	15	0-10M	5-20°	NON	OUI	664	SENTIER CEPHALOPHE	NON	6490.63	2439.69	6590.48	14841	6490.63
nonFSC4-C30	Weightclass4	0	nonFSC4	Non FSC	4	15	0-10M	5-20°	NON	OUI	664	SENTIER CEPHALOPHE	NON	6490.63	2439.69	6590.48	14841	6490.63
nonFSC4-C30	Weightclass5	0	nonFSC4	Non FSC	4	15	0-10M	5-20°	NON	OUI	664	SENTIER CEPHALOPHE	NON	6490.63	2439.69	6590.48	14841	6490.63
nonFSC4-C31	Weightclass1	0.878505	nonFSC4	Non FSC	4	107	11-20M	5-20°	NON	NON	641	SENTIER CEPHALOPHE	NON	5742.55	2094.23	5915.94	13833.4	5742.55
nonFSC4-C31	Weightclass2	0.64486	nonFSC4	Non FSC	4	107	11-20M	5-20°	NON	NON	641	SENTIER CEPHALOPHE	NON	5742.55	2094.23	5915.94	13833.4	5742.55
nonFSC4-C31	Weightclass3	0.0841121	nonFSC4	Non FSC	4	107	11-20M	5-20°	NON	NON	641	SENTIER CEPHALOPHE	NON	5742.55	2094.23	5915.94	13833.4	5742.55
nonFSC4-C31	Weightclass4	0.0654206	nonFSC4	Non FSC	4	107	11-20M	5-20°	NON	NON	641	SENTIER CEPHALOPHE	NON	5742.55	2094.23	5915.94	13833.4	5742.55
nonFSC4-C31	Weightclass5	0.0280374	nonFSC4	Non FSC	4	107	11-20M	5-20°	NON	NON	641	SENTIER CEPHALOPHE	NON	5742.55	2094.23	5915.94	13833.4	5742.55
nonFSC4-C32	Weightclass1	1.15888	nonFSC4	Non FSC	4	107	11-20M	0-5°	NON	NON	585	SENTIER CEPHALOPHE	NON	5102.52	1713.68	5410.32	12818.8	5102.52
nonFSC4-C32	Weightclass2	0.17757	nonFSC4	Non FSC	4	107	11-20M	0-5°	NON	NON	585	SENTIER CEPHALOPHE	NON	5102.52	1713.68	5410.32	12818.8	5102.52
nonFSC4-C32	Weightclass3	0	nonFSC4	Non FSC	4	107	11-20M	0-5°	NON	NON	585	SENTIER CEPHALOPHE	NON	5102.52	1713.68	5410.32	12818.8	5102.52
nonFSC4-C32	Weightclass4	0	nonFSC4	Non FSC	4	107	11-20M	0-5°	NON	NON	585	SENTIER CEPHALOPHE	NON	5102.52	1713.68	5410.32	12818.8	5102.52
nonFSC4-C32	Weightclass5	0.0280374	nonFSC4	Non FSC	4	107	11-20M	0-5°	NON	NON	585	SENTIER CEPHALOPHE	NON	5102.52	1713.68	5410.32	12818.8	5102.52
nonFSC4-C33	Weightclass1	0.915888	nonFSC4	Non FSC	4	107	11-20M	5-20°	NON	NON	665	SENTIER CEPHALOPHE	NON	4569.9	1386.67	5014.23	11891.7	4569.9
nonFSC4-C33	Weightclass2	1.17757	nonFSC4	Non FSC	4	107	11-20M	5-20°	NON	NON	665	SENTIER CEPHALOPHE	NON	4569.9	1386.67	5014.23	11891.7	4569.9
nonFSC4-C33	Weightclass3	0.0373832	nonFSC4	Non FSC	4	107	11-20M	5-20°	NON	NON	665	SENTIER CEPHALOPHE	NON	4569.9	1386.67	5014.23	11891.7	4569.9
nonFSC4-C33	Weightclass4	0.00934579	nonFSC4	Non FSC	4	107	11-20M	5-20°	NON	NON	665	SENTIER CEPHALOPHE	NON	4569.9	1386.67	5014.23	11891.7	4569.9
nonFSC4-C33	Weightclass5	0	nonFSC4	Non FSC	4	107	11-20M	5-20°	NON	NON	665	SENTIER CEPHALOPHE	NON	4569.9	1386.67	5014.23	11891.7	4569.9
nonFSC4-C34	Weightclass1	0.113208	nonFSC4	Non FSC	4	53	0-10M	0-5°	NON	NON	598	DEBARDAGE	NON	3756.65	1465.89	4778.88	10856.8	3756.65
nonFSC4-C34	Weightclass2	0.0943396	nonFSC4	Non FSC	4	53	0-10M	0-5°	NON	NON	598	DEBARDAGE	NON	3756.65	1465.89	4778.88	10856.8	3756.65
nonFSC4-C34	Weightclass3	0.0377358	nonFSC4	Non FSC	4	53	0-10M	0-5°	NON	NON	598	DEBARDAGE	NON	3756.65	1465.89	4778.88	10856.8	3756.65
nonFSC4-C34	Weightclass4	0	nonFSC4	Non FSC	4	53	0-10M	0-5°	NON	NON	598	DEBARDAGE	NON	3756.65	1465.89	4778.88	10856.8	3756.65
nonFSC4-C34	Weightclass5	0	nonFSC4	Non FSC	4	53	0-10M	0-5°	NON	NON	598	DEBARDAGE	NON	3756.65	1465.89	4778.88	10856.8	3756.65
nonFSC4-C35	Weightclass1	0.754717	nonFSC4	Non FSC	4	106	11-20M	5-20°	NON	NON	570	DEBARDAGE	NON	2909.29	1328.05	4841.36	9871.9	2909.29
nonFSC4-C35	Weightclass2	0.0754717	nonFSC4	Non FSC	4	106	11-20M	5-20°	NON	NON	570	DEBARDAGE	NON	2909.29	1328.05	4841.36	9871.9	2909.29
nonFSC4-C35	Weightclass3	0.00943396	nonFSC4	Non FSC	4	106	11-20M	5-20°	NON	NON	570	DEBARDAGE	NON	2909.29	1328.05	4841.36	9871.9	2909.29
nonFSC4-C35	Weightclass4	0.0283019	nonFSC4	Non FSC	4	106	11-20M	5-20°	NON	NON	570	DEBARDAGE	NON	2909.29	1328.05	4841.36	9871.9	2909.29
nonFSC4-C35	Weightclass5	0	nonFSC4	Non FSC	4	106	11-20M	5-20°	NON	NON	570	DEBARDAGE	NON	2909.29	1328.05	4841.36	9871.9	2909.29
nonFSC4-C36	Weightclass1	1.5	nonFSC4	Non FSC	4	106	11-20M	5-20°	NON	NON	574	SENTIER CEPHALOPHE	NON	2093.97	887.115	4171.27	8917.23	2093.97
nonFSC4-C36	Weightclass2	0.45283	nonFSC4	Non FSC	4	106	11-20M	5-20°	NON	NON	574	SENTIER CEPHALOPHE	NON	2093.97	887.115	4171.27	8917.23	2093.97
nonFSC4-C36	Weightclass3	0.0283019	nonFSC4	Non FSC	4	106	11-20M	5-20°	NON	NON	574	SENTIER CEPHALOPHE	NON	2093.97	887.115	4171.27	8917.23	2093.97
nonFSC4-C36	Weightclass4	0	nonFSC4	Non FSC	4	106	11-20M	5-20°	NON	NON	574	SENTIER CEPHALOPHE	NON	2093.97	887.115	4171.27	8917.23	2093.97
nonFSC4-C36	Weightclass5	0	nonFSC4	Non FSC	4	106	11-20M	5-20°	NON	NON	574	SENTIER CEPHALOPHE	NON	2093.97	887.115	4171.27	8917.23	2093.97
nonFSC3-C100	Weightclass1	0.166667	nonFSC3	Non FSC	3	24	0-10M	0-5°	NON	NON	407	PISTE D'ELEPHANT	NON	10423.7	5344.53	10921.2	63571.7	10423.7
nonFSC3-C100	Weightclass2	0.0416667	nonFSC3	Non FSC	3	24	0-10M	0-5°	NON	NON	407	PISTE D'ELEPHANT	NON	10423.7	5344.53	10921.2	63571.7	10423.7
nonFSC3-C100	Weightclass3	0	nonFSC3	Non FSC	3	24	0-10M	0-5°	NON	NON	407	PISTE D'ELEPHANT	NON	10423.7	5344.53	10921.2	63571.7	10423.7
nonFSC3-C100	Weightclass4	0	nonFSC3	Non FSC	3	24	0-10M	0-5°	NON	NON	407	PISTE D'ELEPHANT	NON	10423.7	5344.53	10921.2	63571.7	10423.7
nonFSC3-C100	Weightclass5	0.0416667	nonFSC3	Non FSC	3	24	0-10M	0-5°	NON	NON	407	PISTE D'ELEPHANT	NON	10423.7	5344.53	10921.2	63571.7	10423.7
nonFSC3-C101	Weightclass1	1.06	nonFSC3	Non FSC	3	50	0-10M	5-20°	NON	OUI	430	SENTIER CEPHALOPHE	NON	13292.9	3469.69	13862.2	66768	13292.9
nonFSC3-C101	Weightclass2	0.78	nonFSC3	Non FSC	3	50	0-10M	5-20°	NON	OUI	430	SENTIER CEPHALOPHE	NON	13292.9	3469.69	13862.2	66768	13292.9
nonFSC3-C101	Weightclass3	0.04	nonFSC3	Non FSC	3	50	0-10M	5-20°	NON	OUI	430	SENTIER CEPHALOPHE	NON	13292.9	3469.69	13862.2	66768	13292.9
nonFSC3-C101	Weightclass4	0	nonFSC3	Non FSC	3	50	0-10M	5-20°	NON	OUI	430	SENTIER CEPHALOPHE	NON	13292.9	3469.69	13862.2	66768	13292.9
nonFSC3-C101	Weightclass5	0	nonFSC3	Non FSC	3	50	0-10M	5-20°	NON	OUI	430	SENTIER CEPHALOPHE	NON	13292.9	3469.69	13862.2	66768	13292.9
nonFSC3-C102	Weightclass1	0.357143	nonFSC3	Non FSC	3	70	0-10M	0-5°	OUI	OUI	462	SENTIER CEPHALOPHE	NON	12999.2	3410.8	13450.6	66039.1	12999.2
nonFSC3-C102	Weightclass2	1.81429	nonFSC3	Non FSC	3	70	0-10M	0-5°	OUI	OUI	462	SENTIER CEPHALOPHE	NON	12999.2	3410.8	13450.6	66039.1	12999.2
nonFSC3-C102	Weightclass3	0.428571	nonFSC3	Non FSC	3	70	0-10M	0-5°	OUI	OUI	462	SENTIER CEPHALOPHE	NON	12999.2	3410.8	13450.6	66039.1	12999.2
nonFSC3-C102	Weightclass4	0.0285714	nonFSC3	Non FSC	3	70	0-10M	0-5°	OUI	OUI	462	SENTIER CEPHALOPHE	NON	12999.2	3410.8	13450.6	66039.1	12999.2
nonFSC3-C102	Weightclass5	0	nonFSC3	Non FSC	3	70	0-10M	0-5°	OUI	OUI	462	SENTIER CEPHALOPHE	NON	12999.2	3410.8	13450.6	66039.1	12999.2
nonFSC3-C103	Weightclass1	0.64	nonFSC3	Non FSC	3	50	0-10M	0-5°	OUI	OUI	447	SENTIER CEPHALOPHE	NON	12731.2	3588.03	13068.8	65389.6	12731.2
nonFSC3-C103	Weightclass2	2.42	nonFSC3	Non FSC	3	50	0-10M	0-5°	OUI	OUI	447	SENTIER CEPHALOPHE	NON	12731.2	3588.03	13068.8	65389.6	12731.2
nonFSC3-C103	Weightclass3	0.62	nonFSC3	Non FSC	3	50	0-10M	0-5°	OUI	OUI	447	SENTIER CEPHALOPHE	NON	12731.2	3588.03	13068.8	65389.6	12731.2
nonFSC3-C103	Weightclass4	0.08	nonFSC3	Non FSC	3	50	0-10M	0-5°	OUI	OUI	447	SENTIER CEPHALOPHE	NON	12731.2	3588.03	13068.8	65389.6	12731.2
nonFSC3-C103	Weightclass5	0.04	nonFSC3	Non FSC	3	50	0-10M	0-5°	OUI	OUI	447	SENTIER CEPHALOPHE	NON	12731.2	3588.03	13068.8	65389.6	12731.2
nonFSC3-C104	Weightclass1	2	nonFSC3	Non FSC	3	32	0-10M	0-5°	OUI	NON	453	SENTIER CEPHALOPHE	NON	12452.9	3855.47	12749.5	64735.6	12452.9
nonFSC3-C104	Weightclass2	0.21875	nonFSC3	Non FSC	3	32	0-10M	0-5°	OUI	NON	453	SENTIER CEPHALOPHE	NON	12452.9	3855.47	12749.5	64735.6	12452.9
nonFSC3-C104	Weightclass3	0.0625	nonFSC3	Non FSC	3	32	0-10M	0-5°	OUI	NON	453	SENTIER CEPHALOPHE	NON	12452.9	3855.47	12749.5	64735.6	12452.9
nonFSC3-C104	Weightclass4	0.03125	nonFSC3	Non FSC	3	32	0-10M	0-5°	OUI	NON	453	SENTIER CEPHALOPHE	NON	12452.9	3855.47	12749.5	64735.6	12452.9
nonFSC3-C104	Weightclass5	0.0625	nonFSC3	Non FSC	3	32	0-10M	0-5°	OUI	NON	453	SENTIER CEPHALOPHE	NON	12452.9	3855.47	12749.5	64735.6	12452.9
nonFSC3-C105	Weightclass1	0.0350877	nonFSC3	Non FSC	3	57	0-10M	0-5°	NON	NON	438	SENTIER CEPHALOPHE	NON	12280.8	4308.5	12536.1	64049.2	12280.8
nonFSC3-C105	Weightclass2	0	nonFSC3	Non FSC	3	57	0-10M	0-5°	NON	NON	438	SENTIER CEPHALOPHE	NON	12280.8	4308.5	12536.1	64049.2	12280.8
nonFSC3-C105	Weightclass3	0	nonFSC3	Non FSC	3	57	0-10M	0-5°	NON	NON	438	SENTIER CEPHALOPHE	NON	12280.8	4308.5	12536.1	64049.2	12280.8
nonFSC3-C105	Weightclass4	0	nonFSC3	Non FSC	3	57	0-10M	0-5°	NON	NON	438	SENTIER CEPHALOPHE	NON	12280.8	4308.5	12536.1	64049.2	12280.8
nonFSC3-C105	Weightclass5	0	nonFSC3	Non FSC	3	57	0-10M	0-5°	NON	NON	438	SENTIER CEPHALOPHE	NON	12280.8	4308.5	12536.1	64049.2	12280.8
nonFSC3-C106	Weightclass1	0.325	nonFSC3	Non FSC	3	80	0-10M	0-5°	NON	NON	345	SENTIER CEPHALOPHE	OUI	11717.3	4365.28	12190.4	63381.4	11717.3
nonFSC3-C106	Weightclass2	0.1375	nonFSC3	Non FSC	3	80	0-10M	0-5°	NON	NON	345	SENTIER CEPHALOPHE	OUI	11717.3	4365.28	12190.4	63381.4	11717.3
nonFSC3-C106	Weightclass3	0.15	nonFSC3	Non FSC	3	80	0-10M	0-5°	NON	NON	345	SENTIER CEPHALOPHE	OUI	11717.3	4365.28	12190.4	63381.4	11717.3
nonFSC3-C106	Weightclass4	0.05	nonFSC3	Non FSC	3	80	0-10M	0-5°	NON	NON	345	SENTIER CEPHALOPHE	OUI	11717.3	4365.28	12190.4	63381.4	11717.3
nonFSC3-C106	Weightclass5	0	nonFSC3	Non FSC	3	80	0-10M	0-5°	NON	NON	345	SENTIER CEPHALOPHE	OUI	11717.3	4365.28	12190.4	63381.4	11717.3
nonFSC3-C108	Weightclass1	0.483333	nonFSC3	Non FSC	3	60	0-10M	0-5°	NON	NON	436	SENTIER CEPHALOPHE	NON	14251.5	2453.04	14766.2	65972.9	14251.5
nonFSC3-C108	Weightclass2	0.35	nonFSC3	Non FSC	3	60	0-10M	0-5°	NON	NON	436	SENTIER CEPHALOPHE	NON	14251.5	2453.04	14766.2	65972.9	14251.5
nonFSC3-C108	Weightclass3	0.15	nonFSC3	Non FSC	3	60	0-10M	0-5°	NON	NON	436	SENTIER CEPHALOPHE	NON	14251.5	2453.04	14766.2	65972.9	14251.5
nonFSC3-C108	Weightclass4	0.0833333	nonFSC3	Non FSC	3	60	0-10M	0-5°	NON	NON	436	SENTIER CEPHALOPHE	NON	14251.5	2453.04	14766.2	65972.9	14251.5
nonFSC3-C108	Weightclass5	0	nonFSC3	Non FSC	3	60	0-10M	0-5°	NON	NON	436	SENTIER CEPHALOPHE	NON	14251.5	2453.04	14766.2	65972.9	14251.5
nonFSC3-C109	Weightclass1	1.16	nonFSC3	Non FSC	3	50	0-10M	0-5°	NON	OUI	401	SENTIER CEPHALOPHE	NON	13950.2	2419.07	14358.8	65300.3	13950.2
nonFSC3-C109	Weightclass2	0.28	nonFSC3	Non FSC	3	50	0-10M	0-5°	NON	OUI	401	SENTIER CEPHALOPHE	NON	13950.2	2419.07	14358.8	65300.3	13950.2
nonFSC3-C109	Weightclass3	0.14	nonFSC3	Non FSC	3	50	0-10M	0-5°	NON	OUI	401	SENTIER CEPHALOPHE	NON	13950.2	2419.07	14358.8	65300.3	13950.2
nonFSC3-C109	Weightclass4	0	nonFSC3	Non FSC	3	50	0-10M	0-5°	NON	OUI	401	SENTIER CEPHALOPHE	NON	13950.2	2419.07	14358.8	65300.3	13950.2
nonFSC3-C109	Weightclass5	0	nonFSC3	Non FSC	3	50	0-10M	0-5°	NON	OUI	401	SENTIER CEPHALOPHE	NON	13950.2	2419.07	14358.8	65300.3	13950.2
nonFSC3-C110	Weightclass1	1.09091	nonFSC3	Non FSC	3	55	0-10M	0-5°	NON	NON	392	SENTIER CEPHALOPHE	NON	13674.1	2611.83	13997.4	64646.4	13674.1
nonFSC3-C110	Weightclass2	0.363636	nonFSC3	Non FSC	3	55	0-10M	0-5°	NON	NON	392	SENTIER CEPHALOPHE	NON	13674.1	2611.83	13997.4	64646.4	13674.1
nonFSC3-C110	Weightclass3	0.236364	nonFSC3	Non FSC	3	55	0-10M	0-5°	NON	NON	392	SENTIER CEPHALOPHE	NON	13674.1	2611.83	13997.4	64646.4	13674.1
nonFSC3-C110	Weightclass4	0	nonFSC3	Non FSC	3	55	0-10M	0-5°	NON	NON	392	SENTIER CEPHALOPHE	NON	13674.1	2611.83	13997.4	64646.4	13674.1
nonFSC3-C110	Weightclass5	0	nonFSC3	Non FSC	3	55	0-10M	0-5°	NON	NON	392	SENTIER CEPHALOPHE	NON	13674.1	2611.83	13997.4	64646.4	13674.1
nonFSC3-C111	Weightclass1	0.290909	nonFSC3	Non FSC	3	55	0-10M	5-20°	NON	OUI	377	SENTIER CEPHALOPHE	NON	13390.9	2997.82	13676.6	63984.5	13390.9
nonFSC3-C111	Weightclass2	0.0727273	nonFSC3	Non FSC	3	55	0-10M	5-20°	NON	OUI	377	SENTIER CEPHALOPHE	NON	13390.9	2997.82	13676.6	63984.5	13390.9
nonFSC3-C111	Weightclass3	0.272727	nonFSC3	Non FSC	3	55	0-10M	5-20°	NON	OUI	377	SENTIER CEPHALOPHE	NON	13390.9	2997.82	13676.6	63984.5	13390.9
nonFSC3-C111	Weightclass4	0	nonFSC3	Non FSC	3	55	0-10M	5-20°	NON	OUI	377	SENTIER CEPHALOPHE	NON	13390.9	2997.82	13676.6	63984.5	13390.9
nonFSC3-C111	Weightclass5	0.0181818	nonFSC3	Non FSC	3	55	0-10M	5-20°	NON	OUI	377	SENTIER CEPHALOPHE	NON	13390.9	2997.82	13676.6	63984.5	13390.9
nonFSC3-C112	Weightclass1	0.157895	nonFSC3	Non FSC	3	57	0-10M	5-20°	NON	OUI	387	SENTIER CEPHALOPHE	OUI	13137.4	3410.78	13503.6	63308	13137.4
nonFSC3-C112	Weightclass2	0.0175439	nonFSC3	Non FSC	3	57	0-10M	5-20°	NON	OUI	387	SENTIER CEPHALOPHE	OUI	13137.4	3410.78	13503.6	63308	13137.4
nonFSC3-C112	Weightclass3	0.0350877	nonFSC3	Non FSC	3	57	0-10M	5-20°	NON	OUI	387	SENTIER CEPHALOPHE	OUI	13137.4	3410.78	13503.6	63308	13137.4
nonFSC3-C112	Weightclass4	0.0350877	nonFSC3	Non FSC	3	57	0-10M	5-20°	NON	OUI	387	SENTIER CEPHALOPHE	OUI	13137.4	3410.78	13503.6	63308	13137.4
nonFSC3-C112	Weightclass5	0.0175439	nonFSC3	Non FSC	3	57	0-10M	5-20°	NON	OUI	387	SENTIER CEPHALOPHE	OUI	13137.4	3410.78	13503.6	63308	13137.4
nonFSC3-C113	Weightclass1	0.444444	nonFSC3	Non FSC	3	54	0-10M	0-5°	OUI	OUI	379	SENTIER CEPHALOPHE	NON	12478.1	3393.45	12933.3	62658.4	12478.1
nonFSC3-C113	Weightclass2	0.0740741	nonFSC3	Non FSC	3	54	0-10M	0-5°	OUI	OUI	379	SENTIER CEPHALOPHE	NON	12478.1	3393.45	12933.3	62658.4	12478.1
nonFSC3-C113	Weightclass3	0.0925926	nonFSC3	Non FSC	3	54	0-10M	0-5°	OUI	OUI	379	SENTIER CEPHALOPHE	NON	12478.1	3393.45	12933.3	62658.4	12478.1
nonFSC3-C113	Weightclass4	0	nonFSC3	Non FSC	3	54	0-10M	0-5°	OUI	OUI	379	SENTIER CEPHALOPHE	NON	12478.1	3393.45	12933.3	62658.4	12478.1
nonFSC3-C113	Weightclass5	0	nonFSC3	Non FSC	3	54	0-10M	0-5°	OUI	OUI	379	SENTIER CEPHALOPHE	NON	12478.1	3393.45	12933.3	62658.4	12478.1
nonFSC3-C114	Weightclass1	0.172414	nonFSC3	Non FSC	3	29	0-10M	0-5°	NON	OUI	345	OUVERTURE	NON	11814.8	3444.47	12065.5	61996.1	11814.8
nonFSC3-C114	Weightclass2	0.0344828	nonFSC3	Non FSC	3	29	0-10M	0-5°	NON	OUI	345	OUVERTURE	NON	11814.8	3444.47	12065.5	61996.1	11814.8
nonFSC3-C114	Weightclass3	0.586207	nonFSC3	Non FSC	3	29	0-10M	0-5°	NON	OUI	345	OUVERTURE	NON	11814.8	3444.47	12065.5	61996.1	11814.8
nonFSC3-C114	Weightclass4	0	nonFSC3	Non FSC	3	29	0-10M	0-5°	NON	OUI	345	OUVERTURE	NON	11814.8	3444.47	12065.5	61996.1	11814.8
nonFSC3-C114	Weightclass5	0	nonFSC3	Non FSC	3	29	0-10M	0-5°	NON	OUI	345	OUVERTURE	NON	11814.8	3444.47	12065.5	61996.1	11814.8
nonFSC3-C87	Weightclass1	1.96035	nonFSC3	Non FSC	3	45.4	0-10M	0-5°	OUI	NON	493	SENTIER CEPHALOPHE	NON	11499.3	5188.73	12182.6	68161.4	11499.3
nonFSC3-C87	Weightclass2	0.550661	nonFSC3	Non FSC	3	45.4	0-10M	0-5°	OUI	NON	493	SENTIER CEPHALOPHE	NON	11499.3	5188.73	12182.6	68161.4	11499.3
nonFSC3-C87	Weightclass3	0.132159	nonFSC3	Non FSC	3	45.4	0-10M	0-5°	OUI	NON	493	SENTIER CEPHALOPHE	NON	11499.3	5188.73	12182.6	68161.4	11499.3
nonFSC3-C87	Weightclass4	0	nonFSC3	Non FSC	3	45.4	0-10M	0-5°	OUI	NON	493	SENTIER CEPHALOPHE	NON	11499.3	5188.73	12182.6	68161.4	11499.3
nonFSC3-C87	Weightclass5	0.0660793	nonFSC3	Non FSC	3	45.4	0-10M	0-5°	OUI	NON	493	SENTIER CEPHALOPHE	NON	11499.3	5188.73	12182.6	68161.4	11499.3
nonFSC3-C89	Weightclass1	0.532258	nonFSC3	Non FSC	3	62	>20M	5-20°	OUI	OUI	392	DEBARDAGE	NON	10785	5551.58	11200.2	66866	10785
nonFSC3-C89	Weightclass2	0.0483871	nonFSC3	Non FSC	3	62	>20M	5-20°	OUI	OUI	392	DEBARDAGE	NON	10785	5551.58	11200.2	66866	10785
nonFSC3-C89	Weightclass3	0.887097	nonFSC3	Non FSC	3	62	>20M	5-20°	OUI	OUI	392	DEBARDAGE	NON	10785	5551.58	11200.2	66866	10785
nonFSC3-C89	Weightclass4	0.483871	nonFSC3	Non FSC	3	62	>20M	5-20°	OUI	OUI	392	DEBARDAGE	NON	10785	5551.58	11200.2	66866	10785
nonFSC3-C89	Weightclass5	0.0806452	nonFSC3	Non FSC	3	62	>20M	5-20°	OUI	OUI	392	DEBARDAGE	NON	10785	5551.58	11200.2	66866	10785
nonFSC3-C90	Weightclass1	0.166667	nonFSC3	Non FSC	3	60	11-20M	0-5°	NON	NON	378	DEBARDAGE	NON	10498.4	5777.92	10820.8	66267.4	10498.4
nonFSC3-C90	Weightclass2	0.0333333	nonFSC3	Non FSC	3	60	11-20M	0-5°	NON	NON	378	DEBARDAGE	NON	10498.4	5777.92	10820.8	66267.4	10498.4
nonFSC3-C90	Weightclass3	0.7	nonFSC3	Non FSC	3	60	11-20M	0-5°	NON	NON	378	DEBARDAGE	NON	10498.4	5777.92	10820.8	66267.4	10498.4
nonFSC3-C90	Weightclass4	0.216667	nonFSC3	Non FSC	3	60	11-20M	0-5°	NON	NON	378	DEBARDAGE	NON	10498.4	5777.92	10820.8	66267.4	10498.4
nonFSC3-C90	Weightclass5	0.0333333	nonFSC3	Non FSC	3	60	11-20M	0-5°	NON	NON	378	DEBARDAGE	NON	10498.4	5777.92	10820.8	66267.4	10498.4
nonFSC3-C91	Weightclass1	0.461538	nonFSC3	Non FSC	3	39	0-10M	0-5°	OUI	NON	351	PISTE D'ELEPHANT	NON	10324.2	6061.32	10595.7	65538.5	10324.2
nonFSC3-C91	Weightclass2	0.025641	nonFSC3	Non FSC	3	39	0-10M	0-5°	OUI	NON	351	PISTE D'ELEPHANT	NON	10324.2	6061.32	10595.7	65538.5	10324.2
nonFSC3-C91	Weightclass3	0.179487	nonFSC3	Non FSC	3	39	0-10M	0-5°	OUI	NON	351	PISTE D'ELEPHANT	NON	10324.2	6061.32	10595.7	65538.5	10324.2
nonFSC3-C91	Weightclass4	0	nonFSC3	Non FSC	3	39	0-10M	0-5°	OUI	NON	351	PISTE D'ELEPHANT	NON	10324.2	6061.32	10595.7	65538.5	10324.2
nonFSC3-C91	Weightclass5	0	nonFSC3	Non FSC	3	39	0-10M	0-5°	OUI	NON	351	PISTE D'ELEPHANT	NON	10324.2	6061.32	10595.7	65538.5	10324.2
nonFSC3-C92	Weightclass1	1.3	nonFSC3	Non FSC	3	10	0-10M	0-5°	NON	NON	411	SENTIER CEPHALOPHE	NON	10150.8	6364.47	10366.4	64834.2	10150.8
nonFSC3-C92	Weightclass2	0	nonFSC3	Non FSC	3	10	0-10M	0-5°	NON	NON	411	SENTIER CEPHALOPHE	NON	10150.8	6364.47	10366.4	64834.2	10150.8
nonFSC3-C92	Weightclass3	0.2	nonFSC3	Non FSC	3	10	0-10M	0-5°	NON	NON	411	SENTIER CEPHALOPHE	NON	10150.8	6364.47	10366.4	64834.2	10150.8
nonFSC3-C92	Weightclass4	0	nonFSC3	Non FSC	3	10	0-10M	0-5°	NON	NON	411	SENTIER CEPHALOPHE	NON	10150.8	6364.47	10366.4	64834.2	10150.8
nonFSC3-C92	Weightclass5	0.3	nonFSC3	Non FSC	3	10	0-10M	0-5°	NON	NON	411	SENTIER CEPHALOPHE	NON	10150.8	6364.47	10366.4	64834.2	10150.8
nonFSC3-C93	Weightclass1	1.60345	nonFSC3	Non FSC	3	58	>20M	5-20°	OUI	OUI	392	SENTIER CEPHALOPHE	NON	9569.41	6405.5	9934.22	64238.5	9569.41
nonFSC3-C93	Weightclass2	0.155172	nonFSC3	Non FSC	3	58	>20M	5-20°	OUI	OUI	392	SENTIER CEPHALOPHE	NON	9569.41	6405.5	9934.22	64238.5	9569.41
nonFSC3-C93	Weightclass3	0.172414	nonFSC3	Non FSC	3	58	>20M	5-20°	OUI	OUI	392	SENTIER CEPHALOPHE	NON	9569.41	6405.5	9934.22	64238.5	9569.41
nonFSC3-C93	Weightclass4	0	nonFSC3	Non FSC	3	58	>20M	5-20°	OUI	OUI	392	SENTIER CEPHALOPHE	NON	9569.41	6405.5	9934.22	64238.5	9569.41
nonFSC3-C93	Weightclass5	0	nonFSC3	Non FSC	3	58	>20M	5-20°	OUI	OUI	392	SENTIER CEPHALOPHE	NON	9569.41	6405.5	9934.22	64238.5	9569.41
nonFSC3-C94	Weightclass1	1.04082	nonFSC3	Non FSC	3	49	11-20M	5-20°	OUI	NON	468		NON	12404.3	4314.86	13022.4	67454.6	12404.3
nonFSC3-C94	Weightclass2	0.204082	nonFSC3	Non FSC	3	49	11-20M	5-20°	OUI	NON	468		NON	12404.3	4314.86	13022.4	67454.6	12404.3
nonFSC3-C94	Weightclass3	0.0816327	nonFSC3	Non FSC	3	49	11-20M	5-20°	OUI	NON	468		NON	12404.3	4314.86	13022.4	67454.6	12404.3
nonFSC3-C94	Weightclass4	0	nonFSC3	Non FSC	3	49	11-20M	5-20°	OUI	NON	468		NON	12404.3	4314.86	13022.4	67454.6	12404.3
nonFSC3-C94	Weightclass5	0	nonFSC3	Non FSC	3	49	11-20M	5-20°	OUI	NON	468		NON	12404.3	4314.86	13022.4	67454.6	12404.3
nonFSC3-C95	Weightclass1	0.347826	nonFSC3	Non FSC	3	46	0-10M	0-5°	OUI	NON	473	DEBARDAGE	NON	12046.8	4409.18	12545.5	66777.5	12046.8
nonFSC3-C95	Weightclass2	0	nonFSC3	Non FSC	3	46	0-10M	0-5°	OUI	NON	473	DEBARDAGE	NON	12046.8	4409.18	12545.5	66777.5	12046.8
nonFSC3-C95	Weightclass3	0.413043	nonFSC3	Non FSC	3	46	0-10M	0-5°	OUI	NON	473	DEBARDAGE	NON	12046.8	4409.18	12545.5	66777.5	12046.8
nonFSC3-C95	Weightclass4	0.0434783	nonFSC3	Non FSC	3	46	0-10M	0-5°	OUI	NON	473	DEBARDAGE	NON	12046.8	4409.18	12545.5	66777.5	12046.8
nonFSC3-C95	Weightclass5	0.108696	nonFSC3	Non FSC	3	46	0-10M	0-5°	OUI	NON	473	DEBARDAGE	NON	12046.8	4409.18	12545.5	66777.5	12046.8
nonFSC3-C97	Weightclass1	0.846154	nonFSC3	Non FSC	3	52	0-10M	0-5°	OUI	NON	376	SENTIER CEPHALOPHE	NON	11522.2	4754.4	11833.8	65541.1	11522.2
nonFSC3-C97	Weightclass2	0.173077	nonFSC3	Non FSC	3	52	0-10M	0-5°	OUI	NON	376	SENTIER CEPHALOPHE	NON	11522.2	4754.4	11833.8	65541.1	11522.2
nonFSC3-C97	Weightclass3	0.0769231	nonFSC3	Non FSC	3	52	0-10M	0-5°	OUI	NON	376	SENTIER CEPHALOPHE	NON	11522.2	4754.4	11833.8	65541.1	11522.2
nonFSC3-C97	Weightclass4	0	nonFSC3	Non FSC	3	52	0-10M	0-5°	OUI	NON	376	SENTIER CEPHALOPHE	NON	11522.2	4754.4	11833.8	65541.1	11522.2
nonFSC3-C97	Weightclass5	0	nonFSC3	Non FSC	3	52	0-10M	0-5°	OUI	NON	376	SENTIER CEPHALOPHE	NON	11522.2	4754.4	11833.8	65541.1	11522.2
nonFSC3-C98	Weightclass1	0.222222	nonFSC3	Non FSC	3	54	>20M	0-5°	NON	NON	349	DEBARDAGE	NON	11312	5173.93	11572.5	64746.7	11312
nonFSC3-C98	Weightclass2	0.222222	nonFSC3	Non FSC	3	54	>20M	0-5°	NON	NON	349	DEBARDAGE	NON	11312	5173.93	11572.5	64746.7	11312
nonFSC3-C98	Weightclass3	0.444444	nonFSC3	Non FSC	3	54	>20M	0-5°	NON	NON	349	DEBARDAGE	NON	11312	5173.93	11572.5	64746.7	11312
nonFSC3-C98	Weightclass4	0.0185185	nonFSC3	Non FSC	3	54	>20M	0-5°	NON	NON	349	DEBARDAGE	NON	11312	5173.93	11572.5	64746.7	11312
nonFSC3-C98	Weightclass5	0.407407	nonFSC3	Non FSC	3	54	>20M	0-5°	NON	NON	349	DEBARDAGE	NON	11312	5173.93	11572.5	64746.7	11312
nonFSC3-C99	Weightclass1	0.0833333	nonFSC3	Non FSC	3	60	0-10M	0-5°	NON	NON	371	PISTE D'ELEPHANT	NON	11016.5	5353.49	11349.6	64146.8	11016.5
nonFSC3-C99	Weightclass2	0	nonFSC3	Non FSC	3	60	0-10M	0-5°	NON	NON	371	PISTE D'ELEPHANT	NON	11016.5	5353.49	11349.6	64146.8	11016.5
nonFSC3-C99	Weightclass3	0.1	nonFSC3	Non FSC	3	60	0-10M	0-5°	NON	NON	371	PISTE D'ELEPHANT	NON	11016.5	5353.49	11349.6	64146.8	11016.5
nonFSC3-C99	Weightclass4	0.166667	nonFSC3	Non FSC	3	60	0-10M	0-5°	NON	NON	371	PISTE D'ELEPHANT	NON	11016.5	5353.49	11349.6	64146.8	11016.5
nonFSC3-C99	Weightclass5	0.1	nonFSC3	Non FSC	3	60	0-10M	0-5°	NON	NON	371	PISTE D'ELEPHANT	NON	11016.5	5353.49	11349.6	64146.8	11016.5
FSC3-C59	Weightclass1	0.0625	FSC3	FSC	3	48	0-10M	0-5°	NON	OUI	449	PISTE D'ELEPHANT	NON	3210.4	14625.7	3044.78	59987.5	3044.78
FSC3-C59	Weightclass2	0.125	FSC3	FSC	3	48	0-10M	0-5°	NON	OUI	449	PISTE D'ELEPHANT	NON	3210.4	14625.7	3044.78	59987.5	3044.78
FSC3-C59	Weightclass3	0.0625	FSC3	FSC	3	48	0-10M	0-5°	NON	OUI	449	PISTE D'ELEPHANT	NON	3210.4	14625.7	3044.78	59987.5	3044.78
FSC3-C59	Weightclass4	0	FSC3	FSC	3	48	0-10M	0-5°	NON	OUI	449	PISTE D'ELEPHANT	NON	3210.4	14625.7	3044.78	59987.5	3044.78
FSC3-C59	Weightclass5	0	FSC3	FSC	3	48	0-10M	0-5°	NON	OUI	449	PISTE D'ELEPHANT	NON	3210.4	14625.7	3044.78	59987.5	3044.78
FSC3-C60	Weightclass1	0.198478	FSC3	FSC	3	30.23	0-10M	5-20°	OUI	OUI	451	SENTIER CEPHALOPHE	NON	3314.22	14056.7	3572.33	59085.2	3314.22
FSC3-C60	Weightclass2	0.198478	FSC3	FSC	3	30.23	0-10M	5-20°	OUI	OUI	451	SENTIER CEPHALOPHE	NON	3314.22	14056.7	3572.33	59085.2	3314.22
FSC3-C60	Weightclass3	0.297717	FSC3	FSC	3	30.23	0-10M	5-20°	OUI	OUI	451	SENTIER CEPHALOPHE	NON	3314.22	14056.7	3572.33	59085.2	3314.22
FSC3-C60	Weightclass4	0.0330797	FSC3	FSC	3	30.23	0-10M	5-20°	OUI	OUI	451	SENTIER CEPHALOPHE	NON	3314.22	14056.7	3572.33	59085.2	3314.22
FSC3-C60	Weightclass5	0.0661594	FSC3	FSC	3	30.23	0-10M	5-20°	OUI	OUI	451	SENTIER CEPHALOPHE	NON	3314.22	14056.7	3572.33	59085.2	3314.22
FSC3-C61	Weightclass1	0.176471	FSC3	FSC	3	51	0-10M	0-5°	NON	OUI	468	SENTIER CEPHALOPHE	NON	2874.29	13102.8	4195.18	58138.2	2874.29
FSC3-C61	Weightclass2	0.568627	FSC3	FSC	3	51	0-10M	0-5°	NON	OUI	468	SENTIER CEPHALOPHE	NON	2874.29	13102.8	4195.18	58138.2	2874.29
FSC3-C61	Weightclass3	1.03922	FSC3	FSC	3	51	0-10M	0-5°	NON	OUI	468	SENTIER CEPHALOPHE	NON	2874.29	13102.8	4195.18	58138.2	2874.29
FSC3-C61	Weightclass4	0	FSC3	FSC	3	51	0-10M	0-5°	NON	OUI	468	SENTIER CEPHALOPHE	NON	2874.29	13102.8	4195.18	58138.2	2874.29
FSC3-C61	Weightclass5	0.0588235	FSC3	FSC	3	51	0-10M	0-5°	NON	OUI	468	SENTIER CEPHALOPHE	NON	2874.29	13102.8	4195.18	58138.2	2874.29
FSC3-C62	Weightclass1	0.244948	FSC3	FSC	3	65.32	0-10M	0-5°	NON	OUI	452	SENTIER CEPHALOPHE	NON	2288.97	12006.7	4954.57	57067.8	2288.97
FSC3-C62	Weightclass2	0.443968	FSC3	FSC	3	65.32	0-10M	0-5°	NON	OUI	452	SENTIER CEPHALOPHE	NON	2288.97	12006.7	4954.57	57067.8	2288.97
FSC3-C62	Weightclass3	0.688916	FSC3	FSC	3	65.32	0-10M	0-5°	NON	OUI	452	SENTIER CEPHALOPHE	NON	2288.97	12006.7	4954.57	57067.8	2288.97
FSC3-C62	Weightclass4	0.0765462	FSC3	FSC	3	65.32	0-10M	0-5°	NON	OUI	452	SENTIER CEPHALOPHE	NON	2288.97	12006.7	4954.57	57067.8	2288.97
FSC3-C62	Weightclass5	0.0459277	FSC3	FSC	3	65.32	0-10M	0-5°	NON	OUI	452	SENTIER CEPHALOPHE	NON	2288.97	12006.7	4954.57	57067.8	2288.97
FSC3-C63	Weightclass1	0.114754	FSC3	FSC	3	61	0-10M	0-5°	OUI	NON	460	PISTE D'ELEPHANT	NON	2210.4	11010.5	5802.41	56080.9	2210.4
FSC3-C63	Weightclass2	0.540984	FSC3	FSC	3	61	0-10M	0-5°	OUI	NON	460	PISTE D'ELEPHANT	NON	2210.4	11010.5	5802.41	56080.9	2210.4
FSC3-C63	Weightclass3	1.08197	FSC3	FSC	3	61	0-10M	0-5°	OUI	NON	460	PISTE D'ELEPHANT	NON	2210.4	11010.5	5802.41	56080.9	2210.4
FSC3-C63	Weightclass4	0.491803	FSC3	FSC	3	61	0-10M	0-5°	OUI	NON	460	PISTE D'ELEPHANT	NON	2210.4	11010.5	5802.41	56080.9	2210.4
FSC3-C63	Weightclass5	0	FSC3	FSC	3	61	0-10M	0-5°	OUI	NON	460	PISTE D'ELEPHANT	NON	2210.4	11010.5	5802.41	56080.9	2210.4
FSC3-C64	Weightclass1	0.134615	FSC3	FSC	3	52	11-20M	0-5°	NON	NON	472	SENTIER CEPHALOPHE	NON	2179.92	10066.2	6628.31	55150.1	2179.92
FSC3-C64	Weightclass2	0.211538	FSC3	FSC	3	52	11-20M	0-5°	NON	NON	472	SENTIER CEPHALOPHE	NON	2179.92	10066.2	6628.31	55150.1	2179.92
FSC3-C64	Weightclass3	0.807692	FSC3	FSC	3	52	11-20M	0-5°	NON	NON	472	SENTIER CEPHALOPHE	NON	2179.92	10066.2	6628.31	55150.1	2179.92
FSC3-C64	Weightclass4	0.25	FSC3	FSC	3	52	11-20M	0-5°	NON	NON	472	SENTIER CEPHALOPHE	NON	2179.92	10066.2	6628.31	55150.1	2179.92
FSC3-C64	Weightclass5	0.0192308	FSC3	FSC	3	52	11-20M	0-5°	NON	NON	472	SENTIER CEPHALOPHE	NON	2179.92	10066.2	6628.31	55150.1	2179.92
FSC3-C65	Weightclass1	0.446429	FSC3	FSC	3	56	0-10M	5-20°	OUI	NON	483	SENTIER CEPHALOPHE	NON	2415.83	9067.09	7548.03	54160.7	2415.83
FSC3-C65	Weightclass2	0.107143	FSC3	FSC	3	56	0-10M	5-20°	OUI	NON	483	SENTIER CEPHALOPHE	NON	2415.83	9067.09	7548.03	54160.7	2415.83
FSC3-C65	Weightclass3	0.428571	FSC3	FSC	3	56	0-10M	5-20°	OUI	NON	483	SENTIER CEPHALOPHE	NON	2415.83	9067.09	7548.03	54160.7	2415.83
FSC3-C65	Weightclass4	0.178571	FSC3	FSC	3	56	0-10M	5-20°	OUI	NON	483	SENTIER CEPHALOPHE	NON	2415.83	9067.09	7548.03	54160.7	2415.83
FSC3-C65	Weightclass5	0.0178571	FSC3	FSC	3	56	0-10M	5-20°	OUI	NON	483	SENTIER CEPHALOPHE	NON	2415.83	9067.09	7548.03	54160.7	2415.83
FSC3-C66	Weightclass1	0	FSC3	FSC	3	6	11-20M	0-5°	NON	NON	497	PISTE D'ELEPHANT	NON	2348.3	15060.3	2215.59	60202	2215.59
FSC3-C66	Weightclass2	0	FSC3	FSC	3	6	11-20M	0-5°	NON	NON	497	PISTE D'ELEPHANT	NON	2348.3	15060.3	2215.59	60202	2215.59
FSC3-C66	Weightclass3	0.166667	FSC3	FSC	3	6	11-20M	0-5°	NON	NON	497	PISTE D'ELEPHANT	NON	2348.3	15060.3	2215.59	60202	2215.59
FSC3-C66	Weightclass4	0	FSC3	FSC	3	6	11-20M	0-5°	NON	NON	497	PISTE D'ELEPHANT	NON	2348.3	15060.3	2215.59	60202	2215.59
FSC3-C66	Weightclass5	0	FSC3	FSC	3	6	11-20M	0-5°	NON	NON	497	PISTE D'ELEPHANT	NON	2348.3	15060.3	2215.59	60202	2215.59
FSC3-C67	Weightclass1	0.25	FSC3	FSC	3	72	>20M	5-20°	NON	OUI	464	SENTIER CEPHALOPHE	NON	2331.79	14142.2	2744.41	59297.1	2331.79
FSC3-C67	Weightclass2	0.361111	FSC3	FSC	3	72	>20M	5-20°	NON	OUI	464	SENTIER CEPHALOPHE	NON	2331.79	14142.2	2744.41	59297.1	2331.79
FSC3-C67	Weightclass3	0.458333	FSC3	FSC	3	72	>20M	5-20°	NON	OUI	464	SENTIER CEPHALOPHE	NON	2331.79	14142.2	2744.41	59297.1	2331.79
FSC3-C67	Weightclass4	0.111111	FSC3	FSC	3	72	>20M	5-20°	NON	OUI	464	SENTIER CEPHALOPHE	NON	2331.79	14142.2	2744.41	59297.1	2331.79
FSC3-C67	Weightclass5	0	FSC3	FSC	3	72	>20M	5-20°	NON	OUI	464	SENTIER CEPHALOPHE	NON	2331.79	14142.2	2744.41	59297.1	2331.79
FSC3-C68	Weightclass1	0.262295	FSC3	FSC	3	61	11-20M	0-5°	NON	OUI	467	SENTIER CEPHALOPHE	NON	2007.57	13077.5	3537.29	58253.8	2007.57
FSC3-C68	Weightclass2	0.213115	FSC3	FSC	3	61	11-20M	0-5°	NON	OUI	467	SENTIER CEPHALOPHE	NON	2007.57	13077.5	3537.29	58253.8	2007.57
FSC3-C68	Weightclass3	1.16393	FSC3	FSC	3	61	11-20M	0-5°	NON	OUI	467	SENTIER CEPHALOPHE	NON	2007.57	13077.5	3537.29	58253.8	2007.57
FSC3-C68	Weightclass4	0.0819672	FSC3	FSC	3	61	11-20M	0-5°	NON	OUI	467	SENTIER CEPHALOPHE	NON	2007.57	13077.5	3537.29	58253.8	2007.57
FSC3-C68	Weightclass5	0	FSC3	FSC	3	61	11-20M	0-5°	NON	OUI	467	SENTIER CEPHALOPHE	NON	2007.57	13077.5	3537.29	58253.8	2007.57
FSC3-C69	Weightclass1	0.0925926	FSC3	FSC	3	54	>20M	0-5°	NON	NON	482	PISTE D'ELEPHANT	NON	1448.25	12123.7	4400.99	57304.8	1448.25
FSC3-C69	Weightclass2	0.111111	FSC3	FSC	3	54	>20M	0-5°	NON	NON	482	PISTE D'ELEPHANT	NON	1448.25	12123.7	4400.99	57304.8	1448.25
FSC3-C69	Weightclass3	0.574074	FSC3	FSC	3	54	>20M	0-5°	NON	NON	482	PISTE D'ELEPHANT	NON	1448.25	12123.7	4400.99	57304.8	1448.25
FSC3-C69	Weightclass4	0.111111	FSC3	FSC	3	54	>20M	0-5°	NON	NON	482	PISTE D'ELEPHANT	NON	1448.25	12123.7	4400.99	57304.8	1448.25
FSC3-C69	Weightclass5	0.037037	FSC3	FSC	3	54	>20M	0-5°	NON	NON	482	PISTE D'ELEPHANT	NON	1448.25	12123.7	4400.99	57304.8	1448.25
FSC3-C70	Weightclass1	0.37931	FSC3	FSC	3	29	11-20M	0-5°	NON	OUI	459	SENTIER CEPHALOPHE	NON	1309.12	11099.2	5339.96	56293.6	1309.12
FSC3-C70	Weightclass2	0.413793	FSC3	FSC	3	29	11-20M	0-5°	NON	OUI	459	SENTIER CEPHALOPHE	NON	1309.12	11099.2	5339.96	56293.6	1309.12
FSC3-C70	Weightclass3	0.0689655	FSC3	FSC	3	29	11-20M	0-5°	NON	OUI	459	SENTIER CEPHALOPHE	NON	1309.12	11099.2	5339.96	56293.6	1309.12
FSC3-C70	Weightclass4	0	FSC3	FSC	3	29	11-20M	0-5°	NON	OUI	459	SENTIER CEPHALOPHE	NON	1309.12	11099.2	5339.96	56293.6	1309.12
FSC3-C70	Weightclass5	0	FSC3	FSC	3	29	11-20M	0-5°	NON	OUI	459	SENTIER CEPHALOPHE	NON	1309.12	11099.2	5339.96	56293.6	1309.12
FSC3-C72	Weightclass1	0.575296	FSC3	FSC	3	29.55	0-10M	0-5°	NON	NON	463	SENTIER CEPHALOPHE	NON	1635.15	9075.83	7272.31	54293.6	1635.15
FSC3-C72	Weightclass2	2.53807	FSC3	FSC	3	29.55	0-10M	0-5°	NON	NON	463	SENTIER CEPHALOPHE	NON	1635.15	9075.83	7272.31	54293.6	1635.15
FSC3-C72	Weightclass3	1.89509	FSC3	FSC	3	29.55	0-10M	0-5°	NON	NON	463	SENTIER CEPHALOPHE	NON	1635.15	9075.83	7272.31	54293.6	1635.15
FSC3-C72	Weightclass4	0.338409	FSC3	FSC	3	29.55	0-10M	0-5°	NON	NON	463	SENTIER CEPHALOPHE	NON	1635.15	9075.83	7272.31	54293.6	1635.15
FSC3-C72	Weightclass5	1.25212	FSC3	FSC	3	29.55	0-10M	0-5°	NON	NON	463	SENTIER CEPHALOPHE	NON	1635.15	9075.83	7272.31	54293.6	1635.15
FSC3-C73	Weightclass1	0.375	FSC3	FSC	3	32	11-20M	0-5°	NON	NON	497	SENTIER CEPHALOPHE	NON	1426.33	14925.6	1435	60378.2	1426.33
FSC3-C73	Weightclass2	0.15625	FSC3	FSC	3	32	11-20M	0-5°	NON	NON	497	SENTIER CEPHALOPHE	NON	1426.33	14925.6	1435	60378.2	1426.33
FSC3-C73	Weightclass3	0.09375	FSC3	FSC	3	32	11-20M	0-5°	NON	NON	497	SENTIER CEPHALOPHE	NON	1426.33	14925.6	1435	60378.2	1426.33
FSC3-C73	Weightclass4	7.96875	FSC3	FSC	3	32	11-20M	0-5°	NON	NON	497	SENTIER CEPHALOPHE	NON	1426.33	14925.6	1435	60378.2	1426.33
FSC3-C73	Weightclass5	0	FSC3	FSC	3	32	11-20M	0-5°	NON	NON	497	SENTIER CEPHALOPHE	NON	1426.33	14925.6	1435	60378.2	1426.33
FSC3-C74	Weightclass1	0.18797	FSC3	FSC	3	15.96	11-20M	0-5°	NON	OUI	489	SENTIER CEPHALOPHE	NON	1370.61	14176.1	2190.35	59423.7	1370.61
FSC3-C74	Weightclass2	1.4411	FSC3	FSC	3	15.96	11-20M	0-5°	NON	OUI	489	SENTIER CEPHALOPHE	NON	1370.61	14176.1	2190.35	59423.7	1370.61
FSC3-C74	Weightclass3	1.50376	FSC3	FSC	3	15.96	11-20M	0-5°	NON	OUI	489	SENTIER CEPHALOPHE	NON	1370.61	14176.1	2190.35	59423.7	1370.61
FSC3-C74	Weightclass4	0	FSC3	FSC	3	15.96	11-20M	0-5°	NON	OUI	489	SENTIER CEPHALOPHE	NON	1370.61	14176.1	2190.35	59423.7	1370.61
FSC3-C74	Weightclass5	0	FSC3	FSC	3	15.96	11-20M	0-5°	NON	OUI	489	SENTIER CEPHALOPHE	NON	1370.61	14176.1	2190.35	59423.7	1370.61
FSC3-C76	Weightclass1	0.596154	FSC3	FSC	3	52	0-10M	0-5°	NON	NON	509	SENTIER CEPHALOPHE	NON	659.597	12189.1	4083.44	57456.4	659.597
FSC3-C76	Weightclass2	0.0576923	FSC3	FSC	3	52	0-10M	0-5°	NON	NON	509	SENTIER CEPHALOPHE	NON	659.597	12189.1	4083.44	57456.4	659.597
FSC3-C76	Weightclass3	0.346154	FSC3	FSC	3	52	0-10M	0-5°	NON	NON	509	SENTIER CEPHALOPHE	NON	659.597	12189.1	4083.44	57456.4	659.597
FSC3-C76	Weightclass4	0	FSC3	FSC	3	52	0-10M	0-5°	NON	NON	509	SENTIER CEPHALOPHE	NON	659.597	12189.1	4083.44	57456.4	659.597
FSC3-C76	Weightclass5	0	FSC3	FSC	3	52	0-10M	0-5°	NON	NON	509	SENTIER CEPHALOPHE	NON	659.597	12189.1	4083.44	57456.4	659.597
FSC3-C77	Weightclass1	0.470588	FSC3	FSC	3	68	11-20M	0-5°	NON	NON	507	SENTIER CEPHALOPHE	NON	331.669	11214.6	5045.47	56490.1	331.669
FSC3-C77	Weightclass2	0.955882	FSC3	FSC	3	68	11-20M	0-5°	NON	NON	507	SENTIER CEPHALOPHE	NON	331.669	11214.6	5045.47	56490.1	331.669
FSC3-C77	Weightclass3	0.676471	FSC3	FSC	3	68	11-20M	0-5°	NON	NON	507	SENTIER CEPHALOPHE	NON	331.669	11214.6	5045.47	56490.1	331.669
FSC3-C77	Weightclass4	0.191176	FSC3	FSC	3	68	11-20M	0-5°	NON	NON	507	SENTIER CEPHALOPHE	NON	331.669	11214.6	5045.47	56490.1	331.669
FSC3-C77	Weightclass5	0	FSC3	FSC	3	68	11-20M	0-5°	NON	NON	507	SENTIER CEPHALOPHE	NON	331.669	11214.6	5045.47	56490.1	331.669
FSC3-C78	Weightclass1	1.375	FSC3	FSC	3	56	0-10M	0-5°	NON	OUI	490	SENTIER CEPHALOPHE	NON	275.131	10238.3	6018.34	55521.3	275.131
FSC3-C78	Weightclass2	0.142857	FSC3	FSC	3	56	0-10M	0-5°	NON	OUI	490	SENTIER CEPHALOPHE	NON	275.131	10238.3	6018.34	55521.3	275.131
FSC3-C78	Weightclass3	1.30357	FSC3	FSC	3	56	0-10M	0-5°	NON	OUI	490	SENTIER CEPHALOPHE	NON	275.131	10238.3	6018.34	55521.3	275.131
FSC3-C78	Weightclass4	1.17857	FSC3	FSC	3	56	0-10M	0-5°	NON	OUI	490	SENTIER CEPHALOPHE	NON	275.131	10238.3	6018.34	55521.3	275.131
FSC3-C78	Weightclass5	0.285714	FSC3	FSC	3	56	0-10M	0-5°	NON	OUI	490	SENTIER CEPHALOPHE	NON	275.131	10238.3	6018.34	55521.3	275.131
FSC3-C80	Weightclass1	0.259259	FSC3	FSC	3	54	0-10M	0-5°	NON	OUI	463	SENTIER CEPHALOPHE	NON	394.273	14212.6	956.424	60597.5	394.273
FSC3-C80	Weightclass2	1.51852	FSC3	FSC	3	54	0-10M	0-5°	NON	OUI	463	SENTIER CEPHALOPHE	NON	394.273	14212.6	956.424	60597.5	394.273
FSC3-C80	Weightclass3	0.962963	FSC3	FSC	3	54	0-10M	0-5°	NON	OUI	463	SENTIER CEPHALOPHE	NON	394.273	14212.6	956.424	60597.5	394.273
FSC3-C80	Weightclass4	0.0185185	FSC3	FSC	3	54	0-10M	0-5°	NON	OUI	463	SENTIER CEPHALOPHE	NON	394.273	14212.6	956.424	60597.5	394.273
FSC3-C80	Weightclass5	0	FSC3	FSC	3	54	0-10M	0-5°	NON	OUI	463	SENTIER CEPHALOPHE	NON	394.273	14212.6	956.424	60597.5	394.273
FSC3-C81	Weightclass1	0.285714	FSC3	FSC	3	49	>20M	0-5°	NON	NON	472	SENTIER CEPHALOPHE	NON	409.154	13487.8	1949.46	59626.6	409.154
FSC3-C81	Weightclass2	0.163265	FSC3	FSC	3	49	>20M	0-5°	NON	NON	472	SENTIER CEPHALOPHE	NON	409.154	13487.8	1949.46	59626.6	409.154
FSC3-C81	Weightclass3	1.20408	FSC3	FSC	3	49	>20M	0-5°	NON	NON	472	SENTIER CEPHALOPHE	NON	409.154	13487.8	1949.46	59626.6	409.154
FSC3-C81	Weightclass4	0.204082	FSC3	FSC	3	49	>20M	0-5°	NON	NON	472	SENTIER CEPHALOPHE	NON	409.154	13487.8	1949.46	59626.6	409.154
FSC3-C81	Weightclass5	0	FSC3	FSC	3	49	>20M	0-5°	NON	NON	472	SENTIER CEPHALOPHE	NON	409.154	13487.8	1949.46	59626.6	409.154
FSC3-C82	Weightclass1	0.166667	FSC3	FSC	3	48	>20M	0-5°	NON	OUI	506	SENTIER CEPHALOPHE	NON	404.221	12773.2	2959.75	58643.3	404.221
FSC3-C82	Weightclass2	0	FSC3	FSC	3	48	>20M	0-5°	NON	OUI	506	SENTIER CEPHALOPHE	NON	404.221	12773.2	2959.75	58643.3	404.221
FSC3-C82	Weightclass3	0.1875	FSC3	FSC	3	48	>20M	0-5°	NON	OUI	506	SENTIER CEPHALOPHE	NON	404.221	12773.2	2959.75	58643.3	404.221
FSC3-C82	Weightclass4	0.0625	FSC3	FSC	3	48	>20M	0-5°	NON	OUI	506	SENTIER CEPHALOPHE	NON	404.221	12773.2	2959.75	58643.3	404.221
FSC3-C82	Weightclass5	0	FSC3	FSC	3	48	>20M	0-5°	NON	OUI	506	SENTIER CEPHALOPHE	NON	404.221	12773.2	2959.75	58643.3	404.221
FSC3-C83	Weightclass1	0.25	FSC3	FSC	3	52	11-20M	5-20°	NON	OUI	483	SENTIER CEPHALOPHE	NON	303.775	12118.6	3961.44	57664.6	303.775
FSC3-C83	Weightclass2	0.0192308	FSC3	FSC	3	52	11-20M	5-20°	NON	OUI	483	SENTIER CEPHALOPHE	NON	303.775	12118.6	3961.44	57664.6	303.775
FSC3-C83	Weightclass3	2	FSC3	FSC	3	52	11-20M	5-20°	NON	OUI	483	SENTIER CEPHALOPHE	NON	303.775	12118.6	3961.44	57664.6	303.775
FSC3-C83	Weightclass4	0.153846	FSC3	FSC	3	52	11-20M	5-20°	NON	OUI	483	SENTIER CEPHALOPHE	NON	303.775	12118.6	3961.44	57664.6	303.775
FSC3-C83	Weightclass5	0	FSC3	FSC	3	52	11-20M	5-20°	NON	OUI	483	SENTIER CEPHALOPHE	NON	303.775	12118.6	3961.44	57664.6	303.775
FSC3-C84	Weightclass1	0.0181818	FSC3	FSC	3	55	11-20M	0-5°	OUI	OUI	484	SENTIER CEPHALOPHE	NON	502.567	11349.5	5001.75	56636.3	502.567
FSC3-C84	Weightclass2	0.0181818	FSC3	FSC	3	55	11-20M	0-5°	OUI	OUI	484	SENTIER CEPHALOPHE	NON	502.567	11349.5	5001.75	56636.3	502.567
FSC3-C84	Weightclass3	0.127273	FSC3	FSC	3	55	11-20M	0-5°	OUI	OUI	484	SENTIER CEPHALOPHE	NON	502.567	11349.5	5001.75	56636.3	502.567
FSC3-C84	Weightclass4	0	FSC3	FSC	3	55	11-20M	0-5°	OUI	OUI	484	SENTIER CEPHALOPHE	NON	502.567	11349.5	5001.75	56636.3	502.567
FSC3-C84	Weightclass5	0.0363636	FSC3	FSC	3	55	11-20M	0-5°	OUI	OUI	484	SENTIER CEPHALOPHE	NON	502.567	11349.5	5001.75	56636.3	502.567
FSC3-C85	Weightclass1	0.367347	FSC3	FSC	3	49	11-20M	0-5°	OUI	OUI	496	SENTIER CEPHALOPHE	NON	458.967	10461.9	5935.41	55738.9	458.967
FSC3-C85	Weightclass2	0.0816327	FSC3	FSC	3	49	11-20M	0-5°	OUI	OUI	496	SENTIER CEPHALOPHE	NON	458.967	10461.9	5935.41	55738.9	458.967
FSC3-C85	Weightclass3	0.0816327	FSC3	FSC	3	49	11-20M	0-5°	OUI	OUI	496	SENTIER CEPHALOPHE	NON	458.967	10461.9	5935.41	55738.9	458.967
FSC3-C85	Weightclass4	0	FSC3	FSC	3	49	11-20M	0-5°	OUI	OUI	496	SENTIER CEPHALOPHE	NON	458.967	10461.9	5935.41	55738.9	458.967
FSC3-C85	Weightclass5	0	FSC3	FSC	3	49	11-20M	0-5°	OUI	OUI	496	SENTIER CEPHALOPHE	NON	458.967	10461.9	5935.41	55738.9	458.967
FSC3-C86	Weightclass1	0.153846	FSC3	FSC	3	13	11-20M	5-20°	OUI	OUI	468	SENTIER CEPHALOPHE	NON	577.519	9440.55	6985.35	54711.2	577.519
FSC3-C86	Weightclass2	0.230769	FSC3	FSC	3	13	11-20M	5-20°	OUI	OUI	468	SENTIER CEPHALOPHE	NON	577.519	9440.55	6985.35	54711.2	577.519
FSC3-C86	Weightclass3	0.153846	FSC3	FSC	3	13	11-20M	5-20°	OUI	OUI	468	SENTIER CEPHALOPHE	NON	577.519	9440.55	6985.35	54711.2	577.519
FSC3-C86	Weightclass4	0.0769231	FSC3	FSC	3	13	11-20M	5-20°	OUI	OUI	468	SENTIER CEPHALOPHE	NON	577.519	9440.55	6985.35	54711.2	577.519
FSC3-C86	Weightclass5	0	FSC3	FSC	3	13	11-20M	5-20°	OUI	OUI	468	SENTIER CEPHALOPHE	NON	577.519	9440.55	6985.35	54711.2	577.519
nonFSC6-C01	Weightclass1	0.270742	nonFSC6	Non FSC	6	229	0-10M	0-5°	NON	NON	376	SENTIER CEPHALOPHE	NON	5989	6524.61	7362.84	30494.5	5989
nonFSC6-C01	Weightclass2	1.96507	nonFSC6	Non FSC	6	229	0-10M	0-5°	NON	NON	376	SENTIER CEPHALOPHE	NON	5989	6524.61	7362.84	30494.5	5989
nonFSC6-C01	Weightclass3	0.0218341	nonFSC6	Non FSC	6	229	0-10M	0-5°	NON	NON	376	SENTIER CEPHALOPHE	NON	5989	6524.61	7362.84	30494.5	5989
nonFSC6-C01	Weightclass4	0.0786026	nonFSC6	Non FSC	6	229	0-10M	0-5°	NON	NON	376	SENTIER CEPHALOPHE	NON	5989	6524.61	7362.84	30494.5	5989
nonFSC6-C01	Weightclass5	0.00436681	nonFSC6	Non FSC	6	229	0-10M	0-5°	NON	NON	376	SENTIER CEPHALOPHE	NON	5989	6524.61	7362.84	30494.5	5989
nonFSC6-C02	Weightclass1	0.215517	nonFSC6	Non FSC	6	116	0-10M	0-5°	NON	OUI	385	PISTE D'ELEPHANT	NON	6974.83	7256.12	8291.24	29476.7	6974.83
nonFSC6-C02	Weightclass2	0.163793	nonFSC6	Non FSC	6	116	0-10M	0-5°	NON	OUI	385	PISTE D'ELEPHANT	NON	6974.83	7256.12	8291.24	29476.7	6974.83
nonFSC6-C02	Weightclass3	0.0344828	nonFSC6	Non FSC	6	116	0-10M	0-5°	NON	OUI	385	PISTE D'ELEPHANT	NON	6974.83	7256.12	8291.24	29476.7	6974.83
nonFSC6-C02	Weightclass4	0.0172414	nonFSC6	Non FSC	6	116	0-10M	0-5°	NON	OUI	385	PISTE D'ELEPHANT	NON	6974.83	7256.12	8291.24	29476.7	6974.83
nonFSC6-C02	Weightclass5	0	nonFSC6	Non FSC	6	116	0-10M	0-5°	NON	OUI	385	PISTE D'ELEPHANT	NON	6974.83	7256.12	8291.24	29476.7	6974.83
nonFSC6-C03	Weightclass1	0.0833333	nonFSC6	Non FSC	6	12	0-10M	0-5°	OUI	NON	412	OUVERTURE	NON	7957.42	8029.97	9225.32	28467.5	7957.42
nonFSC6-C03	Weightclass2	0.0833333	nonFSC6	Non FSC	6	12	0-10M	0-5°	OUI	NON	412	OUVERTURE	NON	7957.42	8029.97	9225.32	28467.5	7957.42
nonFSC6-C03	Weightclass3	0	nonFSC6	Non FSC	6	12	0-10M	0-5°	OUI	NON	412	OUVERTURE	NON	7957.42	8029.97	9225.32	28467.5	7957.42
nonFSC6-C03	Weightclass4	0.166667	nonFSC6	Non FSC	6	12	0-10M	0-5°	OUI	NON	412	OUVERTURE	NON	7957.42	8029.97	9225.32	28467.5	7957.42
nonFSC6-C03	Weightclass5	0	nonFSC6	Non FSC	6	12	0-10M	0-5°	OUI	NON	412	OUVERTURE	NON	7957.42	8029.97	9225.32	28467.5	7957.42
nonFSC6-C04	Weightclass1	0.0854701	nonFSC6	Non FSC	6	234	11-20M	0-5°	OUI	NON	414	SENTIER CEPHALOPHE	NON	8920.68	8823.07	10149.2	27483.8	8920.68
nonFSC6-C04	Weightclass2	0.547009	nonFSC6	Non FSC	6	234	11-20M	0-5°	OUI	NON	414	SENTIER CEPHALOPHE	NON	8920.68	8823.07	10149.2	27483.8	8920.68
nonFSC6-C04	Weightclass3	0.0769231	nonFSC6	Non FSC	6	234	11-20M	0-5°	OUI	NON	414	SENTIER CEPHALOPHE	NON	8920.68	8823.07	10149.2	27483.8	8920.68
nonFSC6-C04	Weightclass4	0.0854701	nonFSC6	Non FSC	6	234	11-20M	0-5°	OUI	NON	414	SENTIER CEPHALOPHE	NON	8920.68	8823.07	10149.2	27483.8	8920.68
nonFSC6-C04	Weightclass5	0.0042735	nonFSC6	Non FSC	6	234	11-20M	0-5°	OUI	NON	414	SENTIER CEPHALOPHE	NON	8920.68	8823.07	10149.2	27483.8	8920.68
nonFSC6-C05	Weightclass1	0.413043	nonFSC6	Non FSC	6	46	0-10M	0-5°	NON	OUI	380	SENTIER CEPHALOPHE	NON	5733.22	5772.96	6918.86	30587.9	5733.22
nonFSC6-C05	Weightclass2	0.304348	nonFSC6	Non FSC	6	46	0-10M	0-5°	NON	OUI	380	SENTIER CEPHALOPHE	NON	5733.22	5772.96	6918.86	30587.9	5733.22
nonFSC6-C05	Weightclass3	0.0652174	nonFSC6	Non FSC	6	46	0-10M	0-5°	NON	OUI	380	SENTIER CEPHALOPHE	NON	5733.22	5772.96	6918.86	30587.9	5733.22
nonFSC6-C05	Weightclass4	0	nonFSC6	Non FSC	6	46	0-10M	0-5°	NON	OUI	380	SENTIER CEPHALOPHE	NON	5733.22	5772.96	6918.86	30587.9	5733.22
nonFSC6-C05	Weightclass5	0.0434783	nonFSC6	Non FSC	6	46	0-10M	0-5°	NON	OUI	380	SENTIER CEPHALOPHE	NON	5733.22	5772.96	6918.86	30587.9	5733.22
nonFSC6-C06	Weightclass1	0.1	nonFSC6	Non FSC	6	60	0-10M	0-5°	NON	NON	384	PISTE D'ELEPHANT	NON	6768.31	6584.36	7909.82	29548.5	6768.31
nonFSC6-C06	Weightclass2	0.0833333	nonFSC6	Non FSC	6	60	0-10M	0-5°	NON	NON	384	PISTE D'ELEPHANT	NON	6768.31	6584.36	7909.82	29548.5	6768.31
nonFSC6-C06	Weightclass3	0.0333333	nonFSC6	Non FSC	6	60	0-10M	0-5°	NON	NON	384	PISTE D'ELEPHANT	NON	6768.31	6584.36	7909.82	29548.5	6768.31
nonFSC6-C06	Weightclass4	0	nonFSC6	Non FSC	6	60	0-10M	0-5°	NON	NON	384	PISTE D'ELEPHANT	NON	6768.31	6584.36	7909.82	29548.5	6768.31
nonFSC6-C06	Weightclass5	0	nonFSC6	Non FSC	6	60	0-10M	0-5°	NON	NON	384	PISTE D'ELEPHANT	NON	6768.31	6584.36	7909.82	29548.5	6768.31
nonFSC6-C07	Weightclass1	0.401709	nonFSC6	Non FSC	6	234	11-20M	0-5°	OUI	NON	401	SENTIER CEPHALOPHE	NON	7795.27	7440.13	8904.97	28519.3	7795.27
nonFSC6-C07	Weightclass2	1.95299	nonFSC6	Non FSC	6	234	11-20M	0-5°	OUI	NON	401	SENTIER CEPHALOPHE	NON	7795.27	7440.13	8904.97	28519.3	7795.27
nonFSC6-C07	Weightclass3	0.0726496	nonFSC6	Non FSC	6	234	11-20M	0-5°	OUI	NON	401	SENTIER CEPHALOPHE	NON	7795.27	7440.13	8904.97	28519.3	7795.27
nonFSC6-C07	Weightclass4	0.0299145	nonFSC6	Non FSC	6	234	11-20M	0-5°	OUI	NON	401	SENTIER CEPHALOPHE	NON	7795.27	7440.13	8904.97	28519.3	7795.27
nonFSC6-C07	Weightclass5	0.0512821	nonFSC6	Non FSC	6	234	11-20M	0-5°	OUI	NON	401	SENTIER CEPHALOPHE	NON	7795.27	7440.13	8904.97	28519.3	7795.27
nonFSC6-C08	Weightclass1	0.136752	nonFSC6	Non FSC	6	234	0-10M	0-5°	OUI	NON	413	SENTIER CEPHALOPHE	NON	8802.4	8314.98	9886.37	27510.7	8802.4
nonFSC6-C08	Weightclass2	1.21795	nonFSC6	Non FSC	6	234	0-10M	0-5°	OUI	NON	413	SENTIER CEPHALOPHE	NON	8802.4	8314.98	9886.37	27510.7	8802.4
nonFSC6-C08	Weightclass3	0.0854701	nonFSC6	Non FSC	6	234	0-10M	0-5°	OUI	NON	413	SENTIER CEPHALOPHE	NON	8802.4	8314.98	9886.37	27510.7	8802.4
nonFSC6-C08	Weightclass4	0.0982906	nonFSC6	Non FSC	6	234	0-10M	0-5°	OUI	NON	413	SENTIER CEPHALOPHE	NON	8802.4	8314.98	9886.37	27510.7	8802.4
nonFSC6-C08	Weightclass5	0.162393	nonFSC6	Non FSC	6	234	0-10M	0-5°	OUI	NON	413	SENTIER CEPHALOPHE	NON	8802.4	8314.98	9886.37	27510.7	8802.4
nonFSC6-C09	Weightclass1	0.219048	nonFSC6	Non FSC	6	210	0-10M	0-5°	NON	NON	381	PISTE D'ELEPHANT	NON	5699.71	5164.15	6659.28	30660.3	5699.71
nonFSC6-C09	Weightclass2	1.54286	nonFSC6	Non FSC	6	210	0-10M	0-5°	NON	NON	381	PISTE D'ELEPHANT	NON	5699.71	5164.15	6659.28	30660.3	5699.71
nonFSC6-C09	Weightclass3	0.219048	nonFSC6	Non FSC	6	210	0-10M	0-5°	NON	NON	381	PISTE D'ELEPHANT	NON	5699.71	5164.15	6659.28	30660.3	5699.71
nonFSC6-C09	Weightclass4	0.133333	nonFSC6	Non FSC	6	210	0-10M	0-5°	NON	NON	381	PISTE D'ELEPHANT	NON	5699.71	5164.15	6659.28	30660.3	5699.71
nonFSC6-C09	Weightclass5	0.0428571	nonFSC6	Non FSC	6	210	0-10M	0-5°	NON	NON	381	PISTE D'ELEPHANT	NON	5699.71	5164.15	6659.28	30660.3	5699.71
nonFSC6-C10	Weightclass1	0.14515	nonFSC6	Non FSC	6	117.12	0-10M	0-5°	NON	NON	391	SENTIER CEPHALOPHE	OUI	6795.42	6104.93	7743.53	29564.3	6795.42
nonFSC6-C10	Weightclass2	0.674522	nonFSC6	Non FSC	6	117.12	0-10M	0-5°	NON	NON	391	SENTIER CEPHALOPHE	OUI	6795.42	6104.93	7743.53	29564.3	6795.42
nonFSC6-C10	Weightclass3	0.0597678	nonFSC6	Non FSC	6	117.12	0-10M	0-5°	NON	NON	391	SENTIER CEPHALOPHE	OUI	6795.42	6104.93	7743.53	29564.3	6795.42
nonFSC6-C10	Weightclass4	0.00853825	nonFSC6	Non FSC	6	117.12	0-10M	0-5°	NON	NON	391	SENTIER CEPHALOPHE	OUI	6795.42	6104.93	7743.53	29564.3	6795.42
nonFSC6-C10	Weightclass5	0.14515	nonFSC6	Non FSC	6	117.12	0-10M	0-5°	NON	NON	391	SENTIER CEPHALOPHE	OUI	6795.42	6104.93	7743.53	29564.3	6795.42
nonFSC6-C11	Weightclass1	0.351064	nonFSC6	Non FSC	6	94	0-10M	0-5°	OUI	NON	404	OUVERTURE	NON	7749.13	6960.52	8689.38	28611.2	7749.13
nonFSC6-C11	Weightclass2	0.489362	nonFSC6	Non FSC	6	94	0-10M	0-5°	OUI	NON	404	OUVERTURE	NON	7749.13	6960.52	8689.38	28611.2	7749.13
nonFSC6-C11	Weightclass3	0.0531915	nonFSC6	Non FSC	6	94	0-10M	0-5°	OUI	NON	404	OUVERTURE	NON	7749.13	6960.52	8689.38	28611.2	7749.13
nonFSC6-C11	Weightclass4	0.0319149	nonFSC6	Non FSC	6	94	0-10M	0-5°	OUI	NON	404	OUVERTURE	NON	7749.13	6960.52	8689.38	28611.2	7749.13
nonFSC6-C11	Weightclass5	0.0425532	nonFSC6	Non FSC	6	94	0-10M	0-5°	OUI	NON	404	OUVERTURE	NON	7749.13	6960.52	8689.38	28611.2	7749.13
nonFSC6-C12	Weightclass1	0.343023	nonFSC6	Non FSC	6	172	0-10M	0-5°	OUI	NON	390	SENTIER CEPHALOPHE	NON	8789.15	7893.71	9712.13	27580.3	8789.15
nonFSC6-C12	Weightclass2	1.04651	nonFSC6	Non FSC	6	172	0-10M	0-5°	OUI	NON	390	SENTIER CEPHALOPHE	NON	8789.15	7893.71	9712.13	27580.3	8789.15
nonFSC6-C12	Weightclass3	0.104651	nonFSC6	Non FSC	6	172	0-10M	0-5°	OUI	NON	390	SENTIER CEPHALOPHE	NON	8789.15	7893.71	9712.13	27580.3	8789.15
nonFSC6-C12	Weightclass4	0.0232558	nonFSC6	Non FSC	6	172	0-10M	0-5°	OUI	NON	390	SENTIER CEPHALOPHE	NON	8789.15	7893.71	9712.13	27580.3	8789.15
nonFSC6-C12	Weightclass5	0.0988372	nonFSC6	Non FSC	6	172	0-10M	0-5°	OUI	NON	390	SENTIER CEPHALOPHE	NON	8789.15	7893.71	9712.13	27580.3	8789.15
nonFSC6-C14	Weightclass1	0.261803	nonFSC6	Non FSC	6	233	0-10M	0-5°	NON	NON	366	PISTE D'ELEPHANT	NON	6895.06	5638.97	7610.8	29695.4	6895.06
nonFSC6-C14	Weightclass2	0.244635	nonFSC6	Non FSC	6	233	0-10M	0-5°	NON	NON	366	PISTE D'ELEPHANT	NON	6895.06	5638.97	7610.8	29695.4	6895.06
nonFSC6-C14	Weightclass3	0.0171674	nonFSC6	Non FSC	6	233	0-10M	0-5°	NON	NON	366	PISTE D'ELEPHANT	NON	6895.06	5638.97	7610.8	29695.4	6895.06
nonFSC6-C14	Weightclass4	0	nonFSC6	Non FSC	6	233	0-10M	0-5°	NON	NON	366	PISTE D'ELEPHANT	NON	6895.06	5638.97	7610.8	29695.4	6895.06
nonFSC6-C14	Weightclass5	0.00858369	nonFSC6	Non FSC	6	233	0-10M	0-5°	NON	NON	366	PISTE D'ELEPHANT	NON	6895.06	5638.97	7610.8	29695.4	6895.06
nonFSC6-C15	Weightclass1	0.031746	nonFSC6	Non FSC	6	63	0-10M	0-5°	OUI	NON	398	SENTIER CEPHALOPHE	NON	7871.81	6591.47	8608.88	28701	7871.81
nonFSC6-C15	Weightclass2	0.142857	nonFSC6	Non FSC	6	63	0-10M	0-5°	OUI	NON	398	SENTIER CEPHALOPHE	NON	7871.81	6591.47	8608.88	28701	7871.81
nonFSC6-C15	Weightclass3	0.047619	nonFSC6	Non FSC	6	63	0-10M	0-5°	OUI	NON	398	SENTIER CEPHALOPHE	NON	7871.81	6591.47	8608.88	28701	7871.81
nonFSC6-C15	Weightclass4	0	nonFSC6	Non FSC	6	63	0-10M	0-5°	OUI	NON	398	SENTIER CEPHALOPHE	NON	7871.81	6591.47	8608.88	28701	7871.81
nonFSC6-C15	Weightclass5	0.015873	nonFSC6	Non FSC	6	63	0-10M	0-5°	OUI	NON	398	SENTIER CEPHALOPHE	NON	7871.81	6591.47	8608.88	28701	7871.81
nonFSC6-C16	Weightclass1	0.102564	nonFSC6	Non FSC	6	234	0-10M	0-5°	OUI	OUI	370	SENTIER CEPHALOPHE	NON	8841.57	7529.72	9588.66	27728.2	8841.57
nonFSC6-C16	Weightclass2	0.333333	nonFSC6	Non FSC	6	234	0-10M	0-5°	OUI	OUI	370	SENTIER CEPHALOPHE	NON	8841.57	7529.72	9588.66	27728.2	8841.57
nonFSC6-C16	Weightclass3	0.0683761	nonFSC6	Non FSC	6	234	0-10M	0-5°	OUI	OUI	370	SENTIER CEPHALOPHE	NON	8841.57	7529.72	9588.66	27728.2	8841.57
nonFSC6-C16	Weightclass4	0.0128205	nonFSC6	Non FSC	6	234	0-10M	0-5°	OUI	OUI	370	SENTIER CEPHALOPHE	NON	8841.57	7529.72	9588.66	27728.2	8841.57
nonFSC6-C16	Weightclass5	0.00854701	nonFSC6	Non FSC	6	234	0-10M	0-5°	OUI	OUI	370	SENTIER CEPHALOPHE	NON	8841.57	7529.72	9588.66	27728.2	8841.57
nonFSC6-C17	Weightclass1	0.229951	nonFSC6	Non FSC	6	34.79	0-10M	0-5°	NON	NON	367	SENTIER CEPHALOPHE	OUI	6170.26	4368.36	6606.37	30842.3	6170.26
nonFSC6-C17	Weightclass2	0.0574878	nonFSC6	Non FSC	6	34.79	0-10M	0-5°	NON	NON	367	SENTIER CEPHALOPHE	OUI	6170.26	4368.36	6606.37	30842.3	6170.26
nonFSC6-C17	Weightclass3	0	nonFSC6	Non FSC	6	34.79	0-10M	0-5°	NON	NON	367	SENTIER CEPHALOPHE	OUI	6170.26	4368.36	6606.37	30842.3	6170.26
nonFSC6-C17	Weightclass4	0	nonFSC6	Non FSC	6	34.79	0-10M	0-5°	NON	NON	367	SENTIER CEPHALOPHE	OUI	6170.26	4368.36	6606.37	30842.3	6170.26
nonFSC6-C17	Weightclass5	0	nonFSC6	Non FSC	6	34.79	0-10M	0-5°	NON	NON	367	SENTIER CEPHALOPHE	OUI	6170.26	4368.36	6606.37	30842.3	6170.26
nonFSC6-C18	Weightclass1	0.115942	nonFSC6	Non FSC	6	138	0-10M	0-5°	NON	NON	379	SENTIER CEPHALOPHE	NON	7123.92	5365.07	7619.2	29833.7	7123.92
nonFSC6-C18	Weightclass2	0.166667	nonFSC6	Non FSC	6	138	0-10M	0-5°	NON	NON	379	SENTIER CEPHALOPHE	NON	7123.92	5365.07	7619.2	29833.7	7123.92
nonFSC6-C18	Weightclass3	0.057971	nonFSC6	Non FSC	6	138	0-10M	0-5°	NON	NON	379	SENTIER CEPHALOPHE	NON	7123.92	5365.07	7619.2	29833.7	7123.92
nonFSC6-C18	Weightclass4	0.0869565	nonFSC6	Non FSC	6	138	0-10M	0-5°	NON	NON	379	SENTIER CEPHALOPHE	NON	7123.92	5365.07	7619.2	29833.7	7123.92
nonFSC6-C18	Weightclass5	0	nonFSC6	Non FSC	6	138	0-10M	0-5°	NON	NON	379	SENTIER CEPHALOPHE	NON	7123.92	5365.07	7619.2	29833.7	7123.92
nonFSC6-C19	Weightclass1	0.0543478	nonFSC6	Non FSC	6	184	0-10M	0-5°	OUI	OUI	373	OUVERTURE	NON	8097.82	6361.95	8632.6	28832	8097.82
nonFSC6-C19	Weightclass2	0.0163043	nonFSC6	Non FSC	6	184	0-10M	0-5°	OUI	OUI	373	OUVERTURE	NON	8097.82	6361.95	8632.6	28832	8097.82
nonFSC6-C19	Weightclass3	0.0271739	nonFSC6	Non FSC	6	184	0-10M	0-5°	OUI	OUI	373	OUVERTURE	NON	8097.82	6361.95	8632.6	28832	8097.82
nonFSC6-C19	Weightclass4	0	nonFSC6	Non FSC	6	184	0-10M	0-5°	OUI	OUI	373	OUVERTURE	NON	8097.82	6361.95	8632.6	28832	8097.82
nonFSC6-C19	Weightclass5	0	nonFSC6	Non FSC	6	184	0-10M	0-5°	OUI	OUI	373	OUVERTURE	NON	8097.82	6361.95	8632.6	28832	8097.82
nonFSC6-C20	Weightclass1	0.150215	nonFSC6	Non FSC	6	233	11-20M	0-5°	OUI	NON	369	SENTIER CEPHALOPHE	NON	9079.33	7368.57	9647.85	27826.5	9079.33
nonFSC6-C20	Weightclass2	0.497854	nonFSC6	Non FSC	6	233	11-20M	0-5°	OUI	NON	369	SENTIER CEPHALOPHE	NON	9079.33	7368.57	9647.85	27826.5	9079.33
nonFSC6-C20	Weightclass3	0.00858369	nonFSC6	Non FSC	6	233	11-20M	0-5°	OUI	NON	369	SENTIER CEPHALOPHE	NON	9079.33	7368.57	9647.85	27826.5	9079.33
nonFSC6-C20	Weightclass4	0.0214592	nonFSC6	Non FSC	6	233	11-20M	0-5°	OUI	NON	369	SENTIER CEPHALOPHE	NON	9079.33	7368.57	9647.85	27826.5	9079.33
nonFSC6-C20	Weightclass5	0	nonFSC6	Non FSC	6	233	11-20M	0-5°	OUI	NON	369	SENTIER CEPHALOPHE	NON	9079.33	7368.57	9647.85	27826.5	9079.33
nonFSC6-C22	Weightclass1	0.116379	nonFSC6	Non FSC	6	232	0-10M	0-5°	NON	NON	368	SENTIER CEPHALOPHE	NON	7563.46	5309.16	7824.64	29963.2	7563.46
nonFSC6-C22	Weightclass2	0.405172	nonFSC6	Non FSC	6	232	0-10M	0-5°	NON	NON	368	SENTIER CEPHALOPHE	NON	7563.46	5309.16	7824.64	29963.2	7563.46
nonFSC6-C22	Weightclass3	0.00862069	nonFSC6	Non FSC	6	232	0-10M	0-5°	NON	NON	368	SENTIER CEPHALOPHE	NON	7563.46	5309.16	7824.64	29963.2	7563.46
nonFSC6-C22	Weightclass4	0.0818966	nonFSC6	Non FSC	6	232	0-10M	0-5°	NON	NON	368	SENTIER CEPHALOPHE	NON	7563.46	5309.16	7824.64	29963.2	7563.46
nonFSC6-C22	Weightclass5	0.00431035	nonFSC6	Non FSC	6	232	0-10M	0-5°	NON	NON	368	SENTIER CEPHALOPHE	NON	7563.46	5309.16	7824.64	29963.2	7563.46
nonFSC6-C23	Weightclass1	0.257576	nonFSC6	Non FSC	6	66	0-10M	5-20°	OUI	NON	365	SENTIER CEPHALOPHE	NON	8445.83	6300.37	8783.57	28978.4	8445.83
nonFSC6-C23	Weightclass2	0.0909091	nonFSC6	Non FSC	6	66	0-10M	5-20°	OUI	NON	365	SENTIER CEPHALOPHE	NON	8445.83	6300.37	8783.57	28978.4	8445.83
nonFSC6-C23	Weightclass3	0	nonFSC6	Non FSC	6	66	0-10M	5-20°	OUI	NON	365	SENTIER CEPHALOPHE	NON	8445.83	6300.37	8783.57	28978.4	8445.83
nonFSC6-C23	Weightclass4	0	nonFSC6	Non FSC	6	66	0-10M	5-20°	OUI	NON	365	SENTIER CEPHALOPHE	NON	8445.83	6300.37	8783.57	28978.4	8445.83
nonFSC6-C23	Weightclass5	0	nonFSC6	Non FSC	6	66	0-10M	5-20°	OUI	NON	365	SENTIER CEPHALOPHE	NON	8445.83	6300.37	8783.57	28978.4	8445.83
nonFSC6-C24	Weightclass1	0.0854701	nonFSC6	Non FSC	6	234	0-10M	0-5°	OUI	NON	379	SENTIER CEPHALOPHE	NON	9388.58	7305.48	9776.27	27995.4	9388.58
nonFSC6-C24	Weightclass2	0.0683761	nonFSC6	Non FSC	6	234	0-10M	0-5°	OUI	NON	379	SENTIER CEPHALOPHE	NON	9388.58	7305.48	9776.27	27995.4	9388.58
nonFSC6-C24	Weightclass3	0.025641	nonFSC6	Non FSC	6	234	0-10M	0-5°	OUI	NON	379	SENTIER CEPHALOPHE	NON	9388.58	7305.48	9776.27	27995.4	9388.58
[truncated: 567 more rows]

## Sheet: Figure 4
site	IUCN	RAI	Sitename	Type	Cluster	NetEffort	Visibility	Slope	FruitTrees	Water	Elevation	TypeOfSite	Hunting	DistRoads	DistRivers	DistSettlements	DistProtectedAreas	DistRoadsSettlements
[truncated: 2,230 more rows]

[truncated: 4 more sheets: Figure 5, ED Figure 1A, ED Figure 1B, ED Figure 5]
